# Supplementary material for: Modeling interaction networks between host, diet, and bacteria predicts obesogenesis in a mouse model
Source: Front Mol Biosci. 2022 Nov 15;9:1059094. doi: 10.3389/fmolb.2022.1059094 (PMC9705962; doi:10.3389/fmolb.2022.1059094)
Supplement: Supplementary file 1 [file Table2.xlsx]

## Sheet: Additional file 2_CommunityNetw
Ala	time	Anaerostipes
Anaerostipes	t-1	Anaerostipes
Ruminococcaceae	time	Anaerostipes
Glu	time	Atopobium
Trp	time	Atopobium
Vit A	time	Atopobium
Atopobium	t-1	Atopobium
Porphyromonas	time	Atopobium
Bacteroides	t-1	Bacteroides
Oribacterium	t-1	Bacteroides
Desulfotomaculum	time	Bacteroides
Blautia	t-1	Blautia
Parabacteroides	t-1	Blautia
Calcium	time	Butyrivibrio
Butyrivibrio	t-1	Butyrivibrio
Clostridiales	time	Butyrivibrio
Clostridiales	t-1	Clostridiales
Parabacteroides	t-1	Clostridiales
Porphyromonas	t-1	Clostridiales
Ruminococcus	t-1	Clostridiales
Calcium	time	Clostridium
Starch	time	Clostridium
Clostridium	t-1	Clostridium
Parabacteroides	time	Clostridium
Porphyromonas	time	Clostridium
Ruminococcus	time	Clostridium
Ile	time	Collinsella
Collinsella	t-1	Collinsella
Clostridium	time	Collinsella
Biotin	time	Desulfotomaculum
Gly	time	Desulfotomaculum
Val	time	Desulfotomaculum
Desulfotomaculum	t-1	Desulfotomaculum
Oribacterium	t-1	Desulfotomaculum
Lactococcus	time	Desulfotomaculum
Iodine	time	Erysipelotrichaceae
Vit D3	time	Erysipelotrichaceae
Erysipelotrichaceae	t-1	Erysipelotrichaceae
Parabacteroides	time	Erysipelotrichaceae
Butyrivibrio	time	Erysipelotrichaceae
Monosat	time	Eubacterium
Eubacterium	t-1	Eubacterium
Magnesium	time	Lachnospiraceae
Lachnospiraceae	t-1	Lachnospiraceae
Ruminococcaceae	time	Lachnospiraceae
Lactobacillus	t-1	Lactobacillus
Atopobium	time	Lactobacillus
Clostridium	time	Lactobacillus
Gly	time	Lactococcus
Starch	time	Lactococcus
Vit E	time	Lactococcus
Lactococcus	t-1	Lactococcus
His	time	Oribacterium
Riboflavin	time	Oribacterium
Oribacterium	t-1	Oribacterium
Lactococcus	time	Oribacterium
Clostridium	time	Oribacterium
Ser	time	OTHER
Sucrose	time	OTHER
Vit B12	time	OTHER
Erysipelotrichaceae	t-1	OTHER
Lactobacillus	t-1	OTHER
OTHER	t-1	OTHER
Anaerostipes	time	OTHER
Butyrivibrio	time	OTHER
Met+Cys	time	Parabacteroides
Thr	time	Parabacteroides
Parabacteroides	t-1	Parabacteroides
Asp	time	Porphyromonas
Porphyromonas	t-1	Porphyromonas
Ruminococcaceae	t-1	Ruminococcaceae
Bacteroides	time	Ruminococcaceae
Butyrivibrio	time	Ruminococcaceae
Collinsella	time	Ruminococcaceae
Fiber (cellulose)	time	Ruminococcus
Butyrivibrio	t-1	Ruminococcus
Collinsella	t-1	Ruminococcus
Ruminococcus	t-1	Ruminococcus
Lachnospiraceae	time	Ruminococcus
OTHER	time	Ruminococcus
