# Supplementary material for: Modeling interaction networks between host, diet, and bacteria predicts obesogenesis in a mouse model
Source: Front Mol Biosci. 2022 Nov 15;9:1059094. doi: 10.3389/fmolb.2022.1059094 (PMC9705962; doi:10.3389/fmolb.2022.1059094)
Supplement: Supplementary file 2 [file Table3.xlsx]

## Sheet: AveEFcounts
AVERAGE	Anaerostipes	Atopobium	Bacteroides	Blautia	Butyrivibrio	Clostridiales	Clostridium	Collinsella	Desulfotomaculum	Erysipelotrichaceae	Eubacterium	Lachnospiraceae	Lactobacillus	Lactococcus	Oribacterium	OTHER	Parabacteroides	Porphyromonas	Ruminococcaceae	Ruminococcus
1.-.-.-	1.5	0.75	3.09302	1.4	2	2.42771	2.01613	8	4	2	1.5	3.65625	7.16471	12	1	9.35988	2.5	1.16667	2.3	2
1.1.-.-	2	0	1	0.2	0	0.259036	0.274194	0.5	0.666667	0	0	0.53125	0.458824	1.5	0	0.860656	2	1.16667	0.1	0.2
1.1.1.-	8.5	0.25	3.95349	3.4	0.5	2.26506	2.45161	0.5	1	1.8	1	2.75	2.32941	4	0.333333	3	6	2	1.9	1.2
1.1.1.1	2	0	1.37209	2.6	0	1.20482	1.16129	0.5	1.66667	0.6	0.8	1.59375	1.72941	2.83333	0.666667	2.35363	1.25	1	1	0.8
1.1.1.100	3.5	0.5	2.2093	2.8	2.5	2.6988	2.72581	1.5	0.666667	1.5	2.3	3.1875	2.10588	4.66667	2	3.40593	3	1.33333	2.8	3.4
1.1.1.103	0	0	0.139535	0.6	0	0.210843	0.177419	0	0.666667	0	0.3	0.3125	0.0941176	0.166667	0	0.286885	0	0	0.2	0.4
1.1.1.122	0	0	0	0	0	0.0481928	0	0	0	0	0	0.25	0.0235294	0.166667	0	0.133099	0	0	0	0
1.1.1.125	1.5	0	0.162791	0.2	0	0.313253	0.516129	0.5	0	0.3	0.1	0.25	0.388235	0	0	0.327479	0.25	0	0.3	0.2
1.1.1.130	0	0	0.0232558	0.2	0	0.0903614	0.129032	0	0	0	0	0.09375	0.0352941	0	0.333333	0.0729899	0	0	0	0
1.1.1.132	0	0	0.0232558	0	0	0.0481928	0.0645161	0	0	0	0	0.09375	0.0235294	0.166667	0	0.0339578	0	0	0	0
1.1.1.133	1	1	1.90698	1.2	1	0.753012	0.709677	0	1.33333	0.7	0.7	1	0.517647	1	0.666667	0.70726	2	0.666667	1.2	1.2
1.1.1.137	0	0	0	0	0	0	0	0	0	0	0	0	0.0705882	0	0	0.00156128	0	0	0	0
1.1.1.14	12	0	0.162791	2	0	0.957831	0.903226	0	0.333333	0.4	0.7	1.21875	0.188235	0	0	0.321624	0	0	0.7	0.4
1.1.1.140	4	0	0.0232558	0	0	0.259036	0.322581	0	0	0.1	0.1	0.375	0.376471	0	0	0.157689	0	0	0	0
1.1.1.154	0	0	0	0.2	0	0.0240964	0.0322581	0	0	0	0	0.0625	0.0705882	0	0	0.0971897	0	0	0	0
1.1.1.157	1	0.5	0.162791	0.2	0.5	1.04217	1.08065	0	1.33333	0.6	0.8	0.65625	0.458824	1.33333	0.666667	0.736144	0	1.5	0.6	0
1.1.1.158	1	1.25	1.02326	1	1	0.993976	1	2	1	1.1	0.9	0.96875	1.01176	1	1	0.966042	1	1	1	1
1.1.1.159	0	0	0.0232558	0.8	0	0.126506	0.16129	0.5	0	0.2	0.2	0.1875	0.0588235	0	0	0.137002	0	0	0.1	0.2
1.1.1.169	2	0.5	0.953488	1	1	0.873494	0.919355	0.5	1	0.8	0.4	0.96875	0.776471	1.16667	1	0.897346	1	0.833333	1	0.8
1.1.1.17	4	0	0.0465116	0	0	0.246988	0.209677	0	0.333333	0.3	0.1	0.4375	0.388235	0.833333	0	0.244731	0	0	0.1	0
1.1.1.18	6	0	0.0697674	0	0	0.427711	0.564516	0	0	0.1	0	0.875	0.4	0.666667	1.33333	0.355972	0	0.166667	0	0
1.1.1.184	0	0	0	0	0	0.0120482	0.016129	0	0	0	0	0	0.0470588	0.833333	0	0.0843091	0	0	0	0
1.1.1.193	0	0	0.116279	0	0	0.0722892	0.0483871	0.5	0	0	0	0.125	0.0705882	0.333333	0	0.135441	0	0.166667	0	0
1.1.1.2	0	0	0.139535	0.2	0	0.0963855	0.0806452	0	0	0.1	0	0.28125	0.0588235	0.166667	0	0.231069	0.75	0.166667	0	0
1.1.1.202	0	0	0.0465116	0	0	0.283133	0.516129	0	1.33333	0.1	0.1	0.0625	0.235294	0	0	0.0612802	0	0	0.1	0
1.1.1.205	1	1	1.2093	1	1	1.07229	1.14516	1	1	1	1	1.09375	1.07059	1.33333	1	1.18072	1.75	0.833333	1	1
1.1.1.206	0	0	0	0	0	0	0	0	0	0	0	0	0	0	0	0.0132709	0	0	0	0
1.1.1.215	0	0	0.0232558	0	0	0.0240964	0	0	0	0	0	0.0625	0.0705882	0	0	0.241608	0	0	0	0
1.1.1.219	0	0	0	0	0	0.0662651	0.0967742	0	0	0	0	0.03125	0.129412	0.666667	0	0.166667	0	0	0.3	0.4
1.1.1.22	0	0	2.16279	1	1.5	0.5	0.370968	0.5	1.66667	0.4	0.4	0.53125	0.2	0.666667	0	0.887198	3	1	0.6	0.8
1.1.1.23	1	0	0.953488	1	1	0.740964	0.725806	1	1.33333	0.7	1	0.78125	0.388235	1	0	0.830211	1	0.166667	0.9	1
1.1.1.25	3	0.25	0.930233	1.4	0.5	1.10843	1.17742	0	1	0.6	1.5	1.3125	0.741176	1.16667	0.666667	1.18111	1	1	1.1	1.6
1.1.1.251	1.5	0	0	0.8	0	0.0783133	0.0645161	0	0	0	0	0.25	0.0470588	0	0	0.0632319	0	0	0	0
1.1.1.26	0	0	0	0	0	0.0783133	0.0806452	0	0	0	0	0.0625	0.0235294	0	0	0.144418	0	0.333333	0	0
1.1.1.261	1	0	0.0465116	0	0	0.108434	0.0806452	0	0	0	0.6	0.15625	0.0235294	0.166667	0	0.0897736	0	0	0.1	0.2
1.1.1.262	0.5	0	0.906977	0.2	0	0.373494	0.516129	0	0.333333	0	0.4	0.3125	0.223529	0.333333	0.333333	0.615535	1	0.833333	0.1	0
1.1.1.264	0	0	0	0	0	0.0060241	0	0	0	0	0	0.03125	0.0470588	0.166667	0	0.0925059	0	0	0	0
1.1.1.267	1	1	0.953488	1	1	0.855422	0.983871	1	0.666667	0.8	0.9	0.8125	0.129412	0.166667	0.666667	0.749024	1	0.833333	0.9	1
1.1.1.27	2	0.5	0.186047	1	0	1.03614	1.3871	2	0.333333	1.1	0.8	0.9375	2.57647	3.16667	1.66667	0.592896	0	0	1.1	1
1.1.1.271	0	0	1.34884	0	0.5	0.0903614	0.0967742	0	0.666667	0.1	0	0.03125	0.105882	0	0	0.325137	2	1	0.2	0.2
1.1.1.272	0	0	0	0.4	0.5	0.13253	0.241935	0	0	0.1	0.2	0.125	0.0117647	0	0	0.0550351	0	0	0	0
1.1.1.274	0	0	0.372093	0	0	0.0903614	0.145161	0	0	0.2	0	0.09375	0.611765	0.833333	0	0.600703	0.5	0	0.1	0
1.1.1.28	0	1	0.930233	0.8	0.5	0.481928	0.83871	0.5	0.333333	0.8	0.5	0.28125	1.64706	0.166667	0	0.632709	1	0	0.2	0.4
1.1.1.282	0	0	0	0	0	0	0	0	0	0	0	0	0.0352941	0	0	0.0562061	0	0	0	0
1.1.1.284	2	0	0	0	0	0.26506	0.225806	0	0	0	0	0.8125	0.282353	1	0	1.25137	0	0.333333	0	0
1.1.1.29	0	0	0.72093	1	0	0.36747	0.516129	0	0.333333	0.5	0.2	0.25	0.152941	0.166667	0	0.18267	0	0.333333	0.8	0.6
1.1.1.290	0	0	0.837209	0	0	0.0180723	0.016129	0	0	0	0	0.0625	0.0470588	0	0	0.190867	1	0.833333	0	0
1.1.1.3	2	0.5	0.139535	2	1	1.12651	1.16129	1	0.666667	0.8	1.2	1.28125	0.717647	1	1	0.763076	0	0	1.2	1.4
1.1.1.30	0	0	0.0232558	0.2	0	0.060241	0	0	0	0	0	0.125	0.105882	0.166667	0	0.323185	0	0.166667	0	0
1.1.1.306	0	0	0	0	0	0.0180723	0.016129	0	0	0	0	0.0625	0.0117647	0.166667	0	0.079235	0	0	0	0
1.1.1.31	0	0.75	0.139535	0.6	0	0.337349	0.33871	1	0.333333	0.3	0.1	0.59375	0.505882	1.16667	0	0.920375	0	0.166667	0.2	0.2
1.1.1.312	0	0	0	0	0	0	0	0	0	0	0	0	0	0	0	0.0152225	0	0	0	0
1.1.1.35	0	0	0.0232558	0	0	0.295181	0.209677	0	2.66667	0.1	0	0.5625	0.741176	1.33333	0	2.5082	0	0	0	0
1.1.1.36	0	0.5	0	0	0	0.0361446	0.0483871	0	0.333333	0	0	0.03125	0.0588235	0	0	0.290008	0	0	0	0
1.1.1.37	0	0	1.95349	0.2	0	0.301205	0.274194	0	1	0.2	0.1	0.21875	0.364706	0.166667	0	1.18189	2.25	1.5	0.3	0.2
1.1.1.38	1	0.5	0.116279	1	1	1.03012	1.22581	0	0.333333	0.5	0.9	0.96875	0.717647	1.5	1	0.74356	0	0	1	0.8
1.1.1.4	0	0	0.0465116	0	0	0.0481928	0.0967742	0	0	0.2	0	0.0625	0.752941	4	0	0.410617	0	0.333333	0	0
1.1.1.40	0	0	0.883721	0	0	0.0662651	0.0806452	0	0.333333	0	0	0.15625	0.188235	0	0	0.581967	1	1	0	0
1.1.1.41	0	0	0	0	0	0.343373	0.467742	1	0	0.6	0.2	0	0.0705882	0	0	0.17096	0	0	0.2	0
1.1.1.42	1	0	0.953488	1	1	0.506024	0.419355	0	1	0	0.8	0.71875	0.211765	1	0	0.864169	1	0.166667	0.9	1.2
1.1.1.43	0	0	0	0	0	0	0	0	0	0	0	0	0.0117647	0	0	0.0117096	0	0	0	0
1.1.1.44	0	0.5	0.953488	0.2	0	0.253012	0.241935	0	1.33333	0.6	0	0.5	1.22353	2.16667	0	0.847385	0.75	0	0	0
1.1.1.46	0	0	0	0	0	0	0	0	0	0	0	0	0	0	0	0.00624512	0	0	0	0
1.1.1.47	0	0	0.0232558	0.2	0	0.0662651	0.016129	0	0	0	0	0.15625	0.294118	0	0	0.290398	0	0	0.1	0
1.1.1.49	0	0	0.930233	0	0	0.174699	0.112903	0	0.666667	0.4	0	0.4375	1	1.16667	0	0.851678	1	0.166667	0	0
1.1.1.50	0	0	0	0	0	0.0120482	0	0	0	0	0	0.0625	0.0117647	0	0	0.0362998	0	0	0	0
1.1.1.53	0	0	0	0	0	0.0180723	0.016129	0	0	0	0	0.03125	0.105882	0.333333	0	0.0722092	0	0	0	0
1.1.1.56	0	0	0	0	0	0	0	0	0	0	0	0	0.0352941	0	0	0.0394223	0	0	0	0
1.1.1.57	0	0	0.0697674	0.4	0.5	0.204819	0.193548	0	0	0	0.2	0.21875	0.211765	0.833333	0.333333	0.297424	0	0	0.5	0.6
1.1.1.58	0	0	0.697674	0.4	0.5	0.186747	0.241935	0.5	0	0	0.1	0.21875	0.0235294	0.166667	0.333333	0.14598	0.5	0	0.3	0.2
1.1.1.6	2	1.25	0.0465116	0.8	0.5	0.722892	1.19355	2	0	0.4	0.7	0.5625	0.376471	0.666667	0.666667	0.321233	0	0	0.3	0
1.1.1.60	1	0	0.0465116	1	0	0.391566	0.403226	0	0	0.4	0.3	0.53125	0.164706	0	0	0.460968	0	0.166667	0.1	0.2
1.1.1.61	1	0	0	0	0	0.150602	0.241935	0	0	0	0.1	0.0625	0.0235294	0	0	0.0612802	0	0	0	0
1.1.1.65	0	0	0.0232558	0	0	0.0060241	0	0	0	0	0	0.03125	0	0.166667	0	0.0210773	0	0	0	0
1.1.1.67	0	0	0.162791	0	0	0.0240964	0.016129	0	0	0	0	0.09375	0.0117647	0	0	0.0644028	0	0	0	0
1.1.1.69	0	0	0.813953	0.2	0.5	0.361446	0.467742	0.5	0.333333	0.3	0.1	0.28125	0.0588235	0.333333	0.333333	0.308743	0.75	0.166667	0.6	0.4
1.1.1.77	1	0	0.72093	0.4	0.5	0.301205	0.306452	1	0	0.3	0.9	0.4375	0.0352941	0	0.333333	0.130757	0	0	0.4	0.4
1.1.1.79	0	0	0	0	0	0.0481928	0	0	0	0	0	0.25	0.0352941	0	0	0.317721	0	0	0	0
1.1.1.81	0	0	0	0.2	0.5	0.0963855	0.0645161	0	0	0	0.2	0.1875	0.0588235	0	0	0.220141	0	0.166667	0.3	0
1.1.1.82	0	0	0	0	0	0.0060241	0.016129	0	0	0	0	0	0	0	0	0.0124902	0	0	0	0
1.1.1.85	1	0	0.976744	1	1	0.753012	0.580645	0	0.666667	0.5	0.9	1.03125	0.211765	0.833333	0.666667	0.880172	1	0	1	1
1.1.1.86	1	0	0.953488	1	1	0.740964	0.66129	0	1	0.6	0.9	0.9375	0.211765	1	0.666667	0.89032	1	0	0.8	0.8
1.1.1.88	0	0	0.0465116	0	0	0.0301205	0	0	0	0.1	0	0.15625	0.776471	0.666667	0	0.160422	0	0	0	0
1.1.1.9	0	0	0	0	0	0.0060241	0	0	0	0	0	0.03125	0.0235294	0	0	0.0421546	0	0	0	0
1.1.1.90	0	0	0	0	0	0.0481928	0.112903	0	0	0	0	0.03125	0.388235	0.166667	0	0.0554254	0	0	0	0
1.1.1.91	0	0	0.0465116	0	0	0.0361446	0.0645161	0	0	0	0	0.0625	0.0235294	0.333333	0	0.144028	0	0.333333	0	0
1.1.1.93	0	0	0	0	0	0.198795	0.145161	0	0	0	0	0.375	0.0352941	0	0	0.483607	0	0	0	0
1.1.1.94	3	1	1	0.8	1	1.03614	1.01613	1	0.666667	0.8	1.1	1.15625	1.04706	1	1	0.960968	1	0.833333	1	1
1.1.1.95	5.5	0	1.04651	2	1	1.4759	1.75806	1	1.33333	1.7	1.4	1.5	0.729412	1.33333	0.666667	1.29664	1	1.16667	1.5	1.2
1.1.2.3	0	0	0.0232558	0	0	0.0481928	0.016129	0	0.333333	0	0	0.125	0.129412	0.166667	0	0.479703	0	0	0	0
1.1.2.4	0	0	0.255814	0.2	0	0.0722892	0.0483871	0.5	0	0	0	0.0625	0.105882	0.333333	0	0.322795	0.75	0	0	0
1.1.2.8	0	0	0	0	0	0.0060241	0	0	0	0	0	0.03125	0	0	0	0.144809	0	0	0	0
1.1.3.15	3	0	0.0697674	0	0	0.668675	0.790323	0	1	0	0.2	0.59375	0.305882	0.5	0.666667	0.615925	0	0	0.1	0
1.1.3.21	0	0	0	0	0	0.0240964	0	0	0	0.1	0	0.125	0.270588	0.333333	0	0.0819672	0	0	0	0
1.1.5.2	0	0	0	0	0	0.0301205	0.016129	0	0	0	0	0.09375	0.0470588	0	0	0.213505	0	0	0	0
1.1.5.3	1.5	0.25	0.395349	0.6	0.5	1.00602	1.20968	1	2.33333	0.6	1.4	0.8125	0.6	1	0	1.274	0.75	0	0.3	0.2
1.1.5.4	0	0	0.0232558	0	0	0.0542169	0.0483871	0	0	0	0	0.1875	0.0470588	0	0	0.407884	0	0	0	0
1.1.5.8	0	0	0	0	0	0.0120482	0	0	0	0	0	0.0625	0.0117647	0	0	0.040203	0	0	0	0
1.1.99.-	0	0	0	0	0	0.0240964	0	0	0	0	0	0.125	0.211765	0	0	0.222873	0	0	0	0
1.1.99.1	0	0	0.0232558	0	0	0.0722892	0.0483871	0	0	0	0	0.28125	0.129412	0.666667	0	0.494926	0	0	0	0
1.1.99.10	0	0	0	0	0	0	0	0	0	0	0	0	0	0	0	0.00468384	0	0	0	0
1.1.99.21	0	0	0	0	0	0.0180723	0	0	0	0	0	0.09375	0.0588235	0	0	0.11007	0	0	0	0
1.1.99.28	0	0	0	0	0	0.0060241	0.016129	0	0	0	0	0	0	0	0	0.0374707	0	0	0	0
1.1.99.3	0	0	0.0232558	0	0	0	0	0	0	0	0	0	0.0235294	0	0	0.12178	0.25	0	0	0
1.10.2.-	0	0	0.0232558	0	0	0	0	0	0	0	0	0	0	0	0	0.0827479	0	0	0	0
1.10.2.2	0	0	0	0	0	0.0301205	0.0483871	0	0	0	0	0.0625	0.0941176	0	0	0.294301	0	0.166667	0	0
1.10.3.-	0	0	1.88372	0	0	0.391566	0.112903	0	2.33333	0	0	0.78125	2.05882	2	0	2.96682	1.75	1.66667	0	0
1.10.3.12	0	0	0.0930233	0	0	0.0301205	0.0645161	0	0	0	0	0	0	0	0	0.416472	0	0	0	0
1.10.3.3	0	0	0	0	0	0	0	0	0	0	0	0	0.0235294	0	0	0.0253708	0	0	0	0
1.10.9.1	0	0	0	0	0	0.0240964	0	0	0	0	0	0	0	0	0	0.0523029	0	0	0	0
1.11.1.-	0	0	0	0	0	0.0301205	0	0	0	0	0	0.125	0.341176	0.166667	0	0.152615	0	0.166667	0	0
1.11.1.1	0	0	0	0	0	0	0	0	0	0	0	0	0.517647	0	0	0.0448868	0	0	0	0
1.11.1.10	0	0	0.0697674	0.2	0	0.271084	0.387097	0	0.333333	0	0	0.34375	0.0235294	1.16667	0.666667	0.305621	0	0.166667	0	0
1.11.1.15	1	1	3	0.8	1.5	1.37952	1.51613	0	1.33333	1.4	0.8	1.15625	1.17647	2.16667	1.66667	2.51249	3.5	2.33333	0.5	0.4
1.11.1.21	0	0	0.0465116	0	0	0.228916	0.0967742	0	1.33333	0	0	0.375	0.117647	0.333333	0	0.753318	0	0	0	0
1.11.1.5	0	0	0.418605	0	0	0.0180723	0.0322581	0	0	0	0	0	0.0823529	0	0	0.488681	1.25	0	0	0
1.11.1.6	0	0	0.511628	0	0	0.162651	0.112903	0	0	0	0	0.34375	0.235294	0.5	0	0.754879	0.75	0	0	0
1.11.1.9	0	0.5	0.55814	0	0.5	0.5	0.774194	0	0	0.6	0.1	0.4375	0.305882	1	1.33333	0.713505	0	0.5	0.4	0.6
1.12.2.1	0	0	0	0	0	0.186747	0.322581	0	0.333333	0	0	0.03125	0.0470588	0	0	0.0269321	0	0	0	0
1.12.5.1	0	0	0	0	0	0	0	0	0	0	0	0	0.0235294	0	0	0.15847	0	0	0	0
1.12.7.2	1.5	0.25	0	0.4	1	0.722892	1.08065	0	0.333333	0.8	0.6	0.4375	0.0117647	0	0.333333	0.087822	0	0	0	0
1.12.98.1	0	0	0	0	0	0.0060241	0	0	0	0	0	0	0	0	0	0.129196	0	0	0	0
1.12.99.-	0	0	0	0	0	0.0180723	0	0	0	0	0	0	0.0352941	0	0	0.0327869	0	0	0	0
1.12.99.6	0	0	0.209302	0	0	0.524096	0.677419	0	0	0	0	0.1875	0.235294	0.333333	0	0.587041	1.25	0	0	0
1.13.-.-	0	0	0	0	0	0.0060241	0	0	0.333333	0	0	0	0	0	0	0.0394223	0	0	0	0
1.13.11.1	0	0	0	0	0	0.0240964	0.0483871	0	0	0	0	0.03125	0.0588235	0.166667	0	0.142857	0	0.333333	0	0
1.13.11.11	0	0	0.0465116	0	0	0.0120482	0	0	0	0	0	0.0625	0.0352941	0.333333	0	0.166276	0	0	0	0
1.13.11.16	0	0	0	0	0	0	0	0	0	0	0	0	0	0	0	0.0647931	0	0	0	0
1.13.11.27	0	0	0.0930233	0	0	0.0783133	0.0322581	0	0.333333	0	0	0.3125	0.0588235	0.333333	0	0.355191	0	0.166667	0	0
1.13.11.3	0	0	0.0465116	0	0	0.0662651	0.0483871	0	0	0	0	0.25	0.0941176	0.333333	0	0.288837	0	0.166667	0	0
1.13.11.37	0	0	0	0	0	0.0120482	0.016129	0	0	0	0	0.03125	0	0.166667	0	0.018345	0	0	0	0
1.13.11.39	0	0	0.0465116	0	0	0.0180723	0	0	0	0	0	0	0.0352941	0	0	0.0850898	0	0.166667	0	0
1.13.11.4	0.5	0	0	0	0	0.0301205	0.0322581	0	0	0.3	0	0.0625	0.0352941	0	0	0.0827479	0	0	0	0
1.13.11.41	0	0	0	0	0	0.0120482	0	0	0	0	0	0.0625	0.0117647	0	0	0.0218579	0	0	0	0
1.13.11.5	0	0	0.0232558	0	0	0.0421687	0.016129	0	0.333333	0	0	0.15625	0.0352941	0.166667	0	0.236924	0	0	0	0
1.13.11.53	0	0	0	0	0	0.0361446	0	0	0	0	0	0.1875	0.0235294	0	0	0.276347	0	0	0	0
1.13.12.-	0	0	0	0	0	0.0361446	0	0	0	0.1	0	0.1875	0.0705882	0.166667	0	0.112022	0	0	0	0
1.13.12.16	0	0	0	0	0	0.0481928	0.016129	0	0	0	0	0.125	0.152941	0.166667	0	0.521468	0	0.166667	0.1	0
1.14.-.-	0	0	0.139535	0	0	0.144578	0.0322581	0	0	0	0	0.65625	0.341176	1.83333	0	1.28806	0	0	0	0
1.14.11.-	0	0	0	0	0	0.060241	0.016129	0	0	0	0	0.25	0.2	0.5	0	0.554645	0	0	0	0
1.14.11.17	0	0	0	0	0	0.0361446	0	0	0	0	0	0.1875	0.129412	0.333333	0	0.416081	0	0	0	0
1.14.12.10	0	0	0	0	0	0.0120482	0.0322581	0	0	0	0	0	0.0235294	0	0	0.131148	0	0	0	0
1.14.12.17	0	0	0.0232558	0	0	0.120482	0.274194	0	0.333333	0	0	0.0625	0.0705882	0.166667	0	0.371585	0	0	0	0
1.14.13.-	0	0	0.0697674	0	0	0.174699	0.129032	0	0	0	0	0.53125	0.388235	0.333333	0	1.29938	0	0.333333	0	0
1.14.13.1	0	0	0	0	0	0.0301205	0.016129	0	0	0	0	0.125	0.117647	0	0	0.20726	0	0.166667	0	0
1.14.13.127	0	0	0.0232558	0	0	0.0180723	0.016129	0	0	0	0	0.0625	0.0941176	0.166667	0	0.21975	0	0	0	0
1.14.13.151	0	0	0	0	0	0.0060241	0	0	0	0	0	0.03125	0.0352941	0.166667	0	0.0768931	0	0	0	0
1.14.13.2	0	0	0	0	0	0.0421687	0.016129	0	0	0	0	0.1875	0.0705882	0.333333	0	0.154176	0	0	0	0
1.14.13.22	0	0	0	0	0	0	0	0	0	0	0	0	0.0117647	0	0	0.167838	0	0	0	0
1.14.13.39	0	0	0.0232558	0	0	0.0060241	0.016129	0	0	0	0	0	0.0117647	0	0	0.098751	0	0	0	0
1.14.13.40	0	0	0	0	0	0	0	0	0	0	0	0	0	0	0	0.0226386	0	0	0	0
1.14.13.81	0	0	0.162791	0	0	0.0361446	0.0322581	0	0.333333	0	0	0.0625	0	0	0.333333	0.113973	0.5	0	0.1	0
1.14.13.82	0	0	0.0232558	0	0	0.0421687	0.0322581	0	0	0	0	0.15625	0.0470588	0.166667	0	0.253708	0	0	0	0
1.14.13.83	0	0	0	0	0	0.0301205	0.016129	0	0	0	0	0.125	0.0705882	0.166667	0	0.12139	0	0	0	0
1.14.13.9	0	0	0.0232558	0	0	0	0	0	0	0	0	0	0	0	0	0.0320062	0	0	0	0
1.14.14.1	0	0	0	0	0	0.0240964	0	0	0	0	0	0.09375	0.0235294	0.5	0	0.190476	0	0	0	0
1.14.14.3	0	0	0.0465116	0	0	0.0963855	0.0806452	0	0	0	0	0.3125	0.141176	0.333333	0	0.307963	0	0.166667	0	0
1.14.14.5	0	0	0.0697674	0	0	0.0722892	0.0322581	0	0	0	0	0.28125	0.0941176	1	0	0.540593	0	0.166667	0	0
1.14.14.9	0.5	0	0.0465116	0	0	0.144578	0.0806452	0	0	0	0.1	0.0625	0.176471	0	0	0.372365	0	1	0	0
1.14.15.3	0	0	0.0232558	0	0	0	0	0	0	0	0	0	0.0235294	0	0	0.136612	0	0	0	0
1.14.16.1	0	0	0	0	0	0.0240964	0.016129	0	0.333333	0	0	0.0625	0.0235294	0	0	0.177205	0	0.166667	0	0
1.14.17.3	0	0	0	0	0	0	0	0	0	0	0	0	0	0	0	0.00702576	0	0	0	0
1.14.19.-	0	0	0.0232558	0	0	0.0120482	0.016129	0	0	0	0	0.03125	0.0235294	0	0	0.175644	0	0	0	0
1.14.19.1	0	0	0.0465116	0	0	0.0421687	0.0483871	0	0	0	0	0.0625	0.0470588	0.166667	0	0.303669	0	0.166667	0	0
1.14.19.3	0	0	0.0232558	0	0	0.0060241	0	0	0	0	0	0.03125	0.0117647	0.166667	0	0.0999219	0	0	0	0
1.14.99.-	0	0	0	0	0	0.0180723	0	0	0.333333	0	0	0.0625	0.0235294	0	0	0.0784543	0	0	0	0
1.14.99.40	0	0	0.0232558	0	0	0.0180723	0	0	0	0	0	0.09375	0.0588235	0.166667	0	0.17057	0	0	0	0
1.14.99.44	0	0	0	0	0	0.0060241	0.016129	0	0	0	0	0	0	0	0	0.0347385	0	0	0	0
1.14.99.46	0	0	0	0	0	0.0180723	0	0	0	0	0	0.09375	0.0117647	0	0	0.0757221	0	0	0	0
1.15.1.1	1	0	1	0.2	0.5	0.975904	1.5	0	2	0.3	0	0.78125	0.411765	1.16667	1	1.63427	1	1.16667	0.2	0
1.15.1.2	0.5	0.25	0	0	0	0.325301	0.403226	0.5	0.666667	0.6	0.2	0.125	0.0235294	0	0.333333	0.0796253	0	0	0.1	0
1.16.1.1	0	0	0.0465116	0	0	0.0542169	0.0806452	0	0	0	0	0.0625	0.0235294	0	0	0.320062	0	0	0	0
1.16.1.3	0	0	0	0	0	0.0120482	0.0322581	0	0	0	0	0	0.0705882	0	0	0.287276	0	0	0	0
1.16.1.9	0	0	0.0232558	0	0	0.0481928	0.0483871	0	0	0	0	0.15625	0.0705882	0.333333	0	0.362998	0	0	0	0
1.16.3.1	0.5	0.25	0.930233	0	0	0.301205	0.403226	0	0.333333	0.2	0	0.09375	0.0823529	0	0.666667	0.350898	0.5	0.5	0.2	0.2
1.17.1.1	0	0	0	0	0	0.0180723	0.016129	0	0	0	0	0.0625	0.105882	0	0	0.147151	0	0	0	0
1.17.1.2	1	1	0.953488	1	1	0.933735	0.935484	1	1	0.8	1.1	0.9375	0.188235	0.333333	1	0.803279	1	1	0.9	0.8
1.17.1.4	3.5	1	0.0232558	1.4	0	1.33133	1.29032	0.5	0.666667	0	0.1	1.9375	0.235294	0.833333	2	1.03396	0	0	0.9	0.6
1.17.4.1	2.5	1	1.7907	0.8	0	1.33133	1.62903	1	0.666667	1.5	0.1	1.1875	2.25882	2.16667	1.33333	2.29313	1	1	0.4	0
1.17.4.2	3	1.25	1.13953	1.8	2	1.25301	1.33871	1	1.66667	1.8	1	1.21875	1.24706	0.833333	1	0.582748	1	0.833333	1.3	1.4
1.17.7.1	1	1	0.953488	0.8	1	0.945783	0.983871	1	1	0.8	1	0.84375	0.152941	0.333333	1	0.751756	1	0.833333	0.9	0.8
1.18.-.-	0	0	0	0	0	0.0060241	0	0	0	0	0	0	0	0	0	0.040203	0	0	0	0
1.18.1.-	0	0	0	0	0	0.0060241	0.016129	0	0	0	0	0	0.0352941	0	0	0.0967994	0	0	0	0
1.18.1.1	0	0	0	0.8	0	0.0903614	0.0483871	0	0	0.1	0.2	0.25	0.0117647	0	0	0.0565964	0	0	0.1	0.2
1.18.1.2	1	1	0.162791	0.8	1	1.03614	1.40323	1	0.666667	0.6	0.8	0.875	0.223529	0.333333	0.666667	0.690086	1	0.833333	1	1
1.18.1.3	0	0	0	0	0	0.0240964	0	0	0	0	0	0.125	0.0470588	0.333333	0	0.370804	0	0	0	0
1.18.6.1	0	0	0.0697674	1	0	1.43976	1.90323	0	2	0	0.3	0.53125	0.0470588	0	0	0.37822	0	0.333333	2.5	2.8
1.2.1.-	0	0	0.0465116	0	0	0.120482	0.0645161	0	0	0	0	0.40625	0.305882	0.5	0	0.799375	0	0	0	0
1.2.1.10	2	3.5	0.232558	2.4	1	1.85542	2.35484	4	2.66667	1.4	1.2	1.1875	1.89412	1.66667	0.666667	0.946136	0	0.666667	1.4	2
1.2.1.11	0.5	0.5	1.04651	1	1	1.0241	1.08065	1	1	0.8	1	1.1875	0.847059	1.16667	1	1.16042	1	1	1	1
1.2.1.12	1	1	0.976744	1	1	1.35542	1.37097	1	2.33333	1	1	1.25	1.09412	2.16667	1	1.43872	1	0.833333	1.1	1
1.2.1.16	0.5	0	0.162791	0.2	0	0.222892	0.112903	0	0.333333	0	0	0.6875	0.929412	0.833333	0	1.11944	0	0.666667	0.1	0.2
1.2.1.18	0	0	0.0465116	0	0	0.108434	0.0645161	0	0	0	0	0.34375	0.235294	0.333333	0.666667	0.568696	0	0	0.1	0
1.2.1.19	0	0	0	0	0	0.0060241	0	0	0	0	0	0.03125	0.0588235	0	0	0.0948478	0	0	0	0
1.2.1.2	0	0	0.116279	0.4	0	1.01205	0.290323	0.5	4	0	0.4	0.9375	0.541176	0.666667	0	2.43326	0	0	0.1	0.2
1.2.1.22	0	0	0.744186	0	0	0.0240964	0	0	0	0	0	0	0.235294	0	0	0.203747	2	0	0.2	0.4
1.2.1.28	0	0	0	0	0	0.0361446	0.016129	0	0	0	0	0.15625	0.0470588	0.333333	0	0.0655738	0	0	0	0
1.2.1.3	1.5	0	0.139535	0.6	0.5	0.783133	0.758065	0.5	0.333333	0.4	0.2	1.40625	0.411765	1.5	0	1.84895	0	0.166667	0.3	0.4
1.2.1.38	2	0	1.95349	2	2	1.46988	1.25806	2	2	0.8	1.8	1.8125	0.517647	2	0	1.57221	2	0	2.2	2
1.2.1.39	0	0	0	0	0	0.0180723	0.016129	0	0	0	0	0.03125	0.0705882	0.166667	0	0.145199	0	0	0	0
1.2.1.4	0	0	0	0	0	0.0060241	0.016129	0	0	0	0	0	0.0235294	0	0	0.0964091	0	0	0	0
1.2.1.41	1	0.25	1	0.8	1	0.771084	0.806452	1	1	0.5	1	0.90625	0.458824	1	0.333333	0.787666	1	0	1	1
1.2.1.46	0	0	0	0	0	0.0240964	0	0	0	0	0	0.125	0.0352941	0.166667	0	0.0827479	0	0.166667	0	0
1.2.1.59	0	0	0	0	0	0.0120482	0	0	0	0	0	0.03125	0.0117647	0	0.333333	0.0745511	0	0	0	0
1.2.1.60	0	0	0.0232558	0	0	0.0180723	0	0	0	0	0	0.03125	0.105882	0	0	0.190867	0	0	0	0
1.2.1.68	0	0	0	0	0	0.0180723	0.016129	0	0	0	0	0.0625	0.0823529	0	0	0.181109	0	0	0	0
1.2.1.70	1	0	0.0465116	0.2	0	0.5	0.645161	0	1	0.4	0.3	0.375	0.152941	0.166667	0	0.680718	0	0	0.2	0.2
1.2.1.71	0	0	0	0	0	0.0301205	0.0483871	0	0	0	0	0.0625	0.0588235	0	0	0.201405	0	0	0	0
1.2.1.72	0	0	0	0	0	0.0180723	0.016129	0	0	0	0	0.0625	0.0470588	0	0	0.169009	0	0	0	0
1.2.1.75	0	0	0	0	0	0	0	0	0	0	0	0	0	0	0	0.00468384	0	0	0	0
1.2.1.8	0	0	0.0930233	0	0	0.186747	0.177419	0	0	0	0	0.53125	0.164706	1	0	0.690867	0	0	0.1	0
1.2.1.9	0	0	0.0232558	0	0	0.253012	0.5	0	0	0.1	0.1	0.09375	0.0823529	0	0	0.171741	0	0.166667	0.1	0
1.2.3.3	0	0	0	0	0	0.0481928	0.016129	0	0	0.1	0	0.15625	1.12941	0.666667	0	0.135831	0	0	0	0
1.2.4.1	1	0	0.302326	0.4	0	0.698795	0.725806	0	0.666667	0.2	0.2	1.21875	1.07059	3	0	2.04059	0	0.666667	0	0
1.2.4.2	0	0	0.0465116	0	0	0.0783133	0.0806452	0	0.333333	0	0	0.1875	0.129412	0.166667	0	0.603435	0	0	0	0
1.2.4.4	0	0	0.651163	0	0	0.0843373	0.0645161	0	0	0	0	0.125	0.282353	0	0	0.53669	1	0.166667	0	0
1.2.5.1	0	0	0.44186	0	0	0.0662651	0.0322581	0	0	0	0	0.28125	0.0823529	0.333333	0	0.28103	0.5	0	0	0
1.2.7.-	1	1	0.860465	1	0.5	1.40361	1.41935	1	1.33333	0.9	0.9	0.65625	0.0705882	0.833333	1	0.654957	0.75	0.833333	1.1	1
1.2.7.1	0	0	0.0930233	0.4	0	0.921687	1	0	0	0.4	1.3	0.46875	0.117647	0	0	0.499219	0	0	1.2	0.8
1.2.7.3	0	0	5.46512	4.2	0	2.46988	1.87097	0	2.66667	0	1.4	0.9375	0.352941	0.333333	0	1.19672	5.75	4.83333	1.5	1.4
1.2.7.4	0	0	0	0	0	0.23494	0	0	4	0	0.3	0	0	0	0	0.0163934	0	0	0	0
1.2.7.5	0	0	0	0	0	0.355422	0.306452	0	0.666667	0	0.3	0	0.117647	0	0	0.172912	0	0	0	0
1.2.7.8	0	0	1.65116	1.2	1	1.04217	0.806452	0	1.33333	0	1.5	0.75	0.129412	0	0	0.446526	2	0.666667	1.8	2.8
1.2.99.2	1.5	0	0.0465116	2.4	0	1.68675	2.03226	0	3	0.5	0.8	1.09375	0.0823529	0.166667	1.33333	0.731069	0	0	1.1	0.8
1.2.99.5	0	0	0	0	0	0.174699	0.16129	0	0.333333	0	0.2	0	0	0	0	0.282201	0	0	0	0
1.2.99.7	0	0	0	0	0	0.0180723	0	0	0.333333	0	0	0	0	0	0	0.00663544	0	0	0.1	0.2
1.20.4.1	1	0	1.18605	1	0.5	1.28916	1.83871	1	1	2.4	0.7	1.03125	2.04706	5.16667	1	1.50039	1	0.333333	1.1	0.8
1.21.4.1	0	0	0	0	0	0.801205	1.30645	0	0	0	0	0.34375	0.152941	0	1.66667	0.0238095	0	0	0	0
1.21.4.2	0	0.25	0.0232558	0	0	1.10843	1.20968	0	0	0.5	0	0.65625	0.0470588	0	3	0.0757221	0	0	0	0
1.21.4.3	0	0	0	0	0	0.0481928	0	0	0	0	0	0	0	0	0	0.00507416	0	0	0	0
1.21.4.4	0	0	0	0	0	0.409639	0.290323	0	0	0	0	0.1875	0	0	0.666667	0.0347385	0	0	0	0
1.3.-.-	0	0	0.0232558	0	0	0.0120482	0.016129	0	0	0	0	0.03125	0.0117647	0.166667	0	0.0667447	0	0	0	0
1.3.1.-	0	0	0.930233	0.8	1	0.746988	0.66129	0.5	0.666667	0.6	0.9	0.75	0.329412	0.5	1	0.334504	1	0.833333	0.8	0.8
1.3.1.12	1	0	0.44186	1.2	1	0.759036	0.725806	0.5	1	0.9	0.9	0.8125	0.211765	1	0.666667	0.858704	0	0	0.9	1
1.3.1.2	0	0	0	0	0	0.0060241	0	0	0	0	0	0.03125	0.0470588	0	0	0.0550351	0	0	0	0
1.3.1.25	0	0	0	0	0	0.0060241	0.016129	0	0	0	0	0	0.0117647	0	0	0.0601093	0	0	0	0
1.3.1.26	1	0.5	0.976744	1	1	1.14458	1.43548	0.5	1	0.6	1	1	0.705882	1	0.666667	0.9637	1	1	1	1
1.3.1.28	0	0	0	0	0	0.0060241	0	0	0.333333	0	0	0	0.0705882	0.166667	0	0.185792	0	0	0	0
1.3.1.31	0	0	0	0	0	0.10241	0.241935	0	0	0	0	0.03125	0	0	0	0.00156128	0	0	0	0
1.3.1.32	0	0	0	0	0	0.0240964	0.0322581	0	0	0	0	0.0625	0.0117647	0.166667	0	0.039032	0	0	0	0
1.3.1.33	0	0	0	0	0	0	0	0	0	0	0	0	0.0117647	0	0	0.0800156	0	0	0	0
1.3.1.34	0.5	0	0	0	0	0.10241	0.0483871	0	1	0	0	0.15625	0.0823529	0.166667	0	0.382123	0	0	0	0
1.3.1.43	0	0	0	0	0	0.0060241	0	0	0	0	0	0.03125	0.0352941	0	0	0.047619	0	0	0	0
1.3.1.44	0	0	0	0	0	0.108434	0.241935	0	0	0	0	0.0625	0	0	0	0.0312256	0	0	0	0
1.3.1.45	0	0	0	0	0	0	0	0	0	0	0	0	0	0	0	0.0394223	0	0	0	0
1.3.1.54	0	0	0	0.4	0	0.512048	0.677419	0	1	0	0.3	0.3125	0.164706	0.166667	0	0.263076	0	0.166667	0.4	0.4
1.3.1.74	0	0	0.0465116	0.4	1.5	0.728916	0.322581	0	0.666667	0.7	0.9	0.5625	0.0235294	0	1	0.29274	0	0	1.1	0.6
1.3.1.76	1	0	0.0465116	1.6	0	0.795181	1.22581	0	1.33333	0	0.6	0.5	0.141176	0	0	0.562842	0	0	0.2	0.4
1.3.1.83	0	0	0	0	0	0	0	0	0	0	0	0	0	0	0	0.0546448	0	0	0	0
1.3.1.85	0	0	0	0	0	0.0060241	0	0	0	0	0	0	0	0	0	0.0234192	0	0	0.1	0.2
1.3.1.9	0	0	0.953488	0	0	0.10241	0.0967742	0	0	0	0	0.21875	0.541176	1	0	0.766589	1	0.166667	0	0
1.3.3.11	0	0	0	0	0	0.0240964	0.016129	0	0	0	0	0.09375	0.0117647	0	0	0.14676	0	0	0	0
1.3.3.3	0	0	0	0	0	0.0542169	0.0483871	0	0.333333	0.2	0	0.125	0.117647	0.833333	0	0.423888	0	0	0	0
1.3.3.4	0	0	0.162791	0	0	0.0481928	0.0322581	0	0	0	0	0.09375	0.0117647	0.166667	0	0.298595	0.5	0.666667	0	0
1.3.5.3	0	0	0.116279	0	0	0.144578	0.193548	0	0.333333	0	0.1	0.03125	0.0470588	0.666667	0	0.210773	0	0	0.1	0
1.3.5.5	0	0	0	0	0	0	0	0	0	0	0	0	0	0	0	0.0351288	0	0	0	0
1.3.7.9	0	0	0	0	0	0	0	0	0	0	0	0	0	0	0	0.0148322	0	0	0	0
1.3.8.1	7	0	0.0232558	0	1	1.33735	1.45161	0	1.33333	0.8	0.9	1	0.0588235	0	1	0.457455	0	0.5	0.6	0
1.3.8.2	0	0	0	0	0	0.0421687	0.0806452	0	0	0	0.1	0	0.0352941	0	0	0.0366901	0	0	0	0
1.3.8.4	0	0	0	0	0	0.0301205	0.016129	0	0	0	0	0.125	0.0823529	0	0	0.323185	0	0.166667	0	0
1.3.8.6	0	0	0.0232558	0	0	0.060241	0.0322581	0	0	0	0	0.1875	0.0823529	0.333333	0	0.318501	0	0.333333	0	0
1.3.8.7	0.5	0	0.0232558	0	0	0.283133	0.0483871	0	0	0	0	0.75	0.364706	1.5	0.333333	1.53474	0	0.333333	0	0
1.3.98.1	1	1	2.09302	1	1	1.12651	1.14516	1	1	1	0.9	1.125	1.12941	1.83333	1	1.11007	2	1.66667	1.1	1.2
1.3.99.-	2.5	0	1.04651	0	0	0.903614	0.693548	0	1.66667	0	0.2	1.53125	0.682353	3	0.333333	2.91101	1	1.66667	0	0
1.3.99.1	0	0	2.11628	1	0.5	0.915663	0.516129	0	1.33333	1	0	1.3125	1.78824	1.83333	0.666667	2.34426	2	1.83333	1.4	1.4
1.3.99.16	0	0	0	0	0	0.0542169	0.0483871	0	0	0	0	0.1875	0.0705882	0	0	0.521858	0	0	0	0
1.3.99.22	2	0.75	1.34884	2	2	1.86747	1.98387	0.5	2	0.8	1.8	1.75	0.494118	1	2	1.58704	1.25	1	1.9	1.8
1.3.99.23	0	0	0.255814	0	0	0	0	0	0	0	0	0	0	0	0	0.018345	0	0	0	0
1.3.99.4	0	0	0	0	0	0.0060241	0.016129	0	0	0	0	0	0	0	0	0.0312256	0	0	0	0
1.3.99.5	0	0	1.48837	0	0	0.0060241	0	0	0	0	0	0	0	0.666667	0	0.0199063	1	0	0	0
1.4.1.-	0	0	0.0232558	0	0	0.0060241	0.016129	0	0	0	0	0	0	0	0	0.0316159	0	0	0	0
1.4.1.1	0.5	0	0.930233	0	0	0.307229	0.370968	0	0.666667	0.7	0	0.375	0.235294	0.666667	0	0.562451	1.5	0	0	0
1.4.1.13	6	2	5.16279	4.8	7	4.26506	5	7	7.33333	3	4	4.125	1.41176	4.33333	2.66667	3.17174	5.5	2.33333	5	5.2
1.4.1.16	1	0	0.883721	1	1	0.313253	0.33871	0	0	0.4	0.2	0.46875	0.0117647	0	0	0.057377	1	0.833333	0.4	0.8
1.4.1.2	0	0	0.0465116	0	0	0.355422	0.258065	0	0.333333	0	0.1	0.21875	0.0705882	0.166667	0.333333	0.381343	0	0	0	0
1.4.1.21	0	0	0.418605	0	0	0.0722892	0.129032	0	0	0	0	0.03125	0	0	0	0.0932865	0.5	0	0.2	0
1.4.1.3	0	0	0	0	0	0.0843373	0.112903	0	0.333333	0	0.1	0.0625	0.0705882	0.166667	0	0.264247	0	0	0	0
1.4.1.4	1	0.75	1.74419	1	1	0.656627	0.790323	1	0	0.9	0.9	0.875	0.317647	0	0.666667	0.494536	2	0.833333	1	1.2
1.4.1.9	0	0	0.0232558	0.2	0	0.0903614	0.016129	0	0	0	0.1	0.15625	0.0117647	0.166667	0	0.188525	0	0	0	0
1.4.2.-	0	0	0	0	0	0.0120482	0	0	0	0	0	0.0625	0	0	0	0.0167838	0	0	0	0
1.4.3.-	0	0	0	0	0	0.0301205	0	0	0	0	0	0.15625	0.152941	0	0	0.288447	0	0	0	0
1.4.3.16	1	0	0.930233	0.6	0	0.716867	0.83871	1	0.666667	0.5	0.9	0.5	0.105882	0	0.333333	0.605777	1	0.833333	0.9	1.4
1.4.3.19	0	0	0.0232558	0	0	0.10241	0.0645161	0	0	0	0	0.3125	0.0823529	0.166667	0	0.34192	0	0	0	0
1.4.3.21	0	0	0	0	0	0.0060241	0	0	0	0	0	0.03125	0	0.166667	0	0.0667447	0	0	0	0
1.4.3.3	0	0	0.0232558	0	0	0.0060241	0	0	0	0	0	0.03125	0	0.166667	0	0.0530835	0	0	0	0
1.4.3.4	0	0	0	0.2	0	0.216867	0.419355	0	0	0	0	0.21875	0.0117647	0.166667	0	0.253708	0	0	0	0
1.4.3.5	0	0	0.674419	0	0	0.0662651	0.0322581	0	0.333333	0	0	0.25	0.141176	0.333333	0	0.507806	0.5	0.833333	0	0
1.4.4.2	0	0	1.02326	0.4	0	0.813253	1.04839	0	1	0	0	0.59375	0.176471	0.166667	1.33333	1.05269	1.25	1.16667	0	0
1.4.7.1	0.5	0	0.0232558	0.2	0	0.162651	0.0967742	0.5	0.666667	0.2	0.4	0.15625	0.0117647	0	0	0.160812	0	0	0.1	0
1.4.99.1	0	0	0.0465116	0	0	0.0481928	0.0322581	0	0.333333	0	0	0.15625	0.247059	0	0	0.681499	0	0.333333	0	0
1.4.99.5	0	0	0	0	0	0	0	0	0	0	0	0	0	0	0	0.018345	0	0	0	0
1.5.1.-	0	0	0	0	0	0.0120482	0	0	0	0	0	0.0625	0.0470588	0	0	0.210383	0	0	0	0
1.5.1.10	0	0	0	0	0	0	0	0	0	0	0	0	0	0.166667	0	0.0117096	0	0	0	0
1.5.1.12	0	0	0.27907	0	0	0.0722892	0.0483871	0	0.333333	0	0	0.125	0.0352941	0.166667	0	0.362607	1	0.5	0	0
1.5.1.2	1	0	1.11628	1	1	1.04217	1.17742	1	1	0.8	0.9	1	0.623529	1	0.333333	1.04567	1	0.166667	1	1
1.5.1.20	1	0	1.09302	0.6	1	0.620482	0.612903	1	1.33333	0.3	0.8	0.8125	0.423529	1.16667	0.333333	0.665105	1	0	0.7	1
1.5.1.24	0	0	0	0.2	0	0.0843373	0.209677	0	0	0.1	0	0.03125	0	1.16667	0	0.0019516	0	0	0	0
1.5.1.3	1	1	0.976744	1	1	0.710843	0.741935	1	0.333333	0.8	1	0.90625	0.952941	0.833333	0.666667	0.805621	1	0.833333	0.5	0.8
1.5.1.38	0	0	0.0930233	0	0	0.0481928	0.0322581	0	0	0	0	0.1875	0.105882	0.5	0	0.34153	0	0	0	0
1.5.1.5	2	3	2.04651	3.2	2	2.77108	2.69355	3	2.66667	1.8	2.4	2.6875	2.18824	2.66667	2.66667	2.18501	2	2	2.4	2.4
1.5.1.7	0	0	0.302326	0.6	1	0.277108	0.209677	0	0	0.3	0.5	0.34375	0.0470588	0.333333	0	0.175644	0.25	0.5	1	1.2
1.5.3.-	0	0	0.0232558	0	0	0.0843373	0.209677	0	0	0	0	0.03125	0.0352941	0.166667	0	0.123731	0	0.166667	0	0
1.5.3.1	0.5	0.25	0.0232558	1.2	0.5	0.626506	0.435484	0	0.333333	0.4	0.7	1.5	0.458824	0.5	0	0.970726	0	0.166667	0.2	0.2
1.5.5.-	0	0	0	0	0	0.192771	0.0322581	0	1.33333	0	0	0.0625	0.0823529	0	0	0.236534	0	0	0	0
1.5.5.1	0	0	0	0	0	0.0240964	0.016129	0	0	0	0	0.09375	0.0823529	0	0	0.273614	0	0	0	0
1.5.8.4	0	0	0	0	0	0.0120482	0	0	0	0	0	0.0625	0.0117647	0	0	0.103825	0	0	0	0
1.5.99.6	0	0	0	0	0	0	0	0	0	0	0	0	0.0117647	0	0	0.0234192	0	0	0	0
1.5.99.8	0	0	0.604651	0	0	0.126506	0.129032	0	0.333333	0	0	0.25	0.188235	0.166667	0	0.97541	1	0	0	0
1.6.-.-	1	0	0.0232558	0.4	0	0.536145	0.5	0	1.33333	0.4	0	0.25	0.541176	2.33333	0	0.383685	0	0	0.1	0
1.6.1.1	0	0	0.0232558	0	0	0.0361446	0.016129	0	0	0	0	0.125	0.0588235	0	0	0.229899	0	0.166667	0	0
1.6.1.2	0	0	0.0465116	0	0	0.150602	0.0483871	0	0.666667	0	0	0.34375	0.341176	0.333333	0	1.19399	0	2	0.6	1.2
1.6.4.-	0	0	0.860465	0	0	0.114458	0.145161	0	0	0	0	0.09375	0.0823529	0.833333	0.333333	0.338798	1	0.666667	0	0
1.6.5.-	0	0	5.30233	0	0	0.240964	0.112903	0	2	0	0	0	0	0	0	1.16901	6	5	0.2	0
1.6.5.2	0	0	0	0	0	0.0240964	0.016129	0	0	0.1	0	0.09375	0.0470588	0.166667	0	0.241998	0	0	0	0
1.6.5.3	5	0	9.51163	4.4	0.5	4.74699	3.40323	2	14.6667	0.8	1.9	5.71875	2.51765	4.33333	0.333333	9.49649	2.75	1.83333	2.8	3.4
1.6.5.5	0	0	0.0930233	0.2	0	0.198795	0.112903	0	0	0	0.1	0.6875	0.482353	1	0	1.27596	0	0.166667	0	0
1.6.99.-	0	0.25	0.488372	0	0	0.114458	0.16129	0	0	0.5	0	0.125	0.152941	0.666667	0	0.311866	0	0.833333	0	0
1.6.99.3	0.5	0	0.883721	0	0	0.409639	0.516129	0.5	0.666667	0	0	0.65625	1.16471	2.83333	0	1.62178	0.75	0.166667	0	0
1.6.99.5	0	0	0	0	0.5	0.138554	0.209677	0	0.333333	0	0	0.03125	0.0117647	0	0	0.23185	0	0	0	0
1.7.-.-	1.5	0.5	0.697674	1.4	0	1.36145	1.96774	0	0.666667	0.2	0.9	0.96875	0.270588	2	1	0.86573	0.75	0.666667	1.4	1.2
1.7.1.13	1	0	1.02326	0.4	0.5	0.259036	0.193548	0	0.333333	0.3	0.3	0.5	0.129412	0	0	0.830601	1.25	1.16667	0.3	0.6
1.7.1.4	0.5	0	0.162791	0	0	0.210843	0.16129	0	0	0	0	0.46875	0.176471	0.5	0	0.873146	0	0.166667	0	0
1.7.1.7	0	0	0.0465116	0	0	0.0481928	0.0322581	0	0.333333	0.3	0	0.15625	0.823529	0.833333	0	0.31694	0	0	0	0
1.7.2.1	0	0	0.0232558	0	0	0.0240964	0.016129	0	0	0	0	0	0.0588235	0	0	0.143247	0	0.166667	0	0
1.7.2.2	0	0	0.72093	0	0	0.10241	0	0	0.333333	0	0	0.03125	0.0470588	0	0	0.185402	1	0.333333	0	0
1.7.2.3	0	0	0.0697674	0	0	0.0301205	0	0	0.333333	0	0	0.09375	0.0352941	0	0	0.291959	0	0	0	0
1.7.2.4	0	0	0	0	0	0.0120482	0	0	0	0	0	0	0.0235294	0	0	0.087822	0	0	0	0
1.7.2.5	0	0	0.0232558	0	0	0.0240964	0.016129	0	0	0	0	0	0.0705882	0	0	0.187744	0	0	0	0
1.7.7.1	1	0	0.0465116	0.2	0	0.271084	0.435484	0	0	0.3	0.1	0.21875	0.0352941	0.166667	0	0.197892	0	0	0.1	0
1.7.99.1	0	0	0	0	0	0.0361446	0	0	1	0	0	0	0.0117647	0	0	0.0515222	0	0	0	0
1.7.99.4	0	0	0.186047	0	0	0.277108	0.387097	0	0.333333	0	0	0.375	0.811765	0.166667	0	1.56284	0	0	0	0
1.8.-.-	0	0	0	0	0	0.0421687	0.0483871	0	0	0	0	0.03125	0	0	0	0.104606	0	0	0.2	0
1.8.1.-	1	0	0	0.4	0	0.487952	0.919355	0	0.333333	0.4	0.2	0.15625	0.0588235	0	0	0.0362998	0	0	0.1	0
1.8.1.14	0	0	0	0	0	0.0060241	0.016129	0	0	0	0	0	0	0	0	0.0355191	0	0	0	0
1.8.1.2	0	0	0.0465116	0	0	0.0843373	0.112903	0	0.666667	0	0	0.15625	0.235294	0	0	0.864949	0	0.166667	0	0
1.8.1.4	0.5	0	1.62791	0.4	0	0.89759	1.06452	0	1.66667	0.1	0.2	0.90625	0.752941	1.5	0.666667	1.69048	2	1	0.1	0
1.8.1.7	0	0	0.0697674	0	0	0.0722892	0.0322581	0	0.333333	0.1	0	0.25	0.788235	1.5	0	0.564793	0	0	0	0
1.8.1.8	0	0	0.0232558	0.2	0	0.108434	0.0645161	0	1	0	0	0.125	0.117647	0.166667	0	0.59797	0	0	0	0
1.8.1.9	2	1.75	1.23256	2.2	1	2.21687	2.59677	1	1.66667	1.7	1.7	1.84375	2.12941	2.16667	2	1.77869	1	1	1.6	1.6
1.8.2.-	0	0	0	0	0	0.0421687	0.112903	0	0	0	0	0	0.0117647	0	0	0.0191257	0	0	0	0
1.8.4.11	0	1	1.44186	0.4	0	1.22892	1.29032	0	1.66667	1.3	0.5	1.15625	1.11765	1.83333	2	1.60031	1.5	1.83333	0.3	0
1.8.4.12	0	0	0.0930233	0	0	0.319277	0.548387	0	0.333333	0.1	0	0.28125	0.752941	1	0	0.710383	0	0.166667	0	0
1.8.4.8	0	0	0.0697674	0	0	0.156627	0.112903	0	0.333333	0	0.2	0.1875	0.223529	0.166667	0	0.594457	0	0.166667	0.2	0.2
1.8.5.3	0	0	0	0	0	0.204819	0.0483871	0	0	0	0	0	0.105882	0	0	0.192037	0	0	0	0
1.8.98.1	0	0	0.209302	0	0	0.463855	0.0483871	0	8	0	0	0.0625	0.105882	0	0	0.322795	0	0	0.9	1.8
1.8.99.-	0	0	0	0	0	0	0	0	0	0	0	0	0.0352941	0	0	0.0405933	0	0	0	0
1.8.99.2	0	0	0	0.2	0	0.216867	0.193548	0	1.33333	0	0.5	0.09375	0.0470588	0	0	0.0515222	0	0	0.1	0.2
1.8.99.3	0	0	0	0	0	0.060241	0	0	1.33333	0	0	0	0.0235294	0	0	0.0562061	0	0	0	0
1.9.3.1	0	0	0.186047	0	0	0.36747	0.209677	0	0.333333	0	0	0.875	0.470588	0.833333	0	2.1128	0	0	0	0
1.97.1.4	10	3.75	2.88372	3.8	5	4.28916	5.80645	3	3.66667	4.4	2.8	3.375	1.34118	1.66667	3	1.50976	4.5	0.833333	3.4	3.4
1.97.1.9	1	0.5	0	0.6	0	0.23494	0.33871	0.5	0	0	0.2	0.21875	0.0705882	0	0.666667	0.186573	0	0	0.2	0.2
2.-.-.-	1	0.75	0.674419	0.8	1	0.849398	0.725806	0	1.33333	0.3	0.9	1	0.964706	1	0.666667	1.76386	0	0	0.6	0.8
2.1.-.-	0.5	0	0	0	0	0.0060241	0	0	0	0.1	0	0.03125	0.0470588	0.333333	0	0.143247	0	0	0	0
2.1.1.-	4.5	2	5.93023	5.2	4.5	5.03614	5.41935	4	4	5.3	5.1	5.4375	6.18824	7.33333	5	5.91569	5.25	4	5.1	5.4
2.1.1.10	0	0	0.0465116	0	0	0.126506	0.177419	0	0	0.1	0.2	0.15625	0.447059	0.166667	0	0.253708	0	0.166667	0	0
2.1.1.103	0	0	0	0	0	0	0	0	0	0	0	0	0.0117647	0	0	0.0113193	0	0	0	0
2.1.1.104	0	0	0.0465116	0	0	0.0361446	0.0322581	0	0	0.1	0	0	0.0117647	0.166667	0	0.118267	0	0	0	0
2.1.1.107	4.5	0	0.255814	0.8	0	1.68675	1.90323	0	3.66667	0.4	1.6	1.96875	0.635294	0.666667	0	2.44536	0	0	0.7	0.2
2.1.1.11	0	0	0	0	0	0.0060241	0	0	0	0	0	0	0	0	0	0.0507416	0	0	0	0
2.1.1.113	0	0	0.0232558	0	0	0.0421687	0.0322581	0	0	0	0	0.03125	0	0	0	0.0534738	0	0	0	0
2.1.1.13	1.5	0	1.06977	1	1.5	1.62651	1.59677	1	1.66667	1	2.6	1.125	0.223529	0.166667	0	0.760343	1	0	2	1.8
2.1.1.130	1	0	0.976744	0.4	0	0.915663	1.29032	0	2	0	1	0.625	0.235294	0	0	0.514442	2	1.33333	0.6	0.4
2.1.1.131	1.5	0	0.0232558	1	0	0.60241	0.693548	0.5	0.666667	0	0.6	0.53125	0.188235	0.166667	0	0.291179	0	0.333333	0.7	0.6
2.1.1.132	0.5	0	1.32558	2.4	0	0.993976	0.870968	1	0.666667	0	1.2	1.3125	0.235294	0.666667	0	0.630757	3	2.33333	1.6	1.4
2.1.1.133	1	0	0.27907	1	0	0.644578	0.741935	0.5	0.666667	0	0.6	0.625	0.176471	0.166667	0	0.333724	1	0.666667	0.7	0.6
2.1.1.14	1	0.25	0.162791	0	0	0.307229	0.209677	0	0.666667	0.9	0.1	0.53125	0.611765	1.66667	1	0.773614	0	0	0.3	0.4
2.1.1.144	0	0	0.0232558	0	0	0.0421687	0.0322581	0	0	0	0	0.09375	0.0705882	0.166667	0	0.20687	0	0	0.1	0
2.1.1.148	0	0	0.0232558	0	0	0.493976	0.532258	0	1.33333	0	0.3	0.125	0.0470588	0.333333	0.333333	0.24434	0	0	0.8	0.8
2.1.1.152	0	0	0	0	0	0.0240964	0	0	0	0	0	0.125	0.0235294	0.166667	0	0.0690867	0	0	0	0
2.1.1.163	0	0	1.16279	0.2	0	0.421687	0.564516	0	1	0	0.1	0.25	0.494118	0.833333	0	0.851678	2	0.833333	0.1	0
2.1.1.166	0	0	0.0232558	0	0	0.0542169	0.0483871	0	0.333333	0	0	0.125	0.117647	0	0	0.450039	0	0	0	0
2.1.1.17	0	0	0	0	0	0.0060241	0	0	0	0	0	0	0	0	0	0.088993	0	0.166667	0	0
2.1.1.170	1	0.5	0.953488	0.8	1	0.963855	0.983871	1	1	0.9	1	0.9375	1.01176	1	1	0.900468	1	0.833333	0.9	1
2.1.1.171	0.5	0.25	0.0232558	0	0	0.150602	0.129032	0.5	0.333333	0.2	0.3	0.21875	0.0705882	0	0	0.351288	0	0	0	0
2.1.1.172	0	0	0.0232558	0	0	0.10241	0.0806452	0	0.666667	0.2	0	0.3125	0.470588	0.833333	0	0.489461	0	0.166667	0	0
2.1.1.173	0	1	0.0232558	0	0	0.0361446	0.0322581	0.5	0.333333	0	0	0.0625	0.0470588	0	0	0.240047	0	0	0	0
2.1.1.174	0	0	0	0	0	0.0060241	0.016129	0	0	0	0	0	0.0352941	0	0	0.0823575	0	0	0	0
2.1.1.176	1	0.75	0.116279	1	0.5	0.96988	0.983871	1	1	0.8	1	0.96875	1.07059	1	1	0.943794	0	0.333333	1	1
2.1.1.177	1.5	0	0.953488	1	1	0.96988	1	0.5	0.666667	0.9	1.1	0.9375	0.964706	0.833333	1	0.758392	1	0.666667	1.1	1.2
2.1.1.178	0	0	0	0	0	0.0120482	0.016129	0	0.333333	0	0	0	0.0352941	0	0	0.123341	0	0	0	0
2.1.1.181	0	0	0.302326	0	0	0.0240964	0.016129	0	0.333333	0	0	0.0625	0.0470588	0	0	0.169399	0	0	0	0
2.1.1.182	1	0.75	1.16279	1	1	0.981928	0.967742	1	1	0.9	1	1	0.976471	1	1	0.982826	1	1.16667	1	1
2.1.1.184	0	0	0.27907	0.2	0	0.060241	0.016129	0	0	0.1	0	0.0625	0.0352941	0.166667	0	0.0604996	0	0.166667	0	0
2.1.1.185	1	0.5	1.02326	1	1	0.963855	0.967742	1	1	1.1	1	0.9375	1	1	1	0.907884	1	1	1	1
2.1.1.186	0	0	0.0465116	0	0	0.0180723	0.016129	0	0	0	0	0.0625	0.0470588	0	0	0.204137	0	0	0	0
2.1.1.187	0	0	0.0697674	0	0	0.210843	0.193548	1	0.333333	0.9	0	0.1875	0.411765	1.66667	0	0.319672	0	0	0.6	0.4
2.1.1.189	0	0	0.0232558	0	0	0.0060241	0	0	0.333333	0	0	0	0.0352941	0	0	0.149493	0	0	0	0
2.1.1.190	0	0	0.0232558	0	0	0.0481928	0.0322581	0	0.333333	0	0	0.09375	0.117647	0	0	0.369243	0	0.166667	0	0
2.1.1.191	1	0.5	0.930233	1.4	2	0.885542	0.919355	0	0.333333	0.9	1.1	1.15625	0.211765	0.833333	0.666667	0.726776	1	0.833333	1.6	1.2
2.1.1.192	1.5	1	1.02326	1	1	1.1506	1.27419	1	1	1	1.3	1.0625	0.164706	1	1	0.906714	1	0.833333	1.1	0.8
2.1.1.193	1	0	0.976744	1	1	0.927711	0.967742	0	1	0.9	1	0.9375	0.529412	1	0.666667	0.895785	1	0.333333	0.9	1
2.1.1.195	1	0	0.511628	1	0	0.608434	0.709677	0.5	0.666667	0	0.6	0.5625	0.152941	0.166667	0	0.248634	1	0.833333	0.6	0.4
2.1.1.196	0	0	0	0	0	0.325301	0.548387	0	0.666667	0	0.1	0.0625	0.0941176	0	0	0.105777	0	0	0	0
2.1.1.197	0	0	1	0	0	0.0843373	0.0967742	0	0.333333	0	0.1	0.09375	0.0941176	0	0	0.422326	1	0.666667	0	0
2.1.1.198	1	0.75	1.83721	1	1	0.957831	0.967742	1	1	0.9	0.9	0.9375	0.988235	1	1	1.02225	2	1.33333	1	1
2.1.1.199	2.5	1	0.976744	1.4	2	1.18675	1.09677	1	1	1	1.5	1.375	1.03529	1	1	0.95121	1	0.833333	1.2	1.4
2.1.1.207	1	0.5	0.0930233	1	1	0.939759	0.967742	0.5	1	1	0.9	0.875	0.964706	0.833333	0.666667	0.78025	0	0	1	1
2.1.1.213	0	0	0	0	0	0.0301205	0.0806452	0	0	0.2	0	0	0.0235294	0	0	0.0765027	0	0	0	0
2.1.1.217	1	0	0.0697674	0.8	0.5	0.861446	0.903226	0	1	0.8	0.9	0.78125	0.835294	0.833333	1	0.270492	0	0	0.8	0.6
2.1.1.219	0	0	0.0232558	0	0	0.0361446	0.016129	0	0	0	0	0.0625	0.0235294	0	0	0.169009	0	0	0	0
2.1.1.222	0	0	0.0930233	0	0	0.325301	0.290323	0	0.666667	0.4	0.2	0.25	0.305882	0	0	0.999219	0	0.666667	0.8	0.4
2.1.1.226	1	1	0.0697674	1	1	0.879518	0.935484	1	0.666667	0.6	1	0.78125	0.894118	1	1	0.499219	0	0	1	1
2.1.1.228	1	1	1	1	1	0.909639	0.951613	1	0.666667	0.9	0.5	0.9375	0.976471	1	1	0.921155	1	0.833333	0.8	1
2.1.1.245	0	0	0	0.6	0	0.301205	0.0967742	0	0.666667	0	0.3	0.09375	0	0	0	0.057377	0	0	0.3	0.4
2.1.1.250	0	0	0	0	0	0.114458	0	0	0	0	1.1	0	0	0	0	0.0257611	0	0	0	0
2.1.1.33	1	1	0.976744	1	1	0.843373	0.951613	1	0.333333	0.7	1	0.96875	0.988235	1	1	0.845433	1	0.833333	0.9	1
2.1.1.34	0	0	0	0	0	0.0120482	0.0322581	0	0	0	0	0	0.0352941	0	0	0.201795	0	0	0	0
2.1.1.35	0	0	0.0232558	0	0	0.0662651	0.0483871	0	0	0	0	0.09375	0.0823529	0	0	0.282201	0	0	0.1	0.2
2.1.1.37	2.5	0	1.09302	1.6	0.5	1.36747	1.3871	1.5	1	0.6	1.7	1.5	0.364706	0.5	1	0.925839	1.25	0.833333	2.3	2.4
2.1.1.45	1	1	0.953488	0.8	1	0.584337	0.629032	1	0.666667	0.5	0.9	0.78125	0.976471	0.833333	0	0.773614	1	0.833333	0.3	0.4
2.1.1.63	2	0	1.16279	0.8	0.5	1.09036	1.19355	0.5	1.66667	1.2	0.3	1.03125	1.09412	1.66667	0.666667	1.49727	1	0.5	1	1
2.1.1.67	0	0	0	0	0	0.0240964	0	0	0.333333	0	0	0.0625	0.0117647	0	0	0.105386	0	0	0	0
2.1.1.71	0	0	0.0232558	0	0	0.0240964	0	0	0	0	0	0	0.0470588	0	0	0.0448868	0	0	0	0
2.1.1.72	0.5	1.25	3.72093	2.4	2	3.03012	3.22581	1.5	3.66667	2.1	3.1	2.125	2.84706	1.83333	1.66667	3.21233	3.25	1.5	5.5	3.2
2.1.1.74	0	1	0.0232558	0	0	0.259036	0.145161	1	0.666667	0.9	0.2	0.21875	0.788235	0.833333	0	0.338798	0	0	0.8	0.6
2.1.1.77	0	0	0	0	0	0.0783133	0.0483871	0	0.333333	0	0	0.15625	0.235294	0.166667	0	0.701405	0	0.166667	0	0
2.1.1.79	1.5	0	0.0697674	0.2	0	0.439759	0.741935	0	0.333333	0	0.2	0.4375	0.858824	0.833333	0	0.886807	0	0	0.1	0.2
2.1.1.80	1	0	0.0232558	0	1	0.795181	1.03226	0	2.33333	0.2	0.6	0.46875	0.129412	0	0.333333	0.979313	0	0	0.3	0.2
2.1.1.95	0	0	0	0	0	0	0	0	0	0	0	0	0	0	0	0.0140515	0	0	0	0
2.1.2.-	0	0	0	0	0	0.0060241	0	0	0	0	0	0.03125	0.0117647	0	0	0.019516	0	0	0	0
2.1.2.1	1	0	1.02326	1.4	1	1.06024	1	0	1.33333	0.7	1	1.375	0.858824	1.5	0.666667	1.11983	1	0.833333	0.9	1
2.1.2.10	0	0.5	0.906977	0.2	0	0.433735	0.5	0	0.333333	0	0.1	0.46875	0.188235	0.166667	0.666667	0.797034	1	0.833333	0	0
2.1.2.11	1	0	0.930233	0.6	0.5	0.548193	0.596774	0	1.33333	0.1	0.6	0.5	0.152941	0.166667	0	0.763466	1	1.16667	0.3	0.4
2.1.2.13	0	0	0	0	0	0.0120482	0.0322581	0	0	0	0	0	0.0941176	0	0	0.215457	0	0	0	0
2.1.2.2	1	0.75	1.86047	1	1	1	1.03226	1	1	0.7	1	1.03125	0.670588	1	0.666667	1.2217	2	1	1	1
2.1.2.3	3	2	3.09302	2.8	3	2.33133	2.24194	2	2	2.2	2.9	2.5	1.38824	2.33333	1.66667	1.80484	2.5	2	2.6	2.8
2.1.2.5	0	0	0.767442	0	0	0.198795	0.225806	0	0	0	0	0.09375	0	0	1	0.0624512	1	0.833333	0.1	0
2.1.2.9	1.5	1	1.02326	1	1	1.07229	1.19355	1	1	0.9	1	1.03125	1.01176	1.16667	1	1.03162	1	0.833333	1	1
2.1.3.-	0	0	0.0465116	0	0	0.0240964	0	0	0	0	0	0.09375	0.117647	0.166667	0	0.175254	0.25	0.166667	0	0
2.1.3.11	0	0	0.534884	0	0	0	0	0	0	0	0	0	0	0	0	0.0132709	0.25	0	0	0
2.1.3.2	1	1	0.930233	1.2	1	0.981928	1	1	1	0.8	1	1.0625	0.964706	1	1	0.945746	0.75	1	0.9	1
2.1.3.3	1	0.75	0.627907	0.8	1	1.00602	1.09677	1.5	1	0.7	0.9	0.78125	0.576471	2.16667	0.666667	0.988681	1	0.166667	1.2	1
2.1.3.6	0	0	0	0	0	0.0060241	0.016129	0	0	0	0	0	0.0235294	0.166667	0	0.0261514	0	0	0	0
2.1.4.1	0	0	0.0232558	0	0	0.0120482	0	0	0	0	0	0.0625	0.0235294	0	0	0.0425449	0	0	0	0
2.10.1.1	0	0	0.116279	0.2	0	0.777108	0.854839	0.5	2	0	0.1	0.40625	0.282353	0.333333	0.333333	1.07221	0	0	0.6	0.2
2.2.1.1	4	3.75	1.5814	3.6	3.5	2.86747	3.30645	4	2	3.5	3.5	2.75	0.882353	1.66667	0.333333	1.75137	1	1	2.8	2
2.2.1.2	4.5	1.75	0.813953	1	0.5	1.35542	1.77419	1.5	1	1	1.2	1.03125	0.517647	0.333333	1	1.02498	0.75	1	0.4	0.6
2.2.1.6	4.5	0	2.04651	3.4	3.5	2.35542	2.17742	0	4.33333	1.1	3.1	3.25	1.02353	3.33333	2.66667	2.93169	2	0.166667	2.7	3.2
2.2.1.7	1	0.5	1.60465	1.8	1.5	1.05422	1.12903	1	1	1.1	1.3	1.28125	0.682353	1.5	1.33333	0.837237	1	0.833333	1.2	1.4
2.2.1.9	0.5	0	1.04651	0	0	0.0662651	0.0322581	0	0.333333	0.1	0	0.09375	0.0588235	0.833333	0	0.416862	1	0.666667	0.3	0.6
2.3.-.-	0	0	0	0	0	0.0240964	0.016129	0	0.333333	0	0	0	0.0117647	0	0	0.0761124	0	0	0	0
2.3.1.-	3.5	0.25	4.74419	3.4	3	3.10843	3.59677	0	3.66667	3.7	2.4	3.125	3.82353	8	0.666667	6.75371	4.5	1.16667	2.1	1.4
2.3.1.1	0	0	0.0697674	0	0	0.114458	0.016129	0	1	0	0	0.1875	0.117647	0.166667	0	0.458626	0	0	0	0
2.3.1.102	0	0	0	0	0	0	0	0	0	0	0	0	0	0	0	0.0530835	0	0	0	0
2.3.1.109	0	0	0	0	0	0.0361446	0.0322581	0	0	0	0	0.125	0.0823529	0	0	0.265027	0	0	0	0
2.3.1.117	0	0.5	0.0697674	0	0	0.427711	0.758065	0.5	0.333333	0.4	0.1	0.3125	0.694118	1	0	0.69477	0	0	0	0
2.3.1.118	0	0	0	0	0	0.0481928	0.0322581	0	0	0	0	0.0625	0.0823529	0.5	0	0.24356	0	0	0.1	0.2
2.3.1.12	0	0	0.116279	0.4	0	0.331325	0.354839	0	0.333333	0.1	0.1	0.4375	0.576471	1.16667	0	1.03474	0	0.333333	0	0
2.3.1.128	1	0	1.09302	0.4	1	1.57831	2.06452	0	1.66667	1.9	2.2	0.96875	1.11765	3	0.666667	1.82709	0.5	0.5	1	1.2
2.3.1.129	0	0	1.74419	0	0	0.0481928	0.0322581	0	0	0	0	0.15625	0.129412	0	0	0.588993	2	0.833333	0	0
2.3.1.15	2	2	0.232558	2.2	1	1.80723	1.46774	2	2	1	2.5	1.90625	1.97647	1.66667	2	1.79196	0	0.166667	2.3	2.4
2.3.1.16	0	0	0.0930233	0	0	0.156627	0.0483871	0	1	0	0	0.28125	0.164706	0.666667	0	0.947307	0	0	0	0
2.3.1.164	0	0	0.255814	0	0	0.0542169	0.0967742	0	0.333333	0	0	0.03125	0.0117647	0	0	0.0468384	0	0	0	0
2.3.1.168	0	0	0.0232558	0	0	0.0240964	0.0322581	0	0	0	0	0.03125	0.105882	0	0	0.187354	0	0	0	0
2.3.1.174	0	0	0	0	0	0.0120482	0	0	0	0	0	0.0625	0.0117647	0	0	0.0249805	0	0	0	0
2.3.1.178	0	0	0	0	0	0.0240964	0	0	0.333333	0	0	0.0625	0	0.333333	0	0.0737705	0	0	0	0
2.3.1.179	1	0	1.02326	1	1.5	1.04217	1.09677	0.5	1	0.6	1	1.21875	0.858824	1.16667	1	1.22443	1	1	1.3	1.6
2.3.1.18	1	0	1.51163	0.4	0	0.313253	0.451613	0	0	0.6	0.2	0.21875	0.282353	0.333333	0	0.217018	2.25	0.333333	0.6	0.6
2.3.1.180	1	0	2.30233	1	0.5	1.20482	1.64516	0.5	1	0.5	0.9	1.1875	0.858824	1.66667	0.666667	1.41374	4	0.833333	0.9	0.8
2.3.1.181	0	0	0.906977	0	0	0.0963855	0.0967742	0	0.666667	0	0	0.1875	0.164706	0.166667	0	0.580796	1	1	0	0
2.3.1.182	0	0	0.534884	0	0	0	0	0	0	0	0	0	0	0	0	0.0308353	0.25	0	0	0
2.3.1.183	0	0	0.604651	0.6	1	0.5	0.516129	1	1	0.6	0.7	0.71875	0.729412	1.16667	0	0.62178	1	0.333333	0.6	0.4
2.3.1.184	0	0	0	0	0	0	0	0	0	0	0	0	0	0	0	0.0359094	0	0	0	0
2.3.1.187	0	0	0	0	0	0	0	0	0	0	0	0	0.0117647	0	0	0.0444965	0	0	0	0
2.3.1.19	0	0	0.72093	1	1	0.560241	0.645161	0	0	0	0.3	0.3125	0.0705882	0	0	0.178376	0	0	0.2	0
2.3.1.191	0	0	0.883721	0	0	0.0722892	0.0645161	0	0	0	0	0.15625	0.129412	0	0	0.598361	1	0.833333	0	0
2.3.1.193	0	0	0.0232558	0	0	0.0060241	0	0	0.333333	0	0	0	0.0470588	0	0	0.184621	0	0	0	0
2.3.1.20	0	0	0	0	0	0	0	0	0	0	0	0	0	0	0	0.078064	0	0	0	0
2.3.1.28	1	0	1.32558	0.4	0	0.5	0.870968	0	1	0.3	0.1	0.375	0.0705882	0	0	0.248634	1.5	0	0.3	0.4
2.3.1.29	0	0	1.27907	0	0	0.162651	0.129032	0	0.333333	0	0	0.25	0.105882	0.166667	0	0.496487	2.5	1.5	0.1	0
2.3.1.30	1	0	1.62791	0.8	1	1.0241	1.19355	0	0.666667	0.7	1.3	0.875	0.352941	0.833333	0.333333	1.02654	3	0.5	1.1	1
2.3.1.31	0	0	0.0232558	0	0	0.0722892	0.0645161	0	0	0	0	0.0625	0.0470588	0	0	0.481655	0	0	0	0
2.3.1.35	2	0	0.139535	2	2	1.33735	1.16129	2	1.33333	0.8	1.8	1.5	0.4	2	0	1.04762	0	0	2	2
2.3.1.37	0	0	0	0	0	0.0240964	0.016129	0	0	0	0	0.09375	0.0470588	0	0	0.128415	0	0.166667	0	0
2.3.1.39	1	0	1	1	1	0.975904	1.14516	0.5	0.666667	0.6	0.9	1.09375	0.741176	1	1.33333	1.0523	1	1	1	1
2.3.1.40	0	0	0	0	0	0.0240964	0	0	0.666667	0	0	0	0.0705882	0	0	0.32943	0	0	0	0
2.3.1.41	0	0	0.604651	0	0	0.0421687	0.016129	0	0.333333	0	0	0.15625	0.105882	0	0	0.515222	0	0	0	0
2.3.1.46	1	0.5	0.930233	1	1	0.704819	0.774194	1	0.333333	0.6	1	0.8125	0.670588	0.666667	1	0.382904	1	0.166667	1	1
2.3.1.47	0	0	1.86047	0.2	0	0.0963855	0.0967742	0	0.333333	0	0	0.1875	0.117647	0.166667	0	0.731069	2	1.33333	0.1	0
2.3.1.48	0	1	0	0	0	0	0	1	0	0	0	0	0.0117647	0	0	0.0448868	0	0	0	0
2.3.1.5	0	0	0	0	0	0.0120482	0	0	0	0	0	0	0.0235294	0	0	0.0737705	0	0	0	0
2.3.1.51	1.5	0	1.25581	1.8	3.5	1.55422	1.80645	0.5	1	0.4	1.5	1.71875	1.09412	1.5	1	1.3872	1	0.833333	1.2	1.2
2.3.1.54	3	1.75	1.32558	1.8	1	1.81928	2.46774	1	1.66667	2.4	1.2	1.46875	0.435294	0.833333	1	0.742389	2.5	0	1.1	1.4
2.3.1.57	0	0	0.930233	0.2	0.5	0.373494	0.709677	0	0.333333	0.3	0.1	0.15625	0.129412	0.666667	0	0.455113	1	0.5	0.2	0.2
2.3.1.61	0	0	0.674419	0	0	0.0903614	0.0806452	0	0.333333	0	0	0.21875	0.117647	0.166667	0	0.690476	1	0.166667	0	0
2.3.1.74	0	0	0.0232558	0	0	0.0240964	0	0	0	0	0	0.09375	0	0	0	0.13427	0	0.333333	0	0
2.3.1.79	1	0	2.16279	0.4	0.5	0.783133	1.20968	0.5	1	0.9	0.8	0.4375	1.18824	2.33333	0	0.493755	1.75	0.666667	0.7	0.6
2.3.1.8	1	1	1.62791	1	1	0.825301	0.935484	1	0.333333	1.2	0.8	0.84375	0.870588	0.833333	1	0.967603	1	1	0.9	0.8
2.3.1.81	0	0	0.0930233	0	0	0.0903614	0.145161	0	0	0.4	0.1	0.09375	0.317647	0.333333	0	0.103825	0	0	0.1	0
2.3.1.82	0.5	0	0	0	0.5	0.0843373	0.0967742	0	0	0.3	0.1	0.125	0	0	0	0.0936768	0	0	0.1	0.2
2.3.1.89	0	0.25	0	0	0	0.0060241	0	0.5	0	0.3	0	0	0.211765	0	0	0.0944575	0	0	0	0
2.3.1.9	1	0	0.116279	0.4	1.5	1.3253	1.16129	0	2.66667	0.7	0.8	1.4375	1.16471	3	0.333333	2.31967	0	0.333333	0.3	0
2.3.1.94	0	0	0	0	0	0.0180723	0.0322581	0	0	0	0	0.03125	0	0	0	0.0464481	0	0	0	0
2.3.2.-	0	0	0	0	0	0.0722892	0	0	0	0.4	0	0.34375	0	1.66667	0	0.221311	0	0	0	0
2.3.2.10	0	0	0	0	0	0.0240964	0.016129	0	0	0.8	0	0.09375	0	0.666667	0	0.0675254	0	0	0	0
2.3.2.16	0	0	0.0232558	0	0	0.0843373	0.16129	0	0	0	0	0	0	0	0	0.0339578	0	0	0	0
2.3.2.17	0	0	0	0	0	0.0120482	0.0322581	0	0	0.3	0	0	0	0	0	0.0331772	0	0	0	0
2.3.2.18	0	0	0	0	0	0.0060241	0.016129	0	0	0.1	0	0	0	0	0	0.0335675	0	0	0	0
2.3.2.2	0	0	0.0232558	0	0	0.349398	0.403226	0	0.666667	0.3	0	0.21875	0.164706	0.166667	0.333333	0.887588	0	0	0.2	0
2.3.2.3	0	0	0	0	0	0.0662651	0.0967742	0	0	0	0.1	0.03125	0.211765	0	0.333333	0.088993	0	0	0.1	0
2.3.2.5	0	0	0	0	0	0.0060241	0.016129	0	0	0	0	0	0	0	0	0.0550351	0	0	0	0
2.3.2.6	0	0	0.255814	0	0.5	0.108434	0.193548	0	0.333333	0	0	0.125	0.117647	0	0	0.435207	0	0	0.1	0.2
2.3.2.8	0	0	0	0	0	0.0361446	0.0322581	0	0.333333	0	0	0.09375	0.0823529	0	0	0.24434	0	0	0	0
2.3.3.1	2	0	0.930233	1.6	1.5	0.795181	0.483871	1	0.666667	0.7	1.6	1.25	0.223529	1	0	1.06245	1	0	1.7	2.2
2.3.3.10	0	0	0.0465116	0	0	0.0421687	0.016129	0	0	0.1	0	0.1875	0.847059	0.833333	0	0.204528	0	0	0	0
2.3.3.13	1.5	0	1.51163	1	1	1.0241	0.870968	0	2	0.7	1	1.15625	0.270588	0.666667	0.666667	1.17447	2	0	1.5	1
2.3.3.14	0	0	0.0465116	0	0	0.481928	0.532258	0	1.66667	0	0	0	0.0235294	0	0	0.140125	0	0	0.4	0
2.3.3.15	0	0	0	0	0	0.0240964	0	0	0	0	0	0.03125	0	0	0	0.0398126	0	0	0	0
2.3.3.5	1.5	0	0	1.2	1.5	0.554217	0.419355	0.5	0.666667	0.4	1.4	0.65625	0.0823529	0.5	0	0.336066	0	0	1.2	1.4
2.3.3.9	0	0	0.0232558	0	0	0.0843373	0.0322581	0	0.666667	0	0	0.21875	0.129412	0.166667	0	0.534738	0	0	0	0
2.4.-.-	0	0	0.511628	0.4	0.5	0.403614	0.451613	0.5	0.666667	0.4	0.4	0.625	0.341176	1.5	0.333333	1.5484	0	0.166667	0	0
2.4.1.-	4	1.5	6.51163	3.8	3.5	3.98193	4.37097	2.5	6.33333	3.8	3.9	4.5	5.85882	5.5	4	5.85636	8.5	3	3.3	4.2
2.4.1.1	1.5	2	1.4186	2	1.5	1.23494	1.27419	1.5	1.66667	1.2	2.1	1.28125	0.388235	1	0.666667	0.807963	1.5	0.666667	1.9	2
2.4.1.10	0	0	0	0	0	0.0662651	0.0483871	0	0	0.1	0	0.21875	0.152941	0.166667	0	0.0589383	0	0	0.1	0
2.4.1.11	0	0	0	0	0	0.0060241	0.016129	0	0	0	0	0	0	0	0	0.0058548	0	0	0	0
2.4.1.117	0	0	0	0	0	0	0	0	0	0	0	0	0	0	0	0.00273224	0	0	0	0
2.4.1.119	0	0	0	0	0	0	0	0	0	0	0	0	0.0352941	0	0	0.0846995	0	0	0	0
2.4.1.12	0	0	0	0	0.5	0.120482	0.112903	0	0	0	0	0.1875	0.188235	0	0.333333	0.271663	0	0	0.1	0
2.4.1.129	0.5	1.5	1.11628	0.2	0	0.578313	0.258065	1	2	0.2	0.3	0.75	1.69412	1.83333	0.333333	1.51756	1	0.833333	0.3	0.2
2.4.1.14	0	0	0	0	0	0.0180723	0.0322581	0	0	0	0	0	0	0	0	0.0472287	0	0	0	0
2.4.1.144	0	0	0	0	0	0	0	0	0	0	0	0	0	0	0	0.0039032	0	0	0	0
2.4.1.15	0	0	0.302326	0	0	0.0662651	0.016129	0	0	0	0	0.09375	0.105882	0.166667	0	0.325137	0.25	0	0	0
2.4.1.157	0	0	0.0930233	0	0	0.373494	0.322581	0	0.333333	0	0.2	0.25	0.6	0.666667	0	0.197502	0	0	0	0
2.4.1.166	0	0	0.0232558	0	0	0.0240964	0.016129	0	0	0.1	0	0.0625	0	0.833333	0	0.0273224	0	0	0	0
2.4.1.173	0	0	0.0232558	0	0	0.0180723	0.016129	0	0	0	0	0	0	0.166667	0	0.0148322	0	0	0	0
2.4.1.175	0	0	0	0	0	0	0	0	0	0	0	0	0	0	0	0.0039032	0	0	0	0
2.4.1.18	0.5	1	0.953488	1.8	2	1.03012	0.903226	1	1	0.9	1.3	1.3125	0.329412	1	1	0.659251	1	0.666667	1.6	1.8
2.4.1.182	0	0	0.860465	0	0	0.0542169	0.0483871	0	0	0	0	0.15625	0.129412	0	0	0.569087	0.75	0.833333	0	0
2.4.1.187	0	0	0.488372	0.8	0	0.590361	0.822581	0.5	1	0	0.3	0.4375	0.6	0	0.333333	0.264247	0	0.166667	0.4	0.4
2.4.1.19	0	0	0	0	0	0	0	0	0	0	0	0	0	0	0	0.0222482	0	0	0	0
2.4.1.20	0	0	0.0465116	0	0	0.10241	0.129032	0	0	0	0.4	0.0625	0	0	0	0.020687	0	0	0.3	0.6
2.4.1.21	1	1	0.930233	1	1.5	0.86747	0.774194	0	1.33333	1	1.3	0.96875	0.317647	0.833333	0.333333	0.59719	1	0.833333	1.2	1.4
2.4.1.212	0	0	0	0	0	0.0361446	0.0967742	0	0	0	0	0	0	0.333333	0	0.0343482	0	0	0	0
2.4.1.213	0	0	0	0	0	0	0	0	0	0	0	0	0.176471	0	0	0.0191257	0	0	0	0
2.4.1.216	0	0	0	0	0	0	0	0	0	0	0	0	0	1	0	0.0140515	0	0	0	0
2.4.1.227	1.5	1	0.976744	1	1	1.0241	1.08065	1	1.33333	0.8	1	0.96875	0.964706	1	1	0.966823	1	0.833333	1	1
2.4.1.230	0	0	0.255814	0	0	0.192771	0.290323	0	0	0	0.1	0.09375	0.0352941	0.333333	0	0.10929	0	0	0	0
2.4.1.245	0	0	0	0	0	0.0060241	0	0	0	0	0	0	0.0117647	0	0	0.0210773	0	0	0	0
2.4.1.246	0	0	0	0	0	0	0	0	0	0	0	0	0.0117647	0	0	0.0019516	0	0	0	0
2.4.1.25	1.5	1.75	0.976744	1.8	1	0.891566	0.822581	1.5	0.666667	1.1	1.4	1.28125	0.117647	1.5	1.33333	0.616315	1	0.666667	1.2	1
2.4.1.4	0	0	0	0.8	0	0.060241	0.016129	0	0	0	0	0.25	0	0	0.666667	0.0382514	0	0	0.1	0.2
2.4.1.46	0	0	0	0	0	0.0361446	0.0483871	0	0	0	0	0	0	0	0	0.00468384	0	0	0	0
2.4.1.5	0	0	0.0232558	0	0	0.0060241	0	0	0	0	0	0.03125	0.0470588	0.666667	0	0.0163934	0	0	0	0
2.4.1.52	0	0	0.0697674	0	0	0.0421687	0.0322581	0	0	0	0.3	0.0625	0.8	0.333333	0	0.107338	0	0	0	0
2.4.1.56	0	0	0	0	0	0	0	0	0	0	0	0	0.0352941	0	0	0.0253708	0	0	0	0
2.4.1.57	0	0	0.0930233	0	0	0.0722892	0.0645161	0.5	0.333333	0	0.1	0.125	0.0470588	0.333333	0	0.169399	0	0	0	0
2.4.1.58	0	0	0.325581	0	0	0	0	0	0	0	0	0	0.0352941	0	0	0.0706479	0	0	0	0
2.4.1.7	0	0	0.0232558	0.2	0.5	0.120482	0.0806452	0	0	0.1	0.3	0.28125	0.376471	0.166667	0	0.182279	0	0	0.1	0
2.4.1.8	0	0	0.325581	0	0	0.060241	0.0322581	0	0	0	0	0	0.941176	1.66667	0	0.0901639	0	0	0	0
2.4.1.83	0	0	0.511628	0.4	0.5	0.433735	0.580645	0	0.666667	0	0.3	0.375	0.223529	0.5	1.66667	0.470336	1.25	0.833333	0.1	0.2
2.4.1.87	0	0	0.116279	0	0	0.0060241	0	0	0	0	0	0.03125	0	0	0.333333	0.0078064	0	0	0	0
2.4.2.-	1.5	0	0.953488	1	1	0.873494	1	1.5	1.33333	0.6	0.9	0.78125	0.576471	1	0	1.29391	1	0.166667	1.1	1
2.4.2.1	1	0.75	1.02326	1	1.5	1.25301	1.67742	1	0.666667	1.8	0.8	1	0.329412	1	1	0.866901	1	0.833333	1.1	1
2.4.2.10	1	1	1.04651	1.4	1	1.12048	1.04839	1	1	0.9	1.4	1.15625	0.941176	1	1.33333	0.996487	1	0.833333	1.6	1.6
2.4.2.11	1	1	0.604651	1	1	0.951807	0.967742	1	1	0.8	1.1	0.96875	1.43529	1	1	0.892272	0	0.5	1.1	1
2.4.2.12	0	0	0	0	0	0.0301205	0.0645161	0	0	0	0	0	0	0	0	0.0124902	0	0	0.1	0.2
2.4.2.14	2	1	1.37209	1.4	2	1.15663	1.20968	1	0.666667	1.4	1	1.34375	0.682353	1	0.666667	0.958626	1.25	0.5	1.4	1.6
2.4.2.17	1	0	0.976744	1	1	0.704819	0.725806	0	1.33333	0.7	0.9	0.71875	0.376471	0.833333	0	0.759953	1	0	0.8	1
2.4.2.18	0	0.5	0.930233	1	1	0.512048	0.419355	0	1.66667	0.5	0.7	0.6875	0.329412	1	0.333333	0.755269	1	0.166667	0.6	0.8
2.4.2.19	1.5	0	0.930233	0.6	0	0.716867	0.83871	1	1	0.5	0.9	0.625	0.294118	0.333333	0.333333	0.697502	1	0.833333	0.6	1
2.4.2.2	1	0.5	0.0232558	0.2	0.5	0.662651	0.83871	0.5	0.666667	0.6	0.2	0.40625	0.282353	0.833333	0.333333	0.278298	0	0	0.6	0.6
2.4.2.21	1	0	0.697674	0.8	0	0.614458	0.66129	0.5	1	0	0.6	0.5625	0.164706	0.166667	0	0.437158	1	1	0.7	0.6
2.4.2.22	1	0.25	0.837209	1	1	0.879518	1.14516	1	0.333333	1	0.9	0.8125	0.905882	0.833333	1	0.529274	1	0.5	0.7	0.4
2.4.2.28	0	0	0.0232558	0	0	0.192771	0.0806452	0	0.666667	0	0.1	0.1875	0.0588235	0.166667	0	0.28064	0	0	0	0
2.4.2.29	1	1	0.953488	0.8	1	0.975904	1	1	1	0.9	1	0.90625	0.458824	0.833333	1	0.915301	1	1	1	1
2.4.2.3	0	0	0.883721	0.8	0.5	0.46988	0.532258	0	0.333333	0.5	0.6	0.40625	0.129412	0.833333	0.666667	0.314208	1	0.833333	0.6	0.4
2.4.2.30	0	0	0	0	0	0	0	0	0	0	0	0	0	0	0	0.0019516	0	0	0	0
2.4.2.4	0	0	0.0232558	0	0	0.120482	0.0967742	0.5	1	0	0.1	0.0625	0.0941176	0.166667	0	0.35363	0	0.166667	0	0
2.4.2.43	0	0	0	0	0	0	0	0	0	0	0	0	0.0588235	0	0	0.113193	0	0	0	0
2.4.2.6	0	0	0.0465116	0	0	0.0120482	0.0322581	0	0	0	0	0	1.12941	0.666667	0	0.0343482	0	0	0	0
2.4.2.7	0	1.25	0.860465	0.4	1	0.933735	1.19355	1	1	1.1	0.8	0.6875	1.10588	1	1	0.900859	0	0	0.7	0.8
2.4.2.8	1	1	0.930233	1	1	1.3012	1.54839	1	1	0.8	0.9	0.9375	1.25882	1.83333	1.33333	0.821233	1	0.833333	0.9	0.8
2.4.2.9	1	2	1.11628	1	1	1.49398	1.8871	2	1.33333	1.6	1	1.25	2.18824	2	1	1.32279	1	0.833333	1.2	1.2
2.4.99.12	0	0	0.860465	0	0	0.0481928	0.0322581	0	0.333333	0	0	0.125	0.129412	0	0	0.532006	1	0.5	0	0
2.5.1.-	0	0	0.209302	0	0	0.433735	0.435484	0	1	0	0	0.59375	0.952941	2.33333	0.333333	2.03825	0	0.333333	0	0
2.5.1.1	2.5	1.75	2.72093	2.2	2	3.05422	3.33871	0	4	2.3	3.3	2.25	3.50588	5	1.66667	3.01639	2.75	2.83333	3.2	2.4
2.5.1.15	1	0	1	0.8	0.5	0.716867	0.822581	0	0.666667	0.1	0.3	0.90625	0.564706	1.16667	0.333333	0.960968	1	0.833333	0.6	1
2.5.1.16	0	0.75	0.0465116	0.6	1	0.686747	0.66129	1	1	0.3	0.6	0.53125	0.117647	0.166667	0	0.627244	0	0	1	1
2.5.1.17	1	0	0.0930233	1	0.5	0.975904	1.22581	1	2.33333	0.4	0.4	0.75	0.211765	0.166667	0	0.741218	0	0.333333	0.8	0.6
2.5.1.18	0	0	0.0232558	0	0	0.246988	0.0806452	0	0.666667	0	0	0.90625	0.647059	0	0	2.07143	0	1.66667	0	0
2.5.1.19	1	1	0.976744	1	1	0.993976	1.08065	1	1	0.9	1	1.0625	0.341176	1	1	0.960578	1	0.833333	1	1
2.5.1.21	0	0	0	0	0	0.0060241	0.016129	0	0	0	0	0	0.0235294	0	0	0.0718189	0	0	0	0
2.5.1.26	0	0	0	0.4	0	0.0843373	0.0322581	0	0	0	0.4	0.09375	0.0235294	0	0	0.106557	0	0	0	0
2.5.1.3	2	0	1.69767	1	1	1.3012	1.33871	0	1.33333	0.5	1.6	1.21875	0.611765	0.833333	1	1.01405	2	0.833333	1.3	1.6
2.5.1.30	0.5	0	0.116279	0.2	0.5	0.608434	0.66129	0	0.666667	0.1	0.7	0.3125	0.717647	2.66667	0.333333	0.43872	0	0	0.3	0.4
2.5.1.31	1.5	1	1.02326	1	1	1.36747	1.72581	1	1.66667	1	1	1.09375	1.03529	1.16667	1	1.04606	1	0.833333	1	1
2.5.1.32	0	0	0.0232558	0	0	0.0301205	0	0	0	0	0.1	0.125	0.152941	0.333333	0	0.361827	0	0	0	0
2.5.1.44	0	0	0	0	0	0.0180723	0	0	0	0	0	0.09375	0.0352941	0	0	0.0542545	0	0	0	0
2.5.1.46	0	0	0	0	0	0	0	0	0	0	0	0	0.0117647	0	0	0.107338	0	0	0	0
2.5.1.47	1	0.25	1.62791	1.4	1.5	1.65663	1.98387	1	2.33333	1.2	1.7	1.3125	1.11765	2.5	0.666667	1.77713	1	0.166667	2.2	2.2
2.5.1.48	0	0	0.0930233	0.2	0.5	0.475904	0.725806	0	0.333333	0.3	0.1	0.5	0.223529	0.833333	0.333333	0.674473	0	0.166667	0.3	0.4
2.5.1.49	2	0.5	1.88372	2.2	2	1.30723	1.32258	2	0	1.1	2.2	1.5	0.270588	0.833333	1.33333	0.663934	2	0.166667	2.2	2.4
2.5.1.54	2.5	0.5	0.883721	2.2	1.5	1.71687	1.58065	3	3.66667	1.5	1.3	1.75	0.447059	2	1	1.47502	1	0.666667	2	1.6
2.5.1.55	0	0	0.860465	0	0	0.060241	0.0322581	0	0.333333	0	0	0.15625	0.152941	0	0	0.555425	1	0.333333	0	0
2.5.1.56	0	0	1.02326	0.2	1	0.512048	1	0	0	0	0.2	0.25	0.0470588	0.166667	0	0.271272	0.25	0.166667	0	0
2.5.1.6	1	1	1	1.2	1	1.16867	1.25806	1	1.33333	1.3	1.2	1.15625	1.01176	1.5	1.33333	1.03396	1	0.833333	1.1	1
2.5.1.61	1.5	0	0.0697674	0.8	0	0.698795	0.919355	0	1	0.4	0.4	0.65625	0.2	0.333333	0	0.781811	0	0	0.2	0.2
2.5.1.7	1	1	1.11628	1.4	1	1.61446	1.95161	1	2.33333	1	1	1.21875	1.27059	2	1	1.17213	1	1	1.7	1.6
2.5.1.72	1	0	0.930233	0.8	0	0.710843	0.83871	1	1	0.5	0.8	0.625	0.117647	0.166667	0.333333	0.641296	1	0.833333	0.7	1.2
2.5.1.74	0	0	1.09302	0	0	0.126506	0.129032	0	0.333333	0	0	0.03125	0.694118	0.833333	0	0.5363	1	1	0	0
2.5.1.75	1	1	1.88372	1	1	0.987952	1	1	1	0.8	1	1	1.01176	1	1	0.930913	2	1.83333	1	1
2.5.1.78	1	0	0.930233	0.4	0.5	0.777108	0.887097	0	1	0.4	0.7	0.78125	0.505882	1	0.333333	0.921936	1	0.833333	0.6	0.6
2.5.1.9	1	0	0.953488	0.4	0.5	0.740964	0.903226	0	1	0.5	0.7	0.625	0.435294	1	0.333333	0.84114	1	1	0.6	0.6
2.5.1.90	0	0	0.906977	0	0	0.0722892	0.0645161	0	0.333333	0	0	0.15625	0.141176	0	0	0.559719	1	0.833333	0	0
2.5.1.96	0	0	0	0	0	0	0	0	0	0	0	0	0.0352941	0	0	0.0327869	0	0	0	0
2.6.-.-	1	0	0.116279	0.4	0.5	0.415663	0.370968	0.5	0.666667	0.1	0.8	0.5	0.0352941	0.166667	0	0.351678	0	0	0.2	0.2
2.6.1.-	2	1.5	2.95349	2.8	2.5	3.24096	3.6129	4.5	3.33333	2.5	1.6	3.21875	3.32941	5.33333	2.33333	3.14208	3.5	0	1.7	1.2
2.6.1.1	1.5	1	1.86047	2	1	1.56627	1.93548	1	1.66667	0.4	1.1	1.09375	0.2	0.333333	1	0.892272	2	0	0.7	0.4
2.6.1.11	4	0.5	1.18605	2.2	2	2.04819	2.16129	3	2	1	2.8	2	0.482353	1	0.666667	1.99649	1.5	0	2.6	2.6
2.6.1.13	0	0	0.302326	0	0	0.060241	0.0483871	0	0	0	0	0.1875	0.0705882	0.333333	0	0.254098	0.75	0.666667	0	0
2.6.1.16	1	1	0.883721	1.2	1.5	1.12048	1.04839	1	1	0.5	1.2	1.28125	1.09412	1.33333	1	1.16315	0	0.333333	1.1	1.2
2.6.1.17	0	0	0	0	0	0.0060241	0.016129	0	0	0	0	0	0.0235294	0	0	0.0788447	0	0	0	0
2.6.1.18	0	0	0	0	0	0.0240964	0	0	0	0	0	0.125	0.105882	0	0	0.181109	0	0	0	0
2.6.1.19	0	0	0.186047	1.4	0	0.560241	0.532258	0	0.333333	0	0.4	0.78125	0.388235	0.5	0	0.970726	0	0	0.3	0
2.6.1.21	0	0	0	0	0	0.156627	0.209677	0	0	0.3	0	0.125	0.0941176	0	0	0.290398	0	0	0.1	0
2.6.1.37	1	0.25	0.651163	0.4	0	0.126506	0.145161	0	0.333333	0.5	0.1	0.15625	0.129412	0	0	0.193599	1	0	0.1	0
2.6.1.42	1	1	1.06977	1	1.5	1.09036	1.35484	1	1.33333	0.6	1.1	1.09375	0.647059	1.16667	1	1.14832	1	1.16667	1	1
2.6.1.44	0	0	0	0	0	0.0421687	0	0	0	0	0	0.0625	0	0	0	0.250976	0	0	0	0
2.6.1.50	0	0	0	0	0	0	0	0	0	0	0	0	0.0117647	0	0	0.00351288	0	0	0	0
2.6.1.52	1	0	0.976744	1	1	0.481928	0.403226	1	0.333333	0.7	0.8	0.71875	0.329412	1	0.333333	0.677596	1	0.833333	1	1
2.6.1.57	0	0	0.0232558	0	0	0.0963855	0.0322581	0	0.333333	0.4	0.2	0.21875	0.611765	0	0	0.362607	0	0.166667	0	0
2.6.1.62	0	0	0.953488	0.4	0	0.283133	0.370968	0	0.666667	0	0	0.375	0.152941	0.166667	0.333333	0.620219	1	1	0.4	0.6
2.6.1.66	0	0	0	0.4	0	0.120482	0.0483871	0	0.333333	0	0.8	0.125	0.0823529	1	0	0.565964	0	0	0.2	0.4
2.6.1.76	0	0	0.0697674	0	0	0.0963855	0.0483871	0	0.666667	0	0	0.34375	0.0823529	0.5	0	0.261514	0	0	0	0
2.6.1.77	0	0	0	0	0	0	0	0	0	0	0	0	0	0	0	0.020687	0	0	0	0
2.6.1.81	0	0	0	0	0	0	0	0	0	0	0	0	0.0352941	0	0	0.103435	0	0	0	0
2.6.1.82	0	0	0.0232558	0	0	0.0963855	0.0806452	0	0.666667	0	0	0	0.0705882	0.166667	0	0.101483	0	0	0.1	0
2.6.1.83	1	0	0.953488	0.8	1	0.475904	0.274194	0	0.666667	0.2	0.9	0.625	0.0235294	0	0.666667	0.131148	1	0	1	1
2.6.1.84	0	0	0	0	0	0.0060241	0	0	0	0	0	0.03125	0	0	0	0.0316159	0	0	0	0
2.6.1.85	1.5	0	1.13953	0.8	0	0.63253	0.612903	0	1.33333	0	0.2	0.6875	0.235294	3	0.333333	1.17603	2	1.33333	0	0
2.6.1.86	0	0	0.0232558	0	0	0.0180723	0	0	0	0	0	0.09375	0	0	0	0.0144418	0	0	0	0
2.6.1.87	0	0	0	0	0	0	0	0	0	0	0	0	0.0352941	0	0	0.104606	0	0	0	0
2.6.1.9	1.5	0	1.7907	2	1	1.29518	1.19355	1	1.66667	0.6	1.2	1.3125	0.658824	1.33333	0	1.33646	2	1.5	1.4	1.4
2.6.99.2	0	0	0.837209	0	0	0.0481928	0.0483871	0	0.333333	0	0	0.125	0.129412	0	0	0.484387	1	0.833333	0	0
2.7.-.-	0	0	0.906977	0	0	0.156627	0.0322581	0	0.666667	0	0	0.25	0.0470588	0.333333	0	0.338407	1	0.833333	0	0
2.7.1.-	10	1	0.581395	0.6	0.5	1.62048	1.69355	0.5	0	1.9	1.4	2.46875	2.05882	3.83333	1.33333	1.72287	2.25	0.166667	1.8	0.4
2.7.1.1	0	0	0.162791	0	0	0.0361446	0.0322581	0	0.666667	0	0	0	0	0	0	0.009758	0.25	0	0	0
2.7.1.100	0.5	0	0	0	0	0.204819	0.290323	0	0	0.1	0.6	0.09375	0	0	0	0.140515	0	0	0.1	0
2.7.1.105	0	0	0	0	0	0	0	0	0	0	0	0	0.611765	0	0	0.0331772	0	0	0	0
2.7.1.107	0	1	0.72093	0.4	0	0.638554	0.774194	1	0.666667	0.7	0.4	0.46875	0.482353	0.833333	0.666667	0.657689	1	0	0.3	0.4
2.7.1.11	2	0.75	2.4186	4	3.5	2.12651	2.03226	1.5	1.66667	2	2.6	2.4375	0.882353	1.33333	2.33333	0.95121	2.5	0.333333	2.9	3.2
2.7.1.113	0	0	0.0465116	0	0	0.0843373	0.209677	0	0	0	0	0	1.49412	1.66667	0	0.202186	0	0	0	0
2.7.1.12	0	0	0.116279	0	0	0.126506	0.112903	0	0.333333	0	0.1	0.28125	0.776471	1	0	0.63388	0	0.166667	0.1	0
2.7.1.130	0	0	0.883721	0	0	0.0481928	0.0483871	0	0	0	0	0.125	0.129412	0	0	0.519906	1	0.666667	0	0
2.7.1.144	3	0.75	0	1	0	0.36747	0.322581	1.5	0	0.7	0	0.625	0.317647	0.333333	0	0.345043	0	0.166667	0.1	0
2.7.1.145	0	0	0	0	0	0	0	0	0	0	0	0	0	0	0	0.0417642	0	0	0	0
2.7.1.146	0	0	0	0	0	0	0	0	0	0	0	0	0.0470588	0	0	0.0327869	0	0	0	0
2.7.1.148	1	0.5	0.953488	1	1	0.957831	0.983871	1	1	0.9	1	0.875	0.517647	0.166667	1	0.818111	1	0.833333	0.9	0.8
2.7.1.15	3	1.5	1	1.8	0	0.921687	1.30645	0.5	0.333333	0.5	0.3	0.9375	1.34118	1	1.33333	0.82982	1	0.166667	0.4	0.2
2.7.1.156	3	0	1.34884	2.4	0	1.54217	1.93548	1	2	0	1.8	1.4375	0.329412	0.333333	0	0.879781	2	1	1.2	0.8
2.7.1.16	0	0	0.186047	0	0	0.10241	0.145161	0	0	0	0.3	0.09375	0.211765	0	0	0.194379	0.25	0	0.1	0
2.7.1.162	0	0	0	0	0	0	0	0	0	0	0	0	0	0	0	0.0039032	0	0	0	0
2.7.1.167	0	0	0.139535	0	0	0.108434	0.0322581	0	0	0	0	0.3125	0.0941176	0	0	0.750195	0	0	0.2	0
2.7.1.168	0	0	0.139535	0.2	0	0.0963855	0.129032	0	0	0.1	0	0.09375	0.0117647	0.5	0.666667	0.0901639	0	0	0	0
2.7.1.17	3	0	1.04651	3.6	0.5	0.921687	0.854839	0.5	0	0.2	1.9	1.375	0.447059	1	0	0.617096	1	0.166667	1.1	0.8
2.7.1.170	0	0.5	0.116279	0	0	0.0963855	0.0806452	0.5	0.333333	0	0	0.09375	0.141176	0.166667	0	0.465262	0	0	0	0
2.7.1.19	0	0	0	0	0	0.0180723	0.0322581	0	0	0	0	0.03125	0.0352941	0	0	0.225215	0	0	0	0
2.7.1.2	1	1	2.18605	1.8	1.5	1.27711	1.46774	1.5	0	1	1.2	1.4375	1.08235	1.5	1	0.995316	3	0.833333	1.9	1.2
2.7.1.20	0	0	0.0232558	0	0	0.0481928	0.0645161	0	0	0	0	0.125	0.0470588	0.333333	0	0.13388	0	0	0	0
2.7.1.21	0	0	0.930233	0.4	0.5	0.518072	0.693548	0	0.333333	0.8	0.1	0.34375	0.882353	1	0.333333	0.546838	0.5	0.666667	0.3	0.2
2.7.1.23	1	1	1	1	1	0.987952	0.951613	1	1	0.8	1	1.03125	1	1.16667	1	1.05894	1	0.833333	1	1
2.7.1.24	1	0.75	1	1	1	0.957831	0.951613	0.5	1	0.8	0.9	1	0.976471	1	1	0.91452	1	1	0.9	0.8
2.7.1.25	0	0	0.860465	0	0	0.138554	0.129032	0	1	0	0	0.09375	0.152941	0.166667	0	0.495706	1	0	0.1	0
2.7.1.26	2	1.5	2.04651	2	2	1.93976	2.03226	2	2	2	1.8	1.9375	2.04706	2	0.666667	1.84699	2	1.66667	1.6	1.6
2.7.1.29	0.5	0.5	0	0.2	0	0.319277	0.66129	0	0	0	0	0.21875	0.0823529	0.833333	0	0.18345	0	0.166667	0.1	0
2.7.1.30	1	0.25	0.418605	1.8	1	1.08434	1.06452	1.5	0.666667	1.1	1.5	1.25	1.15294	1.16667	1	0.84192	1	0	0.7	0.4
2.7.1.31	2	0.25	0.744186	0.6	0	0.740964	0.951613	0	0.333333	0.9	0.5	0.78125	0.752941	0.666667	0.666667	0.730679	1	0.333333	0.4	0.6
2.7.1.33	1	0.75	1.48837	1.2	1	1.11446	1.06452	1.5	1.33333	1	1	1.15625	1.04706	1.16667	1	0.989071	2	0.833333	1.3	1
2.7.1.35	1	1	0.860465	1	1	0.746988	0.758065	1	0	0.3	0.9	0.75	0.823529	0.5	0.666667	0.523419	1	0.166667	1.1	1
2.7.1.36	0	0	0.0465116	0	0	0.0301205	0.016129	0	0	0.1	0	0.125	0.823529	0.833333	0	0.221311	0	0	0	0
2.7.1.37	0	0	0	0	0	0	0	0	0	0	0	0	0.0117647	0	0	0.0503513	0	0	0	0
2.7.1.39	0	0.5	0.116279	0	0	0.536145	0.580645	1	1	0.9	0.2	0.3125	0.741176	1	0	0.800156	0	0.166667	0.5	0.2
2.7.1.4	2	0.75	2.09302	1.2	1	0.831325	0.854839	1.5	0.333333	0.7	0.8	1.1875	0.870588	1.33333	0.666667	0.920765	3	0.333333	1.4	0.8
2.7.1.40	0.5	1	0.976744	1	1.5	1.22289	1.5	1	2.33333	1.3	1	1.03125	1.02353	1.16667	1	1.21077	1	0	1	1
2.7.1.41	0	0	0	0	0	0.0301205	0	0	0	0	0	0	0.0352941	0	0	0.0179547	0	0	0	0
2.7.1.45	2	0	1.25581	1.4	1	0.801205	0.903226	0.5	0	0.5	0.7	0.9375	0.541176	1.16667	1	0.612022	1	0	1.3	1.2
2.7.1.47	0	0	0	0	0	0	0	0	0	0	0	0	0.0352941	0	0	0.0277127	0	0.166667	0	0
2.7.1.48	1	0	1.76744	1.6	1.5	1.26506	1.62903	0	1	1.2	0.6	1.0625	0.847059	1	1.66667	0.663154	1.5	1.5	0.9	0.8
2.7.1.49	2	0	2.32558	1.2	1	2.45181	3.27419	2	3.33333	1.2	2.6	1.5	2.43529	4	1.33333	2.65925	2.5	0	1.6	1.2
2.7.1.5	0	0	1.18605	1.2	0.5	0.325301	0.451613	0	0	0.2	0.4	0.53125	0.211765	0.166667	0.666667	0.212334	0.5	0	0.2	0.2
2.7.1.50	1	0	0.0697674	0.8	1	0.837349	1	0.5	0.666667	0.6	0.7	0.71875	0.4	0.833333	0.333333	0.421936	0	0	0.6	0.4
2.7.1.51	0	0	0.511628	0.4	0	0.174699	0.306452	0	0	0.1	0.2	0.21875	0.0705882	0	0.666667	0.114754	0	0	0	0
2.7.1.52	0	0	0	0.2	0	0.0120482	0	0	0	0	0	0.03125	0	0	0	0.00078064	0	0	0	0
2.7.1.53	0	0	0.0232558	0.2	0	0.138554	0.177419	0	0	0	0.4	0.125	0.0705882	0	0	0.10929	0	0	0.1	0
2.7.1.55	0	0	0	0.2	0	0.0361446	0	0	0	0	0.1	0.03125	0	0	0	0.0316159	0	0	0	0
2.7.1.56	2.5	2	0.0697674	1.2	1	0.975904	1.1129	1.5	0.333333	0.8	0.9	1	1.12941	1.16667	0.333333	0.580406	0	0	1.1	1.2
2.7.1.58	0	0	0.0232558	0	0	0.0662651	0.0967742	0	0	0	0	0.09375	0.105882	0	0	0.185012	0	0.166667	0.1	0
2.7.1.59	0	0	0.0232558	0	0	0.0301205	0.016129	0	0.333333	0	0	0.03125	0.0588235	0	0	0.214286	0	0	0	0
2.7.1.6	1	0.75	0.930233	1	1.5	0.512048	0.5	1.5	0.333333	0.5	0.8	0.84375	0.717647	1.16667	0.666667	0.47619	0.75	0.333333	1.2	0.8
2.7.1.60	0	0	0.0232558	0.2	0	0.271084	0.33871	0	0	0.1	0	0.34375	0.0352941	0	0.666667	0.178767	0	0	0.1	0.2
2.7.1.63	0	0	0.0232558	0	0	0.0180723	0.016129	0	0	0	0	0.0625	0.0117647	0.166667	0	0.129586	0	0	0	0
2.7.1.69	77.5	17.75	0.930233	5.8	0	11.6386	15.7419	21.5	3.66667	31.8	4.2	9.3125	16.0118	10.1667	0	8.05933	0	0.166667	2.4	1.2
2.7.1.71	2	0.5	0.976744	2.2	1.5	1.06627	1.09677	1	1	0.3	1.7	1.3125	0.341176	1	1	1.10031	1	0.833333	1.2	1.8
2.7.1.73	0	0	0	0	0	0.0180723	0.016129	0	0.666667	0	0	0	0.0352941	0	0	0.160812	0	0	0	0
2.7.1.87	0	0	0	0	0	0	0	0	0	0	0	0	0.0235294	0	0	0.0351288	0	0	0	0
2.7.1.89	0	0	0	0	0	0	0	0	0	0	0	0	0.0352941	0	0	0.0995316	0	0	0	0
2.7.1.90	0	0	0.883721	0	0	0.0180723	0	0	0	0.5	0	0.09375	0.0235294	0.333333	0	0.150664	1	0.666667	0	0
2.7.1.92	1	0	0.0465116	0	0	0.228916	0.354839	0	0	0	0	0.375	0.129412	0.333333	0.666667	0.204137	0	0	0	0
2.7.1.95	0	0	0	0	0	0.0120482	0	0	0	0.2	0	0.03125	0.105882	0.833333	0	0.117486	0	0	0	0
2.7.10.-	0	0	0.0465116	0	0	0.0421687	0.0483871	0	0.333333	0.1	0	0.09375	0.0823529	0	0	0.392662	0	0.5	0	0
2.7.10.1	0	0	0	0	0	0.0903614	0.0806452	0	1	0	0	0.03125	0	0	0	0.102654	0	0	0.1	0.2
2.7.10.2	0	0	0.0232558	0	0	0.0120482	0.0322581	0	0	0	0	0	0.0117647	0	0	0.118657	0	0	0	0
2.7.11.-	2	0	0.186047	2	2	1.60241	1.83871	0	0	1.8	1.8	1.5	1.70588	1.66667	2	0.739657	0	0	2	2
2.7.11.1	2	1	2.37209	2	1.5	2.40964	2.59677	2.5	2	1.3	3.4	1.96875	0.964706	1.83333	2	2.4235	1.5	0.333333	2.2	2.6
2.7.11.17	0	0	0	0	0	0	0	0	0	0	0	0	0	0	0	0.101874	0	0	0	0
2.7.11.5	0	0	0	0	0	0	0	0	0	0	0	0	0.0470588	0	0	0.209212	0	0	0	0
2.7.13.-	0	0	0	0	0	0.295181	0.516129	0	0.333333	0.2	0	0.34375	0.482353	0	0.333333	0.165886	0	0	0	0
2.7.13.1	0	0	0	0	0	0	0	0	0	0	0	0	0	0	0	0.0323966	0	0	0	0
2.7.13.3	3.5	1.5	6.09302	6	3.5	6.65663	7.59677	3	15.6667	3.4	4.3	6.5625	4.70588	4.5	2	10.9145	7	0.5	4	3.8
2.7.2.1	1	1	1	1	1	1.03614	1.14516	1.5	1.33333	1.2	1	0.96875	1.89412	2	0.666667	0.921546	1	1	1.1	1
2.7.2.11	1	0.25	1	1	1	0.795181	0.854839	1	1	0.7	1	0.875	0.470588	1	0.333333	0.786495	1	0	0.9	0.8
2.7.2.15	0	0	0	0	0	0	0	0	0	0	0	0	0.0705882	0	0	0.0901639	0	0	0	0
2.7.2.2	1	1	0.0697674	1.4	1	0.686747	0.83871	1	0	0.3	0.8	0.65625	0.458824	2	1	0.555816	0	0	0.4	0.6
2.7.2.3	1	1	1	1	1	1.00602	1	1	1.33333	1	1	1	0.988235	1	1	0.979313	1	0.666667	1	1
2.7.2.4	1.5	0.5	3.46512	1.4	1	1.56627	1.96774	1	3.33333	1.2	1.2	1.28125	1.25882	1	1.33333	1.88134	4	0.833333	1.2	1.2
2.7.2.7	0	0	0.697674	1.4	1	0.674699	0.919355	0	0	0	0.1	0.34375	0.0705882	0	0	0.142857	0	0	0.2	0
2.7.2.8	3	0	1.95349	2	2	1.40964	1.19355	2	2	0.6	1.8	1.75	0.494118	1.66667	0	1.56518	2	0.333333	2	2
2.7.3.-	3.5	0.5	1.74419	5	2	4.41566	5.74194	1	3	3.7	2.6	4.34375	3.77647	6.33333	1.33333	4.04333	1.75	1.66667	2.6	3.2
2.7.3.9	1.5	1	0.162791	1.6	1	1.00602	1.01613	1	0.333333	0.9	1	1.15625	1.10588	1	0.666667	0.97619	0	0.166667	1.6	1.6
2.7.4.-	0	0	0.744186	0	0	0.0060241	0	0	0	0	0	0	0.0117647	0	0	0.0667447	1	0.333333	0	0
2.7.4.1	0	0	1.30233	1.4	1	0.560241	0.354839	1	0.333333	0.3	0.8	0.875	0.552941	0.166667	1	0.655347	1	0.833333	1.2	1.4
2.7.4.14	4	0	0.976744	3.4	3	1.64458	1.45161	2	0.666667	1.4	2.6	2.15625	0.964706	1	1	0.944965	1	0.833333	2.4	2.8
2.7.4.16	0	0	0.906977	0	0	0.108434	0.0645161	0	0.666667	0	0	0.21875	0.117647	0.166667	0	0.595628	1	0.833333	0	0
2.7.4.2	0	0	0.0465116	0	0	0.0301205	0.016129	0	0	0.1	0	0.125	0.823529	0.833333	0	0.153786	0	0	0	0
2.7.4.22	1	1	1	1	1	0.993976	0.983871	1	1	1	1	1	1	1	1	1.01054	1	1	1	1
2.7.4.23	0	0	0	0	0	0.0180723	0	0	0	0	0	0.09375	0.0705882	0	0	0.159251	0	0.166667	0	0
2.7.4.3	1	1	1	1	1	0.993976	1.01613	1	0.666667	1	1	0.96875	1.04706	1	1	1.05191	1	1	1	1
2.7.4.6	0	0	0.813953	0	0	0.373494	0.516129	1	1	0.3	0	0.375	0.635294	0.166667	0	0.91491	0.75	0	0.1	0
2.7.4.8	1	1	1.04651	1.6	2	1.18675	1.32258	1.5	1	1	1.2	1.28125	1.72941	1	1.66667	0.970726	1	0.833333	1.1	1.2
2.7.4.9	1	1	0.139535	0	0	0.753012	0.758065	1	1	1	0.4	0.59375	0.988235	1	0.333333	0.985948	0	0	0.7	0.6
2.7.6.1	1	1	1.06977	2	2.5	1.31928	1.5	1	0.666667	1.1	1	1.5	1.81176	1.83333	0.666667	1.16042	1	1	1.6	1.8
2.7.6.2	1.5	0.25	0.837209	1.2	0.5	0.801205	0.887097	0.5	0.666667	0.4	0.7	0.6875	0.823529	0.833333	0	0.319672	1	0.333333	0.9	0.8
2.7.6.3	0	0	1.2093	0	0	0.421687	0.483871	0	1.33333	0	0	0.28125	0.447059	0.666667	0	0.897736	1	1	0.1	0
2.7.6.5	2	1	1.90698	1.2	1.5	1.43976	1.69355	0.5	1	1	1.1	1.34375	1.91765	2	1.33333	1.18579	2	1.5	1.1	1.2
2.7.7.-	1.5	0.75	1.16279	1.2	1	1.40361	1.54839	1	2	1	1.1	1.34375	1.2	2.66667	0.666667	1.62568	1.5	0.666667	1.2	1
2.7.7.1	0	0	0.0232558	0	0	0.13253	0.306452	0	0	0	0	0.03125	0.0117647	1.5	0	0.172912	0	0	0	0
2.7.7.12	0.5	0.5	0.0465116	0.2	0	0.379518	0.403226	1	0.333333	0.5	0.4	0.25	0.529412	1.16667	0	0.409055	0	0	0.7	0.4
2.7.7.13	0	0	2.44186	0	0	0.789157	1.12903	0	1.33333	0	0.1	0.4375	0.235294	0.166667	0.666667	0.913739	1.75	0.833333	0.4	0.8
2.7.7.15	0	0	0.232558	0	0	0.0301205	0.016129	0	0	0.1	0.2	0	0.305882	0	0	0.0323966	0.25	0.166667	0.2	0.4
2.7.7.18	1	1	0.976744	0.8	0.5	0.89759	0.935484	0.5	1	0.6	0.9	0.84375	0.964706	1.83333	0.666667	0.864559	1	0.833333	1	1
2.7.7.19	0	0	0.906977	0	0	0.445783	0.532258	0	1.33333	0.1	0	0.40625	0.247059	1	0	0.749415	1	1	0	0
2.7.7.23	0	2	0.232558	0	1	1.54217	1.70968	2	2	1.8	0.9	1.09375	1.97647	2	0.666667	1.75605	0	0.333333	1.2	1.6
2.7.7.24	1	1	1.67442	0.8	1.5	0.76506	0.887097	1.5	1.66667	0.7	0.6	0.96875	0.517647	1	0.666667	0.888759	1	1	1	1
2.7.7.27	2	2	0.116279	4	3	1.63855	1.45161	2	2	1.8	2.4	2.15625	0.564706	1.66667	1.33333	0.706089	0	0.166667	2.4	2.8
2.7.7.3	1	1	1	1	1	1.00602	0.983871	1	1	0.8	1	1	1.04706	1	1	0.919984	1	0.833333	1	1
2.7.7.33	0	0	0.627907	0.2	1.5	0.204819	0.241935	0	0.333333	0	0.3	0.3125	0.105882	0.166667	0.666667	0.202576	0.25	0	0.1	0
2.7.7.38	0	0	1	0.2	0	0.0963855	0.0967742	0	0	0	0.2	0.1875	0.129412	0	0	0.576503	1.5	0.5	0	0
2.7.7.39	1.5	0	0.255814	0.6	0	0.174699	0.145161	0	0	0.6	0.3	0.28125	0.6	1	0	0.204918	1.25	0.333333	0.4	0.8
2.7.7.4	0	0	1.95349	0.4	0	0.728916	0.66129	0	1.33333	0	1.2	0.71875	0.376471	0.333333	0	1.30523	2	0.166667	0.2	0.4
2.7.7.41	1	1	1.23256	1	1	0.975904	0.983871	1	1	0.7	0.9	1.09375	0.988235	1	0.666667	1.05972	0.75	0.833333	0.8	0.8
2.7.7.42	0	0	0.0465116	0	0	0.060241	0.0483871	0	0.333333	0	0	0.1875	0.129412	0.166667	0	0.462529	0	0	0	0
2.7.7.43	0	0	0.627907	0	1	0.210843	0.322581	0	0	0	0.1	0.15625	0.0588235	0	0	0.226386	0	0	0	0
2.7.7.47	0	0	0.0697674	0	0	0.0783133	0.0967742	0	0	0	0	0.03125	0.0941176	0	0	0.079235	0	0	0	0
2.7.7.48	0	0	0	0	0	0	0	0	0	0	0	0	0	0	0	0.00468384	0	0	0	0
2.7.7.49	0	0	0.139535	0.2	0	0.0963855	0.016129	0	1	0.2	0.2	0.0625	0.117647	0	0	0.209212	0	0	0	0
2.7.7.56	0	0.5	0.0697674	0	0	0.427711	0.419355	1	1	0	0.1	0.28125	0.141176	0.166667	0.666667	0.660812	0	0	0.1	0
2.7.7.58	0	0	0	0	0	0	0	0	0	0	0	0	0.141176	0	0	0.198283	0	0	0	0
2.7.7.59	0	0	0.0465116	0	0	0.0481928	0.0322581	0	0.333333	0	0	0.15625	0.117647	0.166667	0	0.465652	0	0	0	0
2.7.7.6	4	3.5	3.04651	3.8	4	3.80723	3.93548	3.5	3.66667	2.9	3.5	3.75	4.03529	4	3.66667	4.23849	2.75	2.5	3.6	3.8
2.7.7.60	0.5	1	1.23256	1.2	1.5	1.16265	1.12903	1	1	0.9	1.4	1.1875	0.294118	0.166667	1	1.0445	2	0.833333	1.4	1.6
2.7.7.61	0	0	0.0232558	0	0	0.13253	0.290323	0	0.333333	0	0	0.0625	0.470588	0	0	0.182279	0	0	0	0
2.7.7.63	0.5	0	0.72093	0.4	0	0.638554	0.822581	0	0	0.1	0.1	0.40625	0.717647	0.833333	1	0.692428	1	0	0	0
2.7.7.65	0	0	0	0	0	0.0240964	0	0	0.333333	0	0	0.0625	0.0117647	0	0	0.116706	0	0	0	0
2.7.7.66	0	0	0	0	0	0	0	0	0	0	0	0	0.0117647	0	0	0.0413739	0	0	0	0
2.7.7.7	11	5.75	8.97674	9.8	9	9.44578	10.6613	8	9.33333	6.9	7.4	9.28125	10.1412	10	6.66667	10.176	9.5	6.5	7.9	8.4
2.7.7.72	3	0	0.209302	3	3	2.11446	2.27419	3	2	2.1	2.4	2.34375	2.83529	2.5	1	2.04098	0	0.5	2.1	3.6
2.7.7.73	1	0	0	0.2	0	0.403614	0.5	0	1	0	0.1	0.1875	0.0823529	0	0	0.213505	0	0	0.3	0.6
2.7.7.75	0	0	0.0232558	0	0	0	0	0	0	0	0	0	0.105882	0	0	0.250585	0	0	0	0
2.7.7.76	1	0.5	0.0697674	0.4	0	0.572289	0.741935	0.5	0.333333	0.3	0.5	0.375	0.0470588	0.166667	0.666667	0.318111	0	0	0.3	0
2.7.7.77	0	0	0.0232558	0	0	0.331325	0.306452	0	1	0	0.1	0.09375	0.247059	0	0	0.620219	0	0.166667	0.2	0.2
2.7.7.8	1	1	0.953488	1	1	1.00602	0.983871	1	1	0.8	1	1	0.164706	1	1	0.90281	1	0.833333	0.9	1
2.7.7.9	1	1	0.116279	0	0	0.807229	1.14516	1	1	0.4	0.3	0.46875	1.12941	1.16667	0	1.08704	0	0	0.4	0
2.7.8.-	1.5	2	3.11628	2.4	2.5	2.43976	2.85484	1.5	2.33333	3.4	2.7	2.25	2.70588	3.16667	2.33333	1.9192	2.75	1.33333	2.7	3
2.7.8.12	0.5	0	0	0	0	0.0240964	0.016129	0	0	0.1	0	0.0625	0.0705882	0	0	0.0409836	0	0	0	0
2.7.8.13	1	1	1	1	1	1.01205	1.01613	1	1	0.9	1	1	0.988235	1	1	0.930133	1	0.833333	1.1	1.2
2.7.8.20	0	0	0	0	0	0	0	0	0	0.1	0	0	0.0470588	0	0	0.110851	0	0	0	0
2.7.8.23	0	0	0.0232558	0	0	0.060241	0.0483871	0	0	0	0	0.09375	0.0352941	0.333333	0	0.163934	0	0	0.1	0
2.7.8.24	0	0	0	0	0	0.0240964	0	0	0	0	0	0.09375	0.0588235	0	0	0.0897736	0	0.166667	0	0
2.7.8.25	0	0	0	0	0	0.144578	0.209677	0	0.333333	0	0	0.21875	0.470588	0.166667	0.666667	0.322014	0	0	0	0
2.7.8.26	1.5	0	0.697674	1	0	0.698795	0.870968	0.5	1	0	0.6	0.59375	0.235294	0.166667	0	0.477361	1	0.833333	0.6	0.6
2.7.8.30	0	0	0	0.4	0	0.0481928	0	0	0	0.1	0.2	0.0625	0.0705882	0	0	0.155738	0	0	0.2	0.2
2.7.8.33	0	0.5	0.767442	0	0	0.325301	0.612903	1	0.666667	0.2	0.1	0	0.4	0.833333	0	0.484778	3.75	0.333333	0	0
2.7.8.5	1.5	1.5	0.697674	1.6	1.5	1.49398	1.75806	2	1	1.3	1.7	1.4375	1.01176	1.33333	1	1.28728	0.5	0.166667	1.4	1.2
2.7.8.6	0.5	0	0.162791	0.6	1.5	0.385542	0.387097	0	1.33333	0.5	0.3	0.375	0.188235	0.166667	0	0.334114	1	0	0.6	0.8
2.7.8.7	1	0.5	0.0697674	0	0	0.63253	0.83871	0	1	0.5	0	0.40625	0.952941	1.16667	0.333333	0.775956	0	0.166667	0.4	0.2
2.7.8.8	1	0	0.906977	0.6	0	0.656627	0.951613	0	1	0.2	0.6	0.625	0.176471	0.166667	0.333333	0.734192	1	0.666667	0.5	1
2.7.9.1	1	1	0.906977	1	1	0.873494	0.887097	0.5	0.666667	0.9	1	0.78125	0.235294	0.166667	0.666667	0.332162	0.75	0.833333	0.9	1
2.7.9.2	0	0	0.0232558	0	0	0.560241	0.645161	0	2.66667	0.1	0	0.28125	0.341176	0.166667	1.33333	0.601874	0	0	0.1	0.2
2.7.9.3	1	0.5	0.0465116	0.8	0	0.626506	0.516129	0.5	1	0.1	0.5	0.5625	0.105882	0	1	0.356362	0	0.5	0.5	0.2
2.8.1.-	1	0.75	2.46512	1	1	1.20482	1.25806	1	2.33333	1	1.3	1.1875	1.21176	1	1	1.76073	1	1.16667	1	1
2.8.1.1	0	0	0.0232558	0.4	0	0.542169	0.854839	0	1	0	0.4	0.3125	0.423529	0.333333	0	1.18072	0	0.333333	0.1	0.2
2.8.1.6	2	0	1	1.6	0.5	1.51205	1.72581	0	2	0.6	1.4	1.15625	0.164706	0.166667	1	0.80523	1	1.16667	1.4	2
2.8.1.7	2	4	2.2093	2	3	2.58434	2.41935	3	1.66667	2.9	2.4	2.84375	3.62353	4.16667	4	2.98712	2	1.66667	2.6	2.4
2.8.1.8	0	0	0.906977	0	0	0.186747	0.177419	0	0.666667	0	0	0.25	0.176471	0.166667	0.666667	0.767369	1	1	0	0
2.8.2.22	0	0	0.0697674	0	0	0.0481928	0.016129	0	0	0	0	0	0.129412	0	0	0.0550351	0	0	0.1	0
2.8.3.-	0	0	0.860465	0	0	0.174699	0.0322581	0	1.33333	0	0.2	0.21875	0.164706	0.333333	0	0.406323	1	0.833333	0	0
2.8.3.1	2	0	0	0.4	0	0.283133	0.370968	0	0	0.4	0.1	0.3125	0	0	0	0.0815769	0	0.166667	0.1	0.2
2.8.3.12	0	0	0.0465116	0	0	0.379518	0.0967742	0	1.66667	0	0	0.3125	0.0235294	0	0.666667	0.15886	0	0	0.2	0
2.8.3.15	0	0	0	0	0	0	0	0	0	0	0	0	0	0	0	0.010929	0	0	0	0
2.8.3.16	1	0	0	0	0	0.198795	0.177419	0	0	0	0	0.3125	0.282353	0.666667	0	0.468384	0	0	0.1	0
2.8.3.17	0	0	0	0	0	0.0843373	0.177419	0	0	0	0	0	0	0	0	0.00078064	0	0	0	0
2.8.3.5	1	0	0	0.2	0	0.325301	0.419355	0	0	0	0	0.3125	0.0941176	0.333333	0	0.57299	0	0.833333	0.1	0
2.8.3.6	0	0	0	0	0	0	0	0	0	0	0	0	0.0705882	0	0	0.247073	0	0.333333	0	0
2.8.3.8	1	0	0	0.2	0	0.319277	0.403226	0	0	0	0.2	0.1875	0	0	0	0.225605	0	1.66667	0	0
2.8.3.9	2	0	0	0.2	0	0.144578	0.16129	0	0	0	0	0.21875	0	0	0	0.0288837	0	0.5	0	0
2.9.1.-	0	0	0	0	0	0.216867	0.16129	0	0.666667	0	0	0.0625	0.0588235	0	0	0.220531	0	0.5	0	0
2.9.1.1	0	0	0.0465116	0	0	0.46988	0.5	0.5	0.666667	0	0	0.1875	0.317647	0	0.666667	0.407884	0	0	0.2	0
3.-.-.-	0	0	0.139535	0	0	0.433735	0.887097	0	0	0.2	0.1	0.125	0.294118	1.16667	0	0.838407	0	0.333333	0	0
3.1.-.-	6.5	4.5	4.93023	6.6	6	6.63855	7.24194	3.5	6.33333	5.7	6.5	5.875	6.09412	6.33333	5	6.45511	5.25	3.5	7.4	8
3.1.1.-	1	1	0.581395	0.4	0	0.475904	0.532258	0	1	0.7	0.3	0.5625	0.529412	1	0	1.02615	1	0.166667	0.3	0.4
3.1.1.1	0	0	0.325581	0	0.5	0.246988	0.129032	0	1	0.1	0.4	0.40625	0.494118	0.833333	0	0.876269	0.5	0	0.3	0
3.1.1.11	0	0	0.372093	0	0	0.0421687	0.0645161	0	0	0	0.1	0.03125	0.0352941	0	0	0.120609	0	0	0.1	0.2
3.1.1.15	0	0	0	0	0	0	0	0	0	0	0	0	0	0	0	0.010929	0	0	0	0
3.1.1.17	0	0	0.0465116	0	0	0.0722892	0.016129	0	0	0	0.1	0.3125	0.0352941	0.166667	0	0.230289	0	0.166667	0	0
3.1.1.23	0	0	0	0	0	0.0060241	0	0	0	0	0	0	0.0117647	0	0	0.059719	0	0	0	0
3.1.1.24	0	0	0.0232558	0	0	0.0783133	0.0322581	0	0	0	0	0.25	0.0941176	0	0	0.269711	0	0.166667	0	0
3.1.1.29	1	2	0.976744	1	1	1.01807	1.01613	1	0.666667	0.8	0.9	1	0.988235	1	1	0.987119	1	1	1.2	1
3.1.1.3	0.5	0	0	0	0	0.39759	0.903226	0	0.333333	0.3	0.1	0.09375	0.0705882	0	0	0.497268	0	0	0.2	0.4
3.1.1.31	0	0	0.953488	0.4	0.5	0.391566	0.548387	0	1	0.3	0.1	0.59375	0.976471	1	0.666667	0.721311	1	0.333333	0.2	0.2
3.1.1.32	0	0	0.139535	0	0	0.0060241	0.016129	0	0	0	0	0	0.0470588	0	0	0.242779	1	0	0	0
3.1.1.41	0	0.5	0.0930233	0	0	0.186747	0.274194	0.5	0	0.2	0	0.25	0.0588235	0.5	0	0.115535	0	0	0	0
3.1.1.45	0	0	0.0232558	0	0	0.0421687	0.0322581	0	0	0	0	0.15625	0.105882	0.166667	0	0.629196	0	0	0	0
3.1.1.47	0	0	0	0	0	0	0	0	0	0	0	0	0	0	0	0.0113193	0	0	0	0
3.1.1.5	1	0	0	0	0	0.307229	0.516129	0	0.333333	0.1	0.4	0.1875	0.0705882	0.833333	0	0.346604	0	0	0	0
3.1.1.53	0	0	3.16279	0	0.5	0.0542169	0.0322581	0	0	0.2	0.2	0.03125	0.0117647	1	0	0.118267	1.25	0	0.4	0.6
3.1.1.6	0	0	0	0	0	0.0180723	0.0322581	0	0	0	0	0	0	0	0	0.028103	0	0	0	0
3.1.1.61	0	0	0	0	1	0.76506	1	0	1.66667	0	0.4	0.5625	0.129412	0.166667	0.333333	0.954333	0	0	0.3	0.2
3.1.1.73	0	0	0.0465116	0	0	0.0301205	0.0322581	0	0	0	0	0.09375	0	0.166667	0	0.107338	0	0	0	0
3.1.1.75	0	0	0	0	0	0.0060241	0	0	0	0	0	0.03125	0.0588235	0	0	0.160031	0	0	0	0
3.1.1.81	0	0	0	0	0	0.0120482	0.0322581	0	0	0	0	0	0	0	0	0.0101483	0	0	0	0
3.1.1.85	0	0	0	0	0	0.0481928	0.0806452	0	0.333333	0	0	0.0625	0.0705882	0	0	0.28025	0	0	0	0
3.1.11.-	0	0	0	0	0	0	0	0	0	0	0	0	0.0823529	0	0	0.181499	0	0	0	0
3.1.11.1	0	0	0.0232558	0	0	0.0361446	0.0322581	0	0.333333	0	0	0.0625	0.0470588	0	0	0.234973	0	0	0	0
3.1.11.2	1	1	0.976744	0.8	1	0.915663	0.919355	1	0.666667	1.1	0.7	1.21875	1.24706	1.16667	1	1.12373	1	0.5	1	1
3.1.11.5	1	0	1.06977	1.8	1	1.22289	1.27419	0	1.33333	0.8	0.9	1.375	1.25882	1	1.33333	1.5445	1	0.333333	1.7	1.6
3.1.11.6	1.5	1.75	1.93023	2	2	1.85542	1.95161	2	2	1.8	1.8	1.71875	1.91765	2	1	1.69204	2	1.66667	1.7	2
3.1.13.-	0	0	0.0232558	0	0	0.0180723	0.016129	0	0	0	0	0.0625	0.0470588	0	0	0.224824	0	0	0	0
3.1.13.1	0	0	0.0232558	0	0	0.0180723	0.016129	0	0.333333	0	0	0	0.0588235	0	0	0.284934	0	0	0	0
3.1.13.5	0	1	0.0465116	0	0	0.0963855	0.0806452	1	0.333333	0	0	0.28125	0.141176	0.166667	0	0.554254	0	0.166667	0	0
3.1.2.-	1	0	2.81395	0.6	1	1.19277	1.24194	0	3	0.7	0.9	1.625	0.835294	1.16667	0.666667	3.49141	2	1.16667	1.2	2
3.1.2.1	0	0	0	0	0	0.0783133	0.0483871	0	0	0	0	0.09375	0.0705882	0	0	0.12217	0	0	0	0
3.1.2.12	0	0	0.0232558	0	0	0.0240964	0	0	0	0	0	0.125	0.0235294	0	0	0.265027	0	0.166667	0	0
3.1.2.14	0	0	0.0697674	0.8	0	0.283133	0.419355	0	0.333333	0.1	0.2	0.3125	0.835294	1	0.333333	0.149883	0	0	0.2	0.4
3.1.2.2	0	0	0	0	0	0.0361446	0.016129	0	0	0	0	0	0	0	0	0.0241998	0	0	0	0
3.1.2.20	0	0	0.0232558	0	0	0.0240964	0	0	0	0	0	0	0.329412	0	0	0.0733802	0	0	0.1	0.2
3.1.2.6	0	0	0.0465116	0	0	0.144578	0.177419	0	0	0	0.1	0.09375	0.188235	0.5	0	0.803279	0	0.166667	0.1	0
3.1.21.-	1	1	2.02326	0.8	1	1.11446	1.17742	2.5	2	1	1	1.03125	1.21176	1	0.666667	1.60148	2.25	1.66667	0.9	1
3.1.21.1	0	0	0.0232558	0	0	0.0240964	0.016129	0	0.333333	0	0	0.0625	0.0470588	0.833333	0	0.209992	0	0	0	0
3.1.21.2	0.5	0.25	0.930233	1	0	0.73494	0.83871	1	1	0.6	0.9	0.5	0.294118	0.166667	0	0.526932	1	0.5	0.7	0.6
3.1.21.3	0	1.25	2.4186	2.2	2.5	1.89759	1.6129	2.5	1	3.1	2.8	1.5625	2.17647	1.33333	1	1.80562	2.5	0.5	3.8	3
3.1.21.4	0	0	0.930233	0.2	0	0.313253	0.112903	0.5	0	0.3	1	0.40625	0.0352941	0	0	0.210773	0	0.333333	0.8	1.4
3.1.21.5	0	0	0.209302	0.2	0	0.216867	0.193548	0	0.666667	0	0.1	0.125	0.270588	0.166667	0	0.200234	0	0	0.3	0.4
3.1.21.7	0	0	0.0232558	0	0	0.0662651	0.0967742	0	0	0	0	0.0625	0.0588235	0.166667	0	0.213895	0	0	0.2	0.4
3.1.22.4	0	1	0.976744	0	0	0.457831	0.16129	0.5	1	0.1	0.3	0.28125	0.141176	0.166667	0.333333	0.84153	1	0.833333	0.8	0.6
3.1.25.-	0	0	0	0	0	0	0	0	0	0	0	0	0.0352941	0	0	0.0768931	0	0	0	0
3.1.26.-	1.5	0	1	1.8	2	1.51205	1.75806	0	1.66667	0.9	1.5	1.21875	0.905882	0.833333	0.333333	0.722092	1	0.833333	1.2	1.4
3.1.26.11	1.5	0	0.953488	1	1	0.680723	0.83871	0	0	0.3	0.8	0.875	0.882353	1.83333	0.666667	0.547229	1	0.833333	0.6	0.8
3.1.26.12	0	0	0.0465116	0	0	0.0662651	0.0483871	0	0.666667	0	0	0.15625	0.117647	0	0	0.5	0	0	0	0
3.1.26.3	1	1	0.953488	1	1	0.987952	0.983871	1	1	0.8	1	1	0.988235	1	1	0.936768	1	0.833333	0.9	1
3.1.26.4	2	1.75	2	2.2	2	1.85542	1.85484	2	1.66667	1.9	2	1.875	2.4	2	2	2.06479	2	1.83333	2.1	2
3.1.26.5	1	0.25	1	1	1	0.933735	0.951613	1	0.666667	0.8	0.8	1	0.988235	1	1	1.00859	1	0.666667	0.7	1
3.1.26.8	0	0	0.0697674	0	0	0.524096	0.677419	0	0	0.9	0.2	0.1875	0.858824	0.833333	0.333333	0.229508	0	0	0.7	0.6
3.1.27.6	0	0	0	0	0	0	0	0	0	0	0	0	0.0470588	0	0	0.0913349	0	0	0	0
3.1.3.-	0	0	0.0697674	0	0	0.168675	0.0967742	0	0.333333	0	0	0.46875	0.270588	0.666667	0	0.884075	0	0.333333	0	0
3.1.3.1	0	0	1.55814	0	0	0.36747	0.516129	0	0	0.2	0	0.46875	0.223529	1.66667	0	0.844262	3	0.666667	0.3	0
3.1.3.10	0	0	0	0	0	0	0	0	0	0	0	0	0.0352941	0	0	0.0874317	0	0	0	0
3.1.3.11	1	0	0.906977	1	0.5	0.975904	1.06452	1	1.33333	0	1	0.84375	0.4	1	1	1.06011	1	0.833333	0.7	0.4
3.1.3.12	0	0	0.372093	0	0	0.0301205	0.016129	0	0	0	0	0	0.0705882	0.333333	0	0.271272	0.5	0.166667	0	0
3.1.3.15	1	0	1.16279	1	1	1.36747	1.85484	1	1	2.4	1.5	0.6875	0.294118	0.833333	0	0.216237	1	0	1.1	1.2
3.1.3.16	2.5	1.25	0.302326	2.8	1.5	1.8012	1.8871	1	2	2.1	2.1	1.75	1.34118	1.33333	1	1.37198	1	0.5	1.9	2.6
3.1.3.18	3	1.5	1.7907	3.6	2	1.60843	1.19355	2	0	1.5	2.4	2.34375	0.729412	0.166667	2	1.47931	1.5	0.166667	2.9	3
3.1.3.2	0	0	0.209302	0	0	0.0421687	0.0483871	0	0	0	0	0.09375	0.105882	0	0	0.352069	0	0.5	0	0
3.1.3.23	0	1.5	0.0232558	0.2	0	0.0060241	0	0	0	0	0	0.03125	0.164706	0	0	0.0761124	0	0	0	0
3.1.3.25	0.5	0	1	0.4	0	0.325301	0.241935	0	0.333333	0.1	0	0.75	0.6	1	0.333333	1.22053	0.75	0.833333	0.3	0.2
3.1.3.26	0	0	0	0	0	0	0	0	0	0	0	0	0	0	0	0.188915	0	0	0	0
3.1.3.27	0	0	0.581395	0	0	0.126506	0.0806452	0	0.666667	0	0.1	0.0625	0.294118	0	0	0.641686	0.5	0	0.1	0
3.1.3.3	0	0	0.302326	0.8	1.5	0.63253	0.5	0.5	1	0.3	1.2	0.875	0.2	0.833333	0	0.796643	0.25	0.666667	1	1.6
3.1.3.41	2	0	0.0697674	0	0	0.192771	0.177419	0	0	0.8	0.3	0.3125	0.835294	0.833333	0	0.225215	0	0	0	0
3.1.3.45	0	0	1.06977	0.2	0	0.0783133	0.0645161	0	0.333333	0	0	0.125	0.0941176	0.166667	0	0.4637	1	0.5	0	0
3.1.3.48	1	0.25	1.83721	2.6	3	1.57229	1.64516	2.5	2	2.2	1.7	1.78125	3.09412	1.83333	0.333333	1.41452	2.5	0.666667	1.7	2.4
3.1.3.5	0	0.5	1.23256	0.2	1	0.644578	0.741935	0	2.33333	0.4	0.2	0.65625	0.811765	1.83333	0.666667	1.63427	1	0.833333	0.7	0.4
3.1.3.6	0	0	0.0465116	0	0	0.120482	0.306452	0	0	0	0	0.03125	0.0117647	0	0	0.138954	0	0	0	0
3.1.3.70	0	0	0	0	0	0	0	0	0	0	0	0	0.0470588	0	0	0.115925	0	0	0	0
3.1.3.71	0	0	0.0697674	0	0	0.301205	0.645161	0	0.333333	0.2	0	0.0625	0.0235294	0.166667	0	0.114364	0.5	0.666667	0	0
3.1.3.73	0.5	0	0	1	0	0.662651	0.83871	0	0.666667	0.3	0.8	0.34375	0.141176	0.333333	0.333333	0.14598	0	0	1.3	1
3.1.3.77	0	0	0	0	0	0.0180723	0	0	0	0	0	0.09375	0	0	0	0.0815769	0	0	0	0
3.1.3.79	0	0	0	0	0	0	0	0	0	0	0	0	0.0117647	0	0	0.00078064	0	0	0	0
3.1.3.8	0	0	0.0232558	0	0	0.0120482	0	0	0	0	0	0.0625	0.0235294	0	0	0.0515222	0	0	0	0
3.1.3.82	0	0	0.232558	0.2	0	0.144578	0.177419	0	0.333333	0.2	0	0.1875	0.0941176	0.666667	0.333333	0.43872	0	0	0	0
3.1.3.87	0	0	0	0.2	0	0.0060241	0	0	0	0	0	0.03125	0	0	0	0.0655738	0	0	0	0
3.1.30.1	0	0	0	0	0	0	0	0	0	0	0	0	0	0	0	0.0160031	0	0	0	0
3.1.31.1	0	0	0.0232558	0	0	0.0783133	0.129032	0	0	0.1	0	0	0.0117647	0	0	0.176425	0	0	0	0
3.1.4.-	0	0	0	0	0	0.0662651	0.145161	0	0	0	0	0	0	0	0	0.0651835	0	0	0	0
3.1.4.14	0	0	0.0232558	0	0	0.0060241	0	0	0.333333	0	0	0	0.0352941	0	0	0.126854	0	0	0	0
3.1.4.16	0	0	0.837209	0	0	0.228916	0.419355	0	0.333333	0.1	0	0.1875	0.247059	1	0.333333	0.441842	0.5	0.833333	0.1	0
3.1.4.17	0	0	0	0	0	0	0	0	0	0	0	0	0.0823529	0	0	0.0515222	0	0	0	0
3.1.4.3	0	0	0	0.2	0	0.301205	0.66129	0	0.333333	0	0	0.09375	0.117647	0.166667	0	0.444184	0	0	0	0
3.1.4.37	0	0	0	0	0	0.0060241	0	0	0	0	0	0.03125	0	0	0	0.009758	0	0	0	0
3.1.4.4	0	0	0	0	0	0.0060241	0	0	0	0	0	0.03125	0	0	0	0.0382514	0	0	0	0
3.1.4.46	0	0	3.02326	0.2	1	1.09036	1.53226	0	0.333333	0.5	0.7	1	1.50588	3	0.333333	1.59133	2.5	0.166667	0.5	0.4
3.1.4.52	0	0	0	0	0	0	0	0	0	0	0	0	0	0	0	0.100312	0	0	0	0
3.1.5.1	3	1.5	0.930233	1.2	1	0.915663	1	1	1	0.7	0.8	1.125	0.176471	0.166667	1	0.64676	1	1	1.1	1.2
3.1.6.-	0	0	1.04651	0	0	0.289157	0.580645	0	0	0.1	0	0	0.0117647	0	0	0.349727	1.25	0	0.1	0
3.1.6.1	0	0	1.16279	0	0	0.0361446	0.0322581	0	0	0	0	0.0625	0.0352941	0	0	0.428181	0.75	0	0	0
3.1.6.13	0	0	0.348837	0	0	0	0	0	0	0	0	0	0	0	0	0.029274	1.25	0	0	0
3.1.6.14	0	0	0.232558	0	0	0.0120482	0	0	0	0	0	0	0	0	0	0.0234192	1	0	0	0
3.1.6.6	0	0	0.348837	0	0	0.0421687	0	0	0.333333	0	0	0.09375	0.0235294	0	0	0.0995316	0.5	0.166667	0	0
3.1.6.8	0	0	0.348837	0	0	0.0180723	0.016129	0	0	0	0	0.03125	0	0	0	0.0784543	2	0	0	0
3.1.7.2	0.5	0	0.0232558	0.4	0	0.108434	0.0967742	0	0	0	0.1	0.28125	0.105882	0	0	0.444575	0	0	0	0
3.11.1.1	1	0	0.581395	0.2	0	0.0722892	0.0645161	0	0	0.4	0.1	0.09375	0.141176	0	0	0.131538	1	0	0.1	0
3.11.1.2	0	0	0.0465116	0	0	0.23494	0.322581	0	0.333333	0.1	0	0.25	0.105882	0.833333	0	0.555035	0	0.166667	0	0
3.13.1.1	0	0	0	0	0	0.0060241	0	0	0	0	0	0.03125	0	0	0	0.0511319	0	0	0	0
3.2.-.-	1.5	1	0.697674	0.8	0.5	0.819277	0.903226	0.5	0.666667	0.5	0.2	0.96875	1.08235	0.833333	0.333333	1.09992	1.25	0.5	0.3	0.4
3.2.1.-	1	0.25	3.2093	1.6	1	1.25301	1.25806	1	1.33333	0.7	0.9	1.8125	0.941176	2.83333	1	3.11944	2	0.666667	0.9	1.2
3.2.1.1	0	0	0.651163	0	1.5	0.313253	0.290323	0	1.33333	0.4	0.4	0.40625	0.258824	1.83333	0	0.514832	1	0.666667	0	0
3.2.1.10	0	0	0.139535	1.8	0.5	0.319277	0.241935	0	0	0.4	0.8	0.65625	0.623529	1.5	0.333333	0.175644	0.5	0	0.4	0.6
3.2.1.122	1	0.25	0	0	0	0.608434	1.04839	2	0	1.5	0.1	0.09375	0.611765	0	0	0.103825	0	0	0.1	0
3.2.1.123	0	0	0	0	0	0	0	0	0	0	0	0	0.0117647	0	0	0.010929	0	0	0	0
3.2.1.133	0	0	0	0	0.5	0.0481928	0.016129	0	0	0	0	0.03125	0.105882	0	0	0.0140515	0	0	0	0
3.2.1.135	0	0	0	0.4	0	0.13253	0.145161	0	0	0.2	0	0.25	0.494118	0.833333	0.333333	0.116315	0	0	0	0
3.2.1.139	0	0	0.581395	0	0.5	0.0361446	0.0322581	0	0	0	0	0.0625	0	0.666667	0	0.0460578	0	0	0.1	0.2
3.2.1.14	0	0	0.0930233	0	0	0.361446	0.83871	0	1	0	0	0.15625	0.164706	1	0	0.368852	0	0	0	0
3.2.1.141	0	0	0.0232558	0	0	0.0361446	0.016129	0	0	0	0	0.125	0.0352941	0.166667	0	0.174083	0	0	0	0
3.2.1.17	0	0	0.0697674	0	0	0.0542169	0.112903	0	0	0	0	0.03125	0.823529	0	0	0.448478	0	0	0	0
3.2.1.177	0	0	2.02326	0	1	0.343373	0.419355	0	0	0	0.5	0.3125	0.211765	0.333333	0	0.268931	0.75	0	0.5	1
3.2.1.18	0	0	1.32558	0.2	0	0.204819	0.435484	0	0	0.4	0	0.1875	0.0117647	0.333333	0	0.125683	1.5	0.333333	0	0
3.2.1.20	0.5	0	3.81395	1.8	1.5	0.777108	1.22581	0.5	0	0	0.5	1.0625	1.70588	2.5	0.666667	0.713895	2.25	0	0.9	0.8
3.2.1.21	0	0.5	8.46512	3	2	1.83133	2.16129	5	0	8.4	1.5	2.65625	1.14118	6.33333	0.333333	1.64871	4	0	2.3	2
3.2.1.22	1	0	2.09302	1.6	0.5	0.644578	0.693548	0	0.333333	0.3	0.7	1.125	0.929412	0.5	1	0.460578	1.5	0.333333	1.3	1.6
3.2.1.23	0	0.5	8.46512	1.8	1.5	1.29518	1.40323	1.5	0.333333	0.9	2.2	2.0625	1.68235	2.33333	0.333333	0.955113	5.25	0.5	2.2	2.4
3.2.1.24	0	0	0.511628	0	0	0.391566	0.580645	0	0	0.6	0.1	0.3125	0.282353	0.666667	0	0.250976	0.25	0.166667	0.1	0.2
3.2.1.25	0	0	1.11628	0	0	0.0542169	0.0322581	0	0	0	0	0.15625	0.0470588	0.166667	0	0.127635	0.25	0.333333	0.2	0.2
3.2.1.26	1	0.75	0.0930233	1.8	0.5	0.650602	0.645161	1	0.333333	0.9	0.7	1.09375	0.682353	0.333333	1.66667	0.404372	0	0.166667	0.6	0.6
3.2.1.28	0	0	0	0	0	0.0060241	0	0	0	0	0	0	0.0823529	0	0	0.222482	0	0	0	0
3.2.1.31	0	0	0.348837	0	0	0.10241	0.16129	0	0	0	0.1	0.0625	0.105882	0	0	0.111241	0	0	0.2	0
3.2.1.35	0	0	0.55814	0.2	0	0.246988	0.564516	0.5	0	0.2	0	0.125	0.0117647	0.166667	0	0.059719	1	0	0.1	0.2
3.2.1.37	0	0	0.209302	0.2	0.5	0.174699	0.209677	0	0	0	0.1	0.1875	0.0941176	0.833333	0	0.127635	0	0.166667	0.1	0.2
3.2.1.39	0	0	0	0	0	0.0060241	0.016129	0	0	0	0	0	0	0	0	0.018345	0	0	0	0
3.2.1.4	0	0	0.767442	0	0.5	0.855422	1.19355	0	0	0.3	1.2	0.25	0.105882	1.33333	0.333333	0.589774	0.25	0	0.9	1.2
3.2.1.40	0	0	0.302326	0.2	0.5	0.0542169	0.0645161	0	0	0	0	0.15625	0.152941	0	0	0.0663544	0.25	0	0	0
3.2.1.41	0	0	0.72093	0.2	0.5	0.53012	0.919355	0	0.333333	0.6	0.4	0.25	0.435294	0.833333	0	0.213115	0.5	0	0.3	0.2
3.2.1.45	0	0	0.906977	0	0	0.120482	0.258065	0	0	0	0.1	0.03125	0.0823529	0	0	0.0835285	1	0	0	0
3.2.1.50	0	0	0.976744	0	0	0	0	0	0	0	0	0	0	0	0	0.0179547	0.75	0	0	0
3.2.1.51	0	0	4.27907	0.4	0.5	0.228916	0.274194	0	0	0.2	0.1	0.4375	0.270588	0.333333	0	0.222092	1.5	1	0.2	0.4
3.2.1.52	1	0	6.2093	0.4	0.5	0.674699	0.83871	1.5	0.666667	1.2	0.6	0.875	0.505882	2	0	1.05738	6.5	0.833333	0.8	1.2
3.2.1.54	0	0	0	0	0	0.0060241	0.016129	0	0	0	0	0	0.0235294	0	0	0.0253708	0	0	0	0
3.2.1.55	0	0	2.34884	0	0.5	0.343373	0.483871	0	0	0	0.5	0.40625	0.0823529	1	0	0.279859	1.75	0.166667	0.2	0.4
3.2.1.58	0	0.25	0	0	0	0	0	1	0	0	0	0	0.0117647	0	0	0.0191257	0	0	0	0
3.2.1.65	0	0	1.2093	0	0	0.0060241	0.016129	0	0	0	0	0	0.0117647	0	0	0.0761124	1	0	0	0
3.2.1.67	0	0	0.209302	0	0	0.0120482	0.016129	0	0	0	0	0	0	0	0	0.0167838	0	0	0	0
3.2.1.70	0	0	0	0	0	0.060241	0	0	0	0.1	0.3	0.125	0.494118	1.16667	0	0.0765027	0	0	0	0
3.2.1.73	0	0	0.116279	0	0	0.0180723	0.0483871	0	0	0	0	0	0	0	0	0.0120999	0	0	0	0
3.2.1.78	0	0	0.72093	0	0	0.0662651	0.016129	0	0	0	0.7	0.03125	0	0.166667	0	0.0433255	0.5	0	0.2	0.4
3.2.1.8	0	0	0.581395	0	0	0.192771	0.33871	0	0	0.2	0.1	0.125	0.0823529	0.333333	0	0.142857	0	0.166667	0.6	1.2
3.2.1.80	0	0.25	0	0	0	0.0120482	0.0322581	0	0	0	0	0	0.0117647	0	0	0.00507416	0	0	0	0
3.2.1.81	0	0	0.116279	0	0	0.0421687	0	0	0	0	0	0	0.0117647	0	0	0.0191257	0	0	0	0
3.2.1.85	0	0	0	0	0	0.0722892	0.0645161	2	0	0.6	0	0.1875	0.376471	0.166667	0	0.108509	0	0	0	0
3.2.1.86	2	0.5	0	2	0	1.43976	1.90323	7.5	0.666667	10	0.3	1.09375	2.48235	4.66667	0.666667	0.97619	0	0	0.7	0.2
3.2.1.89	0	0	0.511628	0	0.5	0.120482	0.145161	0	0	0	0.3	0.21875	0.0352941	0.166667	0	0.0905543	0	0	0.1	0.2
3.2.1.91	0	0	0.0465116	0	0	0.108434	0.209677	0	0	0	0	0.0625	0.0235294	0.5	0	0.0327869	0	0	0.1	0.2
3.2.1.93	1	0.5	0.0232558	0.4	0	0.343373	0.564516	0	0	0.4	0	0.3125	0.8	0	0.333333	0.296253	0	0	0.1	0
3.2.1.96	0	0	0.0232558	0	0	0.138554	0.322581	0	0	0.1	0	0.09375	0.0588235	1.83333	0	0.13388	0	0	0	0
3.2.1.99	0	0	1.23256	0	0	0.0240964	0	0	0	0	0	0.125	0	0	0	0.0456674	0.25	0	0	0
3.2.2.-	3.5	1.25	1.06977	1.8	1	1.75301	2	1.5	0.333333	0.8	1.8	1.71875	0.576471	1.5	2.66667	1.64286	1	0.666667	1.6	1.6
3.2.2.1	1	0.5	0.209302	1	0	0.506024	0.645161	1	0	0.4	0.1	0.5	1.76471	0	1	0.527713	1	0.166667	0.2	0.2
3.2.2.20	1	0	0.697674	0	0	0.325301	0.354839	0	0.333333	1	0	0.46875	1.02353	0.833333	0.333333	0.653786	1	0.166667	0.3	0.2
3.2.2.21	1	0.5	0.0930233	0	0	0.644578	0.967742	0.5	1	0.2	0.1	0.40625	0.823529	0.166667	0.333333	0.883685	0	0.166667	0.4	0.6
3.2.2.23	2	0	0.883721	0	0	0.626506	0.451613	0	2	2.4	0.2	1	2.07059	3	0	1.72834	1	0	0	0
3.2.2.27	1	0.25	1.44186	1	1.5	0.698795	0.532258	0.5	0.333333	1.2	1	1.03125	0.929412	1.16667	1	0.786105	2	1	0.5	1
3.2.2.4	0	0	0.837209	0	0	0.0240964	0.016129	0	0	0	0	0.09375	0.0823529	0	0	0.240437	1	0.666667	0	0
3.2.2.8	0	0	0	0.2	0	0.0301205	0.016129	0	0	0	0	0.09375	0.0117647	0	0.666667	0.0519126	0	0	0	0
3.2.2.9	1	1	1	1.2	1	0.819277	1.08065	1	0.333333	0.9	0.7	0.75	0.988235	0.833333	0.666667	0.809524	0	0.833333	0.9	1
3.3.1.1	0	0	0.534884	0	0	0.198795	0.112903	0	0.666667	0	0.2	0.21875	0.141176	0.166667	0	0.459016	1	0	0.1	0
3.3.2.1	0	0	0	0	0	0.0120482	0	0	0.333333	0	0	0.03125	0.0705882	0.166667	0	0.144809	0	0	0	0
3.3.2.9	0	0	0.0232558	0	0	0.0301205	0.0322581	0	0	0	0	0.09375	0.0117647	0	0	0.144028	0	0.166667	0	0
3.4.-.-	2	1.5	2	2	2.5	2.56627	2.67742	2	2.66667	2.2	2.4	2.4375	4.41176	2.5	3	3.16589	2.25	1.83333	2.5	3
3.4.11.-	1.5	1	0.0930233	2	1.5	1.81928	2.1129	2.5	0.666667	2.1	1.5	1.5625	0.411765	0.333333	1.66667	0.991413	0	0	1.1	1
3.4.11.1	0	0	0.0697674	0.4	0	0.385542	0.435484	0	0.333333	0.3	0.1	0.3125	0.176471	0.166667	0.333333	0.896565	0	0.166667	0.1	0
3.4.11.14	0	0	0.0232558	0.2	0	0.0120482	0.016129	0	0	0	0	0.03125	0.494118	0	0	0.0831382	0	0	0	0
3.4.11.15	0	0	0	0	0	0	0	0	0	0	0	0	0	0	0	0.0218579	0	0	0	0
3.4.11.18	2	1	1.93023	1	1.5	1.5	1.72581	1.5	1.33333	1.5	1.6	1.4375	1.05882	1.33333	1	1.36417	2	1	1.1	1.2
3.4.11.19	0	0	0	0	0	0.0963855	0.0806452	0	0	0.2	0	0.09375	0.211765	0	0.333333	0.157689	0	0.166667	0.2	0
3.4.11.2	0	0.5	0.44186	0	0	0.114458	0.0483871	0	0.333333	0.1	0	0.40625	0.988235	1.33333	0	0.669789	1	0	0	0
3.4.11.21	0.5	0	0	0.2	0	0.186747	0.258065	0	0	0.3	0.3	0.28125	0.0235294	0	0.666667	0.0675254	0	0	0	0
3.4.11.23	0	0	0.0232558	0	0	0.0120482	0.016129	0	0.333333	0	0	0	0.0352941	0	0	0.163544	0	0	0	0
3.4.11.4	0	1.5	0.930233	0.8	0.5	0.722892	0.709677	1	0.333333	1.1	0.5	0.84375	1.34118	0.833333	1	0.482826	1	0.833333	0.4	0.2
3.4.11.5	0	0.25	0.0697674	0	0	0.283133	0.33871	0.5	0	0.3	0	0.375	1.65882	0.166667	0.333333	0.574941	0	0	0	0
3.4.11.7	0	0	0.0232558	0	0	0.0301205	0.016129	0	0	0.3	0	0.125	0	0.666667	0	0.12139	0	0	0	0
3.4.11.9	1	1	1.90698	1	1	1.37952	1.59677	1	1.66667	1.2	1.2	1.1875	1.25882	1	1	1.08119	2	1	0.9	1
3.4.13.-	1	0	1.81395	0.8	1	1.07831	1.32258	1	0.333333	0.8	0.9	0.9375	1.37647	0.666667	1.66667	0.521077	1.75	1.83333	0.3	0.4
3.4.13.19	0	0	0.0930233	0.6	0	0.650602	0.822581	0.5	0.666667	0.6	0	0.46875	0.129412	0.333333	0	0.30445	0.5	0	0.5	0.2
3.4.13.21	0	0.5	0.162791	0.6	1.5	0.162651	0.0645161	0.5	0	0.3	0.4	0.21875	0.105882	0.166667	0	0.253708	0	0.5	0.4	0.4
3.4.13.22	0	0	0.651163	0	0.5	0.0481928	0.016129	0	0	0.1	0.1	0.125	0.164706	0.333333	0	0.250195	0	0.5	0	0
3.4.13.9	0	0	0.953488	0	0	0.722892	1	0	1	0.5	0	0.28125	1.55294	1	0.666667	0.752927	1	0.166667	0.2	0.2
3.4.14.11	0	0	0.0232558	0	0	0.0301205	0	0	0	0.1	0	0.15625	0.882353	1	0	0.13427	0	0	0	0
3.4.14.4	0	0	0.883721	0	0	0	0	0	0	0	0	0	0	0	0	0.0222482	1	0.333333	0	0
3.4.14.5	0	0	1.4186	0	0	0.0301205	0.0483871	0	0	0	0	0.0625	0.0117647	0.166667	0	0.133489	2.25	1.16667	0	0
3.4.15.1	0	0	0	0	0	0.0120482	0	0	0	0	0	0.03125	0	0	0	0.0323966	0	0	0	0
3.4.15.5	0	0	1.95349	0	0	0.0180723	0.0322581	0	0	0	0	0.03125	0.0823529	0	0	0.272443	2.5	1.66667	0	0
3.4.15.6	0	0	0	0	0	0.186747	0.354839	0	0	0	0	0	0	0	0	0.0374707	0	0	0	0
3.4.16.4	5	0.75	2.09302	4.8	1.5	3.85542	4.48387	1	4.66667	2.4	3.3	3.15625	2.27059	2.66667	2.33333	3.25371	2	2	4.3	4
3.4.17.-	0	0.25	0	0	0	0.0120482	0.016129	0	0	0	0.1	0	0	0	0	0.0245902	0	0	0	0
3.4.17.11	0	0	0.0232558	0.2	0	0.180723	0.129032	0	0	0	0	0.28125	0.0235294	0.166667	0	0.169399	0	0	0.4	0
3.4.17.13	0	0	0.534884	0	0	0.307229	0.580645	0	0	0	0	0.15625	0.0823529	0	0	0.284153	0	0	0.1	0.2
3.4.17.19	0	1	0.0232558	0	0	0.138554	0.193548	1	0	0.6	0	0.09375	0.0117647	0	0.333333	0.30445	0	0	0.2	0
3.4.17.21	0	0	0	0	0	0	0	0	0	0	0	0	0.0235294	0	0	0.0214676	0	0	0	0
3.4.19.-	0	0	0.162791	0.2	0	0.385542	0.725806	0	0	0.2	0	0.15625	0.0352941	0	0.333333	0.117096	0	0	0.2	0.4
3.4.19.1	0	0	0.0232558	0	0	0.0722892	0.0483871	0	0	0.4	0	0	0.117647	0.166667	0	0.0655738	0	0	0	0
3.4.19.11	0	0	0.0232558	0	0	0.150602	0.33871	0	0	0	0	0.0625	0	0	0.333333	0.0222482	0	0	0.1	0
3.4.19.3	0	0.75	0.0930233	0	0	0.295181	0.306452	0	0	0.7	0	0.25	0.658824	0.5	0.333333	0.330211	0	0.166667	0	0
3.4.19.5	0	0	0.162791	0	0	0.0060241	0	0	0	0	0	0	0.0117647	0	0	0.173302	0.25	0	0	0
3.4.21.-	0	0.5	3.46512	1	0.5	1.99398	2.48387	1	4	0.9	0.5	1.65625	1.72941	3.33333	0.666667	4.37978	3.75	2.83333	0.7	0.8
3.4.21.102	1.5	0	2.74419	1	1	1.07229	1.08065	0	1.66667	0.7	0.9	0.9375	0.541176	0.166667	1	0.997658	3	2.16667	0.7	0.8
3.4.21.105	0	0	0	0	0	0	0	0	0	0	0	0	0	0	0	0.00078064	0	0	0	0
3.4.21.107	0	0	0.0232558	0	0	0.0060241	0	0	0.333333	0	0	0	0.0470588	0	0	0.200234	0	0	0	0
3.4.21.110	0	0	0	0	0	0	0	0	0	0	0	0	0	0	0	0.0105386	0	0	0	0
3.4.21.116	0.5	0	0.0232558	1	0.5	0.746988	0.887097	0	0.666667	0.5	0.8	0.40625	0.0117647	0	0	0.0819672	0	0	1	1
3.4.21.19	0	0	0.0232558	0	0	0.0240964	0.0322581	0	0	0	0	0	0	0	0	0.130367	0	0	0.1	0
3.4.21.26	0	0	0.255814	0	0	0.0120482	0.0322581	0	0	0	0	0	0.0588235	0	0	0.276737	0	0	0	0
3.4.21.53	1	0	1	1.6	1	1.51807	1.85484	1	1.66667	0.9	1.3	1.25	0.270588	0.5	1	0.949649	1	0.833333	1.7	1.8
3.4.21.62	0	0	0.0232558	0	0	0.0120482	0	0	0.333333	0	0	0	0	0	0	0.0421546	0	0	0	0
3.4.21.66	0	0	0	0	0	0	0	0	0	0	0	0	0	0	0	0.0433255	0	0	0	0
3.4.21.69	0	0	0	0	0	0	0	0	0	0	0	0	0	0	0	0.00273224	0	0	0	0
3.4.21.72	0	0	0.0465116	0	0	0	0	0	0	0	0	0	0	0.833333	0	0.0343482	0	0	0	0
3.4.21.83	0	0	0.0232558	0	0	0.0421687	0.0483871	0	0.333333	0.1	0	0.09375	0.0941176	0	0	0.342311	0	0	0	0
3.4.21.88	1	1.25	0.139535	1	1.5	0.963855	1.08065	1	1	0.3	1.1	0.9375	1.03529	0.166667	1	0.717018	0	0	0.8	0.8
3.4.21.89	2.5	1	2.55814	3.2	2.5	2.37952	3	1.5	1	2	1.9	2.21875	1.38824	1.66667	1.66667	1.60539	3	1.16667	2.8	4
3.4.21.92	2.5	1	1.11628	1.8	1	1.39157	1.43548	2	0.666667	0.8	1	1.5625	1.27059	2.16667	1	1.32787	1	1.33333	1.4	1.4
3.4.21.96	0	0	0	0	0	0.0903614	0.16129	0	0	0	0	0.03125	0.341176	0.166667	0	0.0394223	0	0	0.2	0.4
3.4.22.-	0	0	0.395349	0	0	0.0240964	0	0	0	0.1	0	0.125	0.447059	0.166667	0	0.0714286	0	0.166667	0	0
3.4.22.10	0	0	0	0	0	0	0	0	0	0	0	0	0	0	0	0.00624512	0	0	0	0
3.4.22.40	0	1.75	1.06977	0	0	0.108434	0.016129	0.5	0	0.3	0.1	0.125	1.09412	0.833333	0	0.18345	1.25	0.833333	0.2	0
3.4.22.70	0.5	1	0.0465116	4.6	0	1.63253	1.98387	4	0	2.4	2.8	1.75	1.21176	1.66667	2	0.608119	0	0	2.2	3.4
3.4.23.-	0	0	0.0232558	0	0	0.46988	0.790323	0	0.666667	0	0.2	0	0.0117647	0	0	0.0753318	0	0	0.2	0.2
3.4.23.36	1	1	1.02326	1.6	1.5	1.1506	1.22581	1	1	0.9	0.8	1.21875	0.952941	1	1.66667	1	1	1	1.1	1.4
3.4.23.43	3	0.5	0.27907	0.8	1	1.9759	2.30645	1	5	1.5	1.8	1.15625	1.74118	2	0	1.7502	0	0	2	2
3.4.23.49	0	0	0	0	0	0	0	0	0	0	0	0	0	0	0	0.0515222	0	0	0	0
3.4.23.51	0	0	0	0	0	0.0060241	0.016129	0.5	0	0	0	0	0.0470588	0	0	0.112022	0	0	0	0
3.4.23.52	0	0	0	0	0	0	0	0	0	0	0	0	0.0117647	0	0	0.0429352	0	0	0	0
3.4.24.-	3	2.5	5.81395	4.4	3.5	5.04217	5.51613	2	5.66667	5.5	3.5	4.40625	6.28235	5.66667	4.33333	6.00625	6.5	3.33333	3.1	3
3.4.24.13	0	0	0	0	0	0.0060241	0	0	0	0.1	0	0.03125	0	0	0	0.0152225	0	0	0	0
3.4.24.25	0	0	0	0	0	0.0060241	0	0	0.333333	0	0	0	0	0	0	0.0382514	0	0	0	0
3.4.24.26	0	0	0	0	0	0	0	0	0	0	0	0	0	0	0	0.00897736	0	0	0	0
3.4.24.28	0	0	0	0	0	0.0240964	0.0483871	0	0	0	0	0.03125	0.0117647	0.166667	0	0.150273	0	0	0	0
3.4.24.29	0	0	0	0	0	0.0060241	0.016129	0	0	0	0	0	0	0	0	0.0468384	0	0	0	0
3.4.24.3	0	0	0	0	0	0.162651	0.419355	0	0.333333	0	0	0	0.0235294	0	0	0.193599	0	0	0	0
3.4.24.30	0	0	0	0	0	0	0	0	0	0	0	0	0	0	0	0.0128806	0	0	0	0
3.4.24.40	0	0	0	0	0	0	0	0	0	0	0	0	0	0	0	0.0269321	0	0	0	0
3.4.24.55	0	0	0.0232558	0	0	0.0060241	0.016129	0	0	0	0	0	0.0352941	0	0	0.10929	0	0	0	0
3.4.24.56	0	0	0	0	0	0	0	0	0	0	0	0	0	0	0	0.0320062	0	0	0	0
3.4.24.57	1	1	1	1	1	1.21687	1.1129	1	1	0.9	1.1	1.0625	1.04706	1	1	1.06909	1	0.833333	1.7	1.4
3.4.24.64	0	0	0	0	0	0.0120482	0	0	0	0	0	0	0.0235294	0	0	0.131148	0	0	0	0
3.4.24.70	0	0	0.0232558	0	0	0.0361446	0.0322581	0	0.333333	0	0	0.0625	0.0823529	0	0	0.366901	0	0	0	0
3.4.24.75	0	0	0	0	0	0.0120482	0.0322581	0	0	0	0	0	0	0	0	0.0441062	0	0	0	0
3.4.24.78	1	0	0.0232558	1	0.5	0.668675	0.887097	0	0.666667	0.4	0.4	0.46875	0.0117647	0	0	0.0784543	0	0	0.9	0.8
3.4.24.84	0	0	0.0465116	0	0	0.0421687	0.016129	0	0.666667	0	0	0	0.0470588	0	0	0.141686	0	0	0	0
3.4.25.2	0	0	0.0697674	0	0	0.168675	0.0645161	0	1	0	0.2	0.15625	0.858824	0	0	0.619828	0	0.166667	0	0
3.4.99.-	0	0	0.906977	0	0	0.162651	0.387097	0	0	0	0	0.09375	0.2	0.166667	0	0.286885	1	0.833333	0	0
3.5.-.-	0	0	0.0930233	0.4	0	0.180723	0.322581	0	0.333333	0.2	0	0.15625	0.0235294	0	0	0.29235	0.25	0	0.1	0.2
3.5.1.-	2.5	0.5	1.18605	1.2	1	2.20482	2.80645	1	1	1.5	1.2	1.6875	1.69412	2.16667	2	1.94223	1	1	1.3	1.2
3.5.1.1	0	1.25	2.13953	0.6	1	0.716867	0.919355	1	0.666667	1.3	0.3	0.5625	1.02353	0.833333	0.666667	1.15222	2	0.833333	0.4	0
3.5.1.10	0	0	0.627907	0	0	0.0843373	0.0322581	0	0.333333	0	0	0.34375	0.152941	0.333333	0	0.567916	0	0	0	0
3.5.1.108	0	0	0.906977	0	0	0.060241	0.016129	0	0.333333	0	0	0.21875	0.141176	0	0	0.567135	1	1	0	0
3.5.1.11	0	0	0.302326	0.2	0	0.0481928	0.0483871	0	0	0	0	0.0625	0.0470588	0.5	0	0.295082	0.5	0	0	0
3.5.1.110	0	0	0	0	0	0.0361446	0.016129	0	0	0	0	0.09375	0.0117647	0	0	0.0940671	0	0	0.1	0
3.5.1.16	0	0.5	0.906977	0.4	0	0.174699	0.129032	0	0.333333	0	0	0.3125	0.152941	0.666667	0.666667	0.554254	1	0.166667	0.1	0
3.5.1.18	0	1.25	0.116279	1.2	0	0.891566	1.06452	1.5	0.333333	1.5	0.6	0.78125	1.36471	1	1.33333	0.959797	0	0.166667	1	1
3.5.1.19	0	0.5	0.0930233	0	0	0.343373	0.612903	0	0.666667	0	0	0.3125	0.517647	0.333333	0	0.917252	0	1.83333	0	0
3.5.1.2	0	0	0.976744	0	0	0.421687	0.612903	0	0.333333	0	0.1	0.25	0.341176	0.166667	0.666667	0.502342	1	0.166667	0.3	0
3.5.1.24	1.5	0	1.76744	1	1	0.548193	0.645161	0.5	0.333333	0.5	1.4	0.53125	1.11765	1	0	0.293521	2	0	0.3	0.4
3.5.1.25	1	1	1.81395	1.2	0.5	0.831325	1	1.5	0	1.5	0.7	0.875	1.14118	1	0.666667	0.802888	2.25	0	0.8	0.6
3.5.1.26	0	0.25	0.0232558	0	0	0.0662651	0.0806452	0	0	0.6	0	0	0.0117647	0	0	0.0323966	0	0	0	0
3.5.1.28	4.5	0	5.81395	2.2	1.5	4.08434	5.98387	0	6.66667	1.5	2.9	1.9375	1.47059	1	1.66667	2.51795	4	1.83333	2	2.6
3.5.1.32	0.5	0.5	0.0232558	0.2	0	0.331325	0.354839	0.5	0	0.4	0	0.34375	0.152941	0.166667	0	0.583138	0	0.333333	0.1	0
3.5.1.38	0	0	0.0232558	0	0	0	0	0	0	0	0	0	0.0117647	0	0	0.0296643	0	0	0	0
3.5.1.4	0	0	0.139535	0.2	0	0.216867	0.16129	0	0	0	0	0.5	0.247059	1.33333	0.333333	0.90281	0	0	0.1	0.2
3.5.1.41	0	0	0.0232558	0	0	0.0301205	0	0	0.666667	0	0	0.0625	0.0588235	0	0	0.153005	0	0	0	0
3.5.1.44	0	0	0.0232558	0	1	0.518072	0.66129	0	1	0.3	0.5	0.21875	0.0470588	0	0.333333	0.252927	0	0	0.2	0
3.5.1.46	0	0	0	0	0	0.0120482	0.016129	0	0	0	0	0	0.0470588	0	0	0.161593	0	0.166667	0	0
3.5.1.47	0	0	0.0232558	0	0	0.0843373	0	0	0	0.3	0	0.125	0.541176	0.833333	0	0.138564	0	0	0	0
3.5.1.48	0	0	0	0	0	0	0	0	0	0	0	0	0.0117647	0	0	0.0144418	0	0	0	0
3.5.1.49	0	0	0	0	0	0.060241	0	0	0	0	0	0.125	0.0235294	0	0	0.131148	0	0	0.1	0
3.5.1.5	0	0	0.162791	0	0	0.451807	0.387097	0	0	0	0	0.71875	0.411765	0.833333	0	1.13388	0	0.166667	0.6	0.4
3.5.1.53	0	0	0.906977	0	1	0.222892	0.129032	0	0	0.1	0.6	0.34375	0.0588235	0.333333	0	0.247853	1	0.833333	0.3	0.6
3.5.1.54	0	0	0.0465116	0	0	0.0843373	0.0645161	0	0	0	0	0.15625	0.0235294	0	0	0.23185	0	0	0.2	0
3.5.1.56	0	0	0	0	0	0	0	0	0	0	0	0	0	0	0	0.009758	0	0	0	0
3.5.1.59	0	0	0	0	0	0.0180723	0.0322581	0	0	0	0	0	0.0117647	0	0	0.030445	0	0	0	0
3.5.1.68	0	0	0	0	0	0.0120482	0	0	0	0	0	0.0625	0.0352941	0	0	0.119438	0	0.166667	0	0
3.5.1.77	0	0	0	0	0	0.0060241	0.016129	0	0	0	0	0	0	0	0	0.0366901	0	0	0	0
3.5.1.78	0	0	0	0	0	0	0	0	0	0	0	0	0	0	0	0.102264	0	0	0	0
3.5.1.81	0	0	0	0	0	0.156627	0.129032	0	0.333333	0	0	0.03125	0.0470588	0.166667	0	0.124902	0	0	0	0
3.5.1.87	1	0	0.0465116	0.4	0	0.391566	0.516129	0	0	0.1	0.2	0.40625	0.117647	0.166667	0	0.410617	0	0.333333	0.3	0.2
3.5.1.88	2	1	1.13953	1.6	1.5	1.94578	2.59677	2.5	1.66667	1.8	2.3	1.6875	1.63529	1.5	1	1.47073	1	1	1.7	1.8
3.5.1.9	1	0	0.0697674	0.8	0	0.614458	0.774194	0	0.333333	0.3	0.3	0.34375	0.141176	0	0.333333	0.416472	0	0	0.5	0.4
3.5.1.96	0	0	0	0	0	0.0240964	0.016129	0	0.333333	0	0	0.0625	0.0588235	0	0	0.185792	0	0	0	0
3.5.1.97	0	0	0	0	0	0.0542169	0	0	0	0	0	0.28125	0.0470588	0.333333	0	0.130757	0	0	0	0
3.5.2.10	0	0	0.139535	0.2	0	0.283133	0.5	0	0.333333	0.1	0.1	0.15625	0.105882	0.166667	0	0.241608	0	0.333333	0.2	0
3.5.2.14	0	0.25	0	0.6	0	0.198795	0.225806	0	1.33333	0	0	0.25	0.0352941	0	0	0.386807	0	0	0	0
3.5.2.15	0	0	0	0	0	0.0060241	0.016129	0	0	0	0	0	0	0	0	0.0113193	0	0	0	0
3.5.2.17	0	0	0.0232558	0	0	0.0481928	0.016129	0	0.333333	0	0	0.1875	0.129412	0.166667	0	0.291569	0	0	0	0
3.5.2.2	2.5	0.5	0	1	0	0.638554	0.725806	0.5	0.333333	0	0.4	0.5625	0.0941176	0.166667	0.666667	0.240827	0	0	0.5	0.4
3.5.2.3	1.5	1	0.953488	1.4	1	1.25301	1.25806	1	1	0.9	1	1.1875	1.2	1	1	1.30874	1	1.33333	1.2	1
3.5.2.5	0	0	0.0232558	0.2	0	0.150602	0.129032	0	0	0	0	0.125	0.129412	0.166667	0	0.154176	0	0	0.1	0
3.5.2.6	0	0	1.11628	0	0	0.319277	0.451613	0	0	0	0	0.375	0.776471	1.16667	0.333333	0.84153	1.5	0.333333	0.2	0.2
3.5.2.7	0	0	0.767442	0	0	0.180723	0.177419	0	0.333333	0	0	0.1875	0.105882	0.166667	0.333333	0.441842	0.75	1	0.1	0
3.5.2.9	0	0	0	0	0	0.0060241	0	0	0	0	0	0.03125	0.0352941	0.166667	0	0.0983607	0	0	0	0
3.5.3.1	0	0	0.534884	0	0	0.144578	0.145161	0	0.333333	0	0	0.15625	0.152941	0	0	0.251756	1.5	0.166667	0	0
3.5.3.11	0	0	0.0232558	0.8	0	0.506024	0.564516	0	1	0.2	0	0.28125	0.176471	0.166667	0	0.618267	0	0.166667	0.8	0.8
3.5.3.12	0	0	0.0465116	0	0.5	0.240964	0.290323	1	0.333333	0.1	0.5	0.28125	0.2	0.5	0	0.273614	0	0.5	0.1	0.2
3.5.3.13	0	0	0.0232558	0	0	0.0120482	0	0	0	0	0	0.0625	0.0235294	0.166667	0	0.0733802	0	0	0	0
3.5.3.18	0	0.25	0.0232558	0	0	0.0180723	0	0	0	0.2	0	0.0625	0.0117647	0.166667	0	0.0483997	0	0	0.1	0
3.5.3.19	0	0	0	0	0	0.0240964	0	0	0	0	0	0.125	0.117647	0	0	0.208431	0	0	0	0
3.5.3.23	0	0	0	0	0	0.0180723	0.016129	0	0	0	0	0.0625	0.0588235	0	0	0.174473	0	0	0	0
3.5.3.4	0	0	0.0232558	0	0	0.0301205	0	0	0	0	0	0.15625	0.0470588	0.333333	0	0.115144	0	0	0	0
3.5.3.6	0	0.75	0.0697674	0	0	0.36747	0.580645	1.5	0.333333	0.3	0.1	0.125	0.364706	0.833333	0	0.352069	0	0	0	0
3.5.3.7	0	0	0	0	0	0	0	0	0	0	0	0	0.0117647	0	0	0.0210773	0	0	0	0
3.5.3.8	0	0	0.0232558	0	0	0.108434	0.145161	0	0.333333	0.2	0	0.125	0.223529	0	0.333333	0.319672	0	0	0	0
3.5.3.9	0	0	0	0.4	0	0.0662651	0.112903	0	0	0	0	0.09375	0.117647	0	0	0.104606	0	0	0	0
3.5.4.-	0	0	0.0465116	0	0	0.120482	0.177419	0	0.333333	0.1	0	0.09375	0.0470588	0.333333	0	0.371975	0	0	0	0
3.5.4.1	0	0	0.0232558	0	0	0.307229	0.451613	0	0	0.1	0	0.375	0.576471	0.333333	0.333333	0.499219	0	0.166667	0.4	0
3.5.4.10	0	0	0	0	0	0.0180723	0	0	0	0	0	0.0625	0	0	0.333333	0.018345	0	0	0.1	0
3.5.4.12	1	0.5	0.906977	1	1	0.963855	0.951613	1	1	1.1	1.1	0.8125	0.847059	0.833333	1	0.395394	1	0.833333	1	1.2
3.5.4.13	0	0.5	0.0465116	0	0	0.204819	0.33871	0	0	0	0.1	0.1875	0.152941	0.166667	0	0.644809	0	0.166667	0.2	0.2
3.5.4.16	1	1	0.976744	0.8	0.5	0.722892	0.741935	1	1	0.3	0.4	0.84375	0.529412	1	0.333333	0.836846	1	1	0.7	1.2
3.5.4.19	0	0	0.0465116	0	0	0.240964	0.354839	1	0	0.4	0.2	0.21875	0.305882	0.166667	0	0.39071	0	0.166667	0.7	0.8
3.5.4.2	2	0.25	0.116279	0.4	0	0.626506	0.83871	0.5	1	0.3	0	0.53125	0.223529	0	1.33333	0.315769	0.5	0	0.7	0.6
3.5.4.23	0	0	0	0	0	0.0240964	0.016129	0	0	0	0.1	0	0	0	0	0.0433255	0	0	0.2	0
3.5.4.25	0	0	0.162791	0	0	0.271084	0.419355	0	1	0	0.2	0.15625	0.176471	1	0	0.633099	0.25	0.333333	0	0
3.5.4.26	2	0	1.90698	0.8	1	1.49398	1.77419	0	2	0.6	1.4	1.3125	0.847059	1.33333	0.666667	1.68111	2	2	1.2	1.2
3.5.4.27	0	0	0	0	0	0.0180723	0.0483871	0	0	0	0	0	0	0	0	0.0429352	0	0	0	0
3.5.4.3	1	0.25	0.162791	0.8	0	0.271084	0.225806	0	0	0	0	0.46875	0.458824	0	0.666667	0.343872	1	0	0.2	0.2
3.5.4.31	1	0	0.0930233	0	0	0.445783	0.322581	0	1.33333	0	0.2	0.375	0.117647	0	0.666667	0.148322	0.5	1	0.2	0
3.5.4.4	0	0.75	0.0697674	0.4	1	0.457831	0.564516	0	0.333333	0.4	0.5	0.59375	0.588235	1.66667	0	0.553474	0	0.166667	0.3	0.4
3.5.4.5	0.5	0.5	0.976744	0.8	0.5	0.915663	1.08065	0.5	1	0.9	0.6	0.75	0.482353	1.16667	1	0.763466	1	0.833333	0.9	0.8
3.5.5.1	0	0	0	0	0	0.13253	0.112903	0	0	0	0	0.09375	0.0470588	0.166667	0	0.204137	0	0	0.2	0.2
3.5.5.7	0	0	0	0	0	0	0	0	0	0	0	0	0.0117647	0	0	0.0464481	0	0	0	0
3.5.99.2	0	0	0.0930233	0	0	0.204819	0.306452	0	0	0.1	0.1	0.15625	0.294118	0.833333	0.333333	0.382123	0	0	0.2	0
3.5.99.3	0	0	0.0232558	0	0	0.126506	0.177419	0	0	0	0	0.125	0.0470588	0.166667	0	0.142077	0	0	0.2	0
3.5.99.6	2.5	1	2.23256	1.2	0.5	0.807229	0.854839	1	0.333333	1.3	0.8	0.96875	0.870588	1	0.666667	0.610461	2	1	0.9	0.4
3.5.99.7	0	0	0.0465116	0	0	0.060241	0.016129	0	0	0.1	0	0.25	0.0352941	0.333333	0	0.142467	0.5	0	0	0
3.6.-.-	1	0	1	1	1	1.07831	1.01613	0	1	0.7	1.5	1.15625	1.05882	1.66667	1	0.983216	1	0.833333	1	1
3.6.1.-	2.5	1	2.30233	2.8	3.5	3	3.40323	1	3	3.8	2.4	3.25	3.2	6.83333	1.66667	4.69906	2	1	2.7	2.8
3.6.1.1	2	1	1.02326	1.8	1	1.77711	2.01613	1	2.33333	2.4	1.4	1.53125	1.15294	1.83333	2	1.36066	0.75	0	1.2	1.2
3.6.1.11	0	0.5	0.604651	0.4	0.5	0.554217	0.629032	0	0.666667	0	0.4	0.3125	1.21176	0	0.333333	0.906323	0	0.833333	0.2	0.2
3.6.1.13	1	0.25	0.744186	0.6	2.5	1.12651	1.24194	0.5	1.33333	0.9	1.6	1.03125	1.28235	1	1	0.830991	0.5	0	0.9	0.8
3.6.1.15	0	0	0	0	0	0.0843373	0.209677	0	0	0.1	0	0	0.0117647	0	0	0.0331772	0	0	0	0
3.6.1.19	1	0.75	0.883721	0	0	0.114458	0.0483871	1	0.333333	0	0	0.21875	0.2	0.166667	0	0.489461	1	1	0.2	0
3.6.1.22	0	0	0.906977	1	0	0.554217	0.967742	0	0.333333	0.5	0.8	0.46875	0.258824	0.166667	0.333333	0.398907	1	0.166667	0.6	1
3.6.1.23	1	1	1.02326	1.4	1.5	1.10843	1.16129	1.5	1.33333	1.1	1	1.21875	1	2.83333	1	0.802888	1	1	1	1
3.6.1.26	0	0	0	0	0	0	0	0	0	0	0	0	0.0352941	0	0	0.133489	0	0	0	0
3.6.1.27	2	1	0.976744	1.4	1	1.21084	1.33871	1	1.33333	1.4	1.2	1.125	0.670588	1.16667	1	1.0281	1	0.833333	1.3	1.2
3.6.1.31	2	0	1.90698	2	1	1.1747	0.919355	1	2	0.9	1.4	1.25	0.423529	1.83333	0	1.13661	2	0.166667	2.3	2.2
3.6.1.41	0	0	0.0232558	0	0	0.0361446	0.016129	0	0.666667	0	0	0.0625	0.0705882	0	0	0.319282	0	0	0	0
3.6.1.45	0	0	0	0	0	0.0120482	0.016129	0	0	0	0	0	0.0117647	0	0	0.0441062	0	0	0	0
3.6.1.54	0	0	0.883721	0	0	0.0301205	0.016129	0	0.333333	0	0	0.0625	0.0823529	0	0	0.371194	1	0.833333	0	0
3.6.1.7	1	0.25	0.0697674	0.8	0.5	0.46988	0.467742	0.5	0	0.5	0.8	0.65625	0.752941	1	0.333333	0.586261	0	0	0.7	0.8
3.6.3.-	4.5	3.75	6.97674	4.6	6.5	4.64458	4.67742	6	5	3.9	4.5	5.53125	3.90588	4.66667	3.66667	6.36885	6.5	4.16667	4.5	6.4
3.6.3.10	0	0	0.0232558	0	0	0.0240964	0	0	0	0.1	0	0.125	0	0	0	0.0273224	0	0	0	0
3.6.3.12	3	0	2.51163	1.2	0	0.951807	1.25806	1	0	1.2	0.9	0.875	0.305882	1	0	1.28103	3	0	0.9	0
3.6.3.14	22	8	13.1395	20.6	11.5	14.5301	15.629	7	8.33333	12.9	14.9	14.8438	8.29412	8	15	9.99454	13.75	5.33333	14.8	16.8
3.6.3.16	0	0	0.232558	0	0	0.337349	0.370968	0	0	0	0.1	0.0625	0.0705882	0.5	0.333333	0.276347	0	0	0	0
3.6.3.17	1	1.25	0.418605	5.8	2	3.5	3.82258	1	1.66667	0.8	1.3	4.90625	1.25882	3.83333	5	2.6694	0	1.33333	3.7	1.2
3.6.3.19	0	0	0.0232558	0	0	0.0361446	0	0	0.333333	0	0	0.15625	0.0470588	0	0	0.238486	0	0.166667	0	0
3.6.3.2	2	0.75	0.302326	0.6	0	0.463855	0.66129	1	0	0.2	0.3	0.46875	0.788235	0.833333	1	0.345824	0	0	0.2	0
3.6.3.20	0	0	0.0465116	0	0	0.0361446	0.016129	0	0.333333	0	0	0.09375	0.294118	0	0	0.322014	0	0.166667	0	0
3.6.3.21	3	1	0.418605	2	1.5	2.20482	2.43548	2.5	1.33333	2.3	2.1	2.875	3.38824	3.16667	2.66667	1.89071	0	0.833333	1.8	1.4
3.6.3.25	0	0	0.0465116	0.2	0	0.228916	0.209677	0	0.333333	0	0.5	0.3125	0.2	0.333333	0	0.5605	0	0.166667	0.3	0.4
3.6.3.27	1	0.5	1.02326	0.8	0.5	0.993976	1.01613	2.5	2	1	0.9	1.09375	1.74118	1.83333	0.333333	1.19516	1	0.166667	0.8	0.6
3.6.3.28	0	0	0.0697674	0.2	0	0.156627	0.0806452	0	0	0.4	0.1	0.25	0.470588	0.833333	0.333333	0.401249	0	0.166667	0.1	0
3.6.3.29	0	0	0.0697674	0	0	0.23494	0.258065	0	0.666667	0	0	0.21875	0.129412	0.166667	0	0.543326	0	0.166667	0	0
3.6.3.3	2	2	1.44186	1.6	2	1.90361	1.6129	2	2.66667	1.2	1.2	1.75	1.27059	2	4.66667	1.09055	0.5	0.666667	3.2	3.2
3.6.3.30	0	1	0.0465116	0	0	0.626506	0.790323	0	1.33333	0.4	0.1	0.5	0.282353	0.166667	0.666667	0.758002	0	0.166667	0.2	0
3.6.3.31	2	0.25	0.930233	1.6	1	0.915663	1.08065	0	0.333333	0.7	0.8	0.875	0.870588	1	1	0.483607	1	0	1.1	0.6
3.6.3.32	0	0	0.697674	0	0	0.23494	0.112903	0	0.666667	0	0	0.53125	0.623529	1.66667	0	0.556206	1.25	0.166667	0	0
3.6.3.33	0	0	0	0	0	0.0060241	0	0	0.333333	0	0	0	0.0352941	0	0	0.124512	0	0	0	0
3.6.3.34	1	0	2	2	0.5	2.56024	3.69355	0.5	2	1.2	1.3	1.875	0.811765	2.33333	1.33333	2.55582	2	2	1.3	0.8
3.6.3.38	0	0	0	0	0	0	0	0	0	0	0	0	0	0	0	0.00039032	0	0	0	0
3.6.3.4	2	0.5	1.06977	1.2	1	1.22289	1.22581	1	1.33333	1	1.1	1.28125	0.929412	1.83333	1	1.46175	1	0.666667	1.2	0.8
3.6.3.40	0	0	0.0232558	0.2	0	0.138554	0.33871	0	0	0.3	0	0.03125	0.129412	0.666667	0	0.120219	0	0	0	0
3.6.3.41	0	0	0.0232558	0	0	0.0481928	0.0645161	0	0	0.1	0	0.125	0.164706	0	0	0.373146	0	0.166667	0	0
3.6.3.8	1	1	1.02326	1	0	1.34337	2	1	1	0.9	0.5	0.625	0.988235	0.666667	0.666667	0.42623	1	0.833333	1.3	1.4
3.6.4.-	2	2	2.06977	1.8	2	2.15663	2.17742	2	2	1.5	1.8	2.25	2.38824	2.16667	2	2.60148	2	1.5	2	2.2
3.6.4.12	8.5	6.75	11.2791	8.6	9.5	8.95783	10.5968	8.5	9.66667	5.1	7.8	8.59375	8.16471	7.5	8.66667	8.00234	11	7.16667	6.4	7.2
3.6.4.13	1	0.5	2.04651	0.2	0	1.09639	1.30645	1	3	1.3	0.6	1.0625	1.36471	1.16667	0.333333	2.37276	2	1.16667	1.1	0.2
3.6.4.4	0	0	0	0	0	0	0	0	0	0	0	0	0	0	0	0.00117096	0	0	0	0
3.6.4.6	0	0	0.0232558	0	0	0.10241	0.016129	0	1	0	0	0.03125	0.0235294	0.166667	0	0.110461	0	0	0	0
3.7.1.-	1	0	0.0465116	0	0	0.210843	0.290323	0	0	0	0	0.34375	0.117647	0.333333	0.333333	0.332553	0	0	0	0
3.7.1.12	1	0	0	0.8	0	0.650602	0.758065	0.5	0.666667	0	0.6	0.625	0.176471	0	0	0.295082	0	0.166667	0.7	0.6
3.7.1.16	0	0	0	0	0	0.0060241	0	0	0	0	0	0.03125	0	0	0	0.0897736	0	0	0	0
3.7.1.2	0	0	0.0232558	0	0	0.0301205	0.016129	0	0	0	0	0.125	0.0352941	0	0	0.132319	0	0	0	0
3.7.1.3	0	0	0.0697674	0	0	0.0240964	0.016129	0	0	0	0	0.0625	0.0352941	0.333333	0	0.190867	0	0	0	0
3.7.1.5	0	0	0	0	0	0.0060241	0	0	0	0	0	0.03125	0.0235294	0	0	0.0460578	0	0	0	0
3.8.1.-	0.5	0	0	0.2	0	0.240964	0.129032	0	0.666667	0	0	0.1875	0.0352941	0	0	0.115925	0	0	0	0
3.8.1.2	0	0	0.0697674	0	0.5	0.253012	0.258065	0	0	0.6	0.2	0.3125	0.458824	1.33333	0	0.471897	0	0.166667	0.3	0.2
3.8.1.3	0	0	0	0	0	0.0060241	0	0	0	0	0	0	0.0352941	0	0	0.0901639	0	0	0	0
3.8.1.5	0	0	0.0232558	0	0	0.0180723	0	0	0	0	0	0.09375	0.0117647	0	0	0.205699	0	0	0	0
3.8.1.8	0	0	0	0	0	0.0060241	0.016129	0	0	0	0	0	0.0117647	0	0	0.0160031	0	0	0	0
4.-.-.-	1.5	0.25	0.418605	1	1	0.855422	0.887097	0.5	1.33333	0.3	1.3	0.875	0.0705882	0.166667	0	0.473068	0	0	0.4	0.6
4.1.-.-	0	0	0	0	0	0	0	0	0	0	0	0	0.0470588	0	0	0.047619	0	0	0	0
4.1.1.-	2	0.25	1.18605	1	1	0.819277	0.774194	0	1.66667	0.6	0.7	1.1875	0.858824	1.83333	0.333333	1.54059	1	1.16667	0.9	1
4.1.1.11	1	0	0.906977	0.4	0	0.481928	0.548387	0	1	0.1	0.6	0.40625	0.105882	0.333333	0	0.54918	1	0.833333	0.4	0.8
4.1.1.12	0	0	0.72093	0	0	0.26506	0.580645	0	0	0	0	0	0.141176	0	0	0.0628415	1	0	0	0
4.1.1.15	0	0	0.790698	0	0	0.192771	0.387097	0	0.333333	0	0.2	0.0625	0.129412	0.833333	0	0.300546	1	0	0.1	0
4.1.1.17	0	0	0	0	0	0.0542169	0.0483871	0	0.333333	0	0	0.125	0.658824	0	0	0.373927	0	0	0	0
4.1.1.18	0.5	0	0.0232558	0.4	1	0.644578	0.629032	0	1.33333	0.1	0.9	0.375	0.117647	0.166667	0.333333	0.403201	0	0	1	1.4
4.1.1.19	0	0	0.837209	0.4	0	0.560241	0.5	0	1	0.2	0.3	0.3125	0.164706	0	0	0.653005	1	0.833333	0.5	0.2
4.1.1.2	0	0	0.0232558	0	0	0.060241	0.16129	0	0	0	0	0	0.0117647	0	0	0.0737705	0	0	0	0
4.1.1.20	1	0.5	1.2093	1.4	2	1.18675	1.16129	0	1.33333	0.7	1.5	1.46875	0.811765	1.5	0.666667	1.13505	1	0.666667	1.2	1.4
4.1.1.22	0	0	0.0930233	0	0	0.0843373	0.209677	0	0	0	0	0	0.0470588	0	0	0.0355191	0	0	0	0
4.1.1.23	1	1	1	1	1	0.987952	1	1	1	0.9	0.9	1.03125	0.941176	1.16667	1	0.943404	1	0.833333	0.9	1
4.1.1.3	0	0	4.09302	2	2	1.01205	0.725806	1	1.66667	0	1.6	1.25	0.588235	0	2.33333	0.685792	5	1.16667	2.3	2.2
4.1.1.31	0	1	0.0697674	0	0	0.156627	0.225806	1	0.333333	0.1	0	0.25	0.376471	0.166667	0	0.507026	0	0.166667	0	0
4.1.1.32	0	0	0.0232558	0	0	0.0843373	0.112903	0	0	0	0.2	0.0625	0.0470588	0.166667	0	0.199454	0	0	0.3	0.4
4.1.1.33	0	0	0.0465116	0	0	0.0301205	0.016129	0	0	0.1	0	0.125	0.847059	0.833333	0	0.189696	0	0	0	0
4.1.1.36	1	1.5	1.30233	0.4	1	1.13253	1.04839	0	1.33333	1.1	1	1.125	1.4	0.666667	0.666667	1.18228	0.5	1	0.7	0.4
4.1.1.37	0	0	0.627907	0	0	0.668675	0.951613	0	1	0.3	0.4	0.34375	0.152941	0.166667	0	0.749024	0	0	0	0
4.1.1.39	0	0	0	0.2	0	0.0542169	0.0645161	0	0	0	0	0.15625	0.0117647	0	0	0.20726	0	0	0	0
4.1.1.4	0	0	0	0	0	0.0361446	0.0483871	0	0	0	0	0.0625	0.211765	0.166667	0	0.0827479	0	0	0	0
4.1.1.44	0	0	0.302326	0.2	0	0.162651	0.112903	0	0	0.2	0.5	0.28125	0.447059	2.16667	0	0.625683	0.25	0.166667	0.3	0.4
4.1.1.45	0	0	0.0465116	0	0	0.0240964	0.016129	0	0	0	0	0.0625	0.0117647	0.166667	0	0.0733802	0	0	0	0
4.1.1.46	0	0	0	0	0	0	0	0	0	0	0	0	0.0117647	0	0	0.0132709	0	0	0	0
4.1.1.47	0	0	0	0	0	0.0361446	0	0	0	0	0	0.09375	0.0705882	0.166667	0	0.129586	0	0	0	0
4.1.1.48	1	1	0.953488	1	1	0.554217	0.483871	0	1	0.4	0.8	0.6875	0.352941	1	0.333333	0.896565	1	0.166667	0.7	1
4.1.1.49	1	0	0.930233	1	1	0.439759	0.274194	1	0.333333	0	0.6	0.84375	0.505882	0	0.666667	0.487119	1	0.833333	0.6	0.6
4.1.1.5	0	0	0.0232558	0	0	0.0843373	0.0967742	0	0.333333	0.2	0.1	0.125	0.376471	1.66667	0	0.259953	0	0	0	0
4.1.1.50	0	0	0.0465116	0	0	0.566265	0.806452	0	1	0.2	0.1	0.15625	0.0823529	0	0	0.395394	0	0	0.3	0.4
4.1.1.61	0	0	0	0	0	0	0	0	0	0	0	0	0	0	0	0.00741608	0	0	0	0
4.1.1.64	0	0	0	0	0	0	0	0	0	0	0	0	0	0	0	0.0167838	0	0	0	0
4.1.1.65	1	0	0.976744	0.6	0	0.60241	0.854839	0	1	0.2	0.6	0.5625	0.294118	0.166667	0.333333	0.712334	1	0.833333	0.5	1
4.1.1.68	0	0	0	0	0	0.0240964	0	0	0	0	0	0.0625	0.211765	0	0	0.309133	0	0	0	0
4.1.1.7	0	0	0.0232558	0	0	0.0120482	0.0322581	0	0	0	0	0	0.0235294	0	0	0.0722092	0	0	0	0
4.1.1.70	0	0	0	0.4	0	0.277108	0.145161	0	0	0	0.5	0.375	0	0	1	0.068306	0	0	0.7	0.6
4.1.1.74	0	0	0	0	0	0.0240964	0.0322581	0	0	0	0	0.03125	0.0470588	0.5	0	0.186573	0	0.166667	0	0
4.1.1.75	0	0	0	0	0	0	0	0	0	0	0	0	0	0	0	0.0136612	0	0	0	0
4.1.1.77	0	0	0.0697674	0	0	0.0060241	0	0	0	0	0	0	0.0235294	0	0	0.118267	0	0	0	0
4.1.1.8	0	0	0	0	0	0.0060241	0	0	0	0	0	0.03125	0.2	0	0	0.0905543	0	0	0	0
4.1.1.81	1.5	0	0.348837	1	0	0.63253	0.741935	0.5	0.666667	0	0.6	0.53125	0.0941176	0	0.333333	0.147931	0.25	1	0.7	0.6
4.1.1.82	0	0.25	0.209302	0	0	0.0722892	0.112903	0	0	0.1	0	0.0625	0.0117647	0	0.333333	0.0265418	0	0	0.1	0.2
4.1.1.85	0	0.5	0.0697674	0	0	0.0361446	0	0	1	0.1	0	0.0625	0.247059	0	0	0.241608	0	0	0	0
4.1.1.86	0	0	0.0465116	0	0	0	0	0	0	0	0	0	0	0	0	0.0624512	0	0	0	0
4.1.1.9	0	0	0	0	0	0.0180723	0.016129	0	0	0	0	0.0625	0	0	0	0.0546448	0	0	0	0
4.1.2.-	7.5	1.25	0.209302	0.6	0	0.759036	0.758065	0	0	1.2	0.4	1.1875	0.835294	0.833333	0	0.862217	1	0.333333	0.9	0.2
4.1.2.13	16.5	2	2.09302	3.6	1	2.3494	2.3871	3.5	1	2.9	1.9	3.15625	1.47059	1.16667	2.33333	1.5363	2.5	1.16667	1.2	1
4.1.2.14	5	1.5	1.95349	2	1	1.61446	2.32258	1	0.666667	3.4	0.6	1.6875	1.15294	2.66667	1.33333	1.37002	2	0	1.8	1.6
4.1.2.17	5	0.25	0.0930233	1.2	0	0.783133	0.83871	0	0.666667	0.4	0.7	0.96875	0.317647	0.166667	0.666667	0.435207	0	0	0.4	0.2
4.1.2.19	0.5	0.25	0.790698	0.4	0.5	0.120482	0.129032	0	0	0.3	0.2	0.1875	0.235294	0	0	0.151835	1	0	0.3	0.2
4.1.2.20	0	0	0	0.2	0	0.0963855	0.0806452	0	0	0	0	0.03125	0.0470588	0	0	0.150664	0	0.166667	0.3	0
4.1.2.21	0	0	0	0.2	0	0.0301205	0.016129	0	0	0	0	0.125	0.0941176	0	0	0.184231	0	0	0	0
4.1.2.22	0	1.25	0.0232558	0	0	0.0843373	0.0967742	0.5	0	0	0	0.15625	0.129412	0	0	0.0768931	0	0	0.2	0.2
4.1.2.25	1.5	0	0.953488	1	0.5	0.771084	0.822581	0	1	0.1	0.4	0.9375	0.564706	1	0.666667	0.858314	1	1	0.8	1.4
4.1.2.29	0	0	0.0232558	0	0	0	0	0	0	0	0	0	0.0941176	0	0	0.0210773	0	0	0	0
4.1.2.4	5	1	1.04651	0.6	1	1.16867	1.29032	1	1	2.2	1.2	1.03125	0.576471	1	1	0.739266	1	1	0.7	0
4.1.2.40	3.5	0.75	0.0465116	1	0	0.560241	0.725806	1	0	0.1	0.1	0.71875	0.6	0.333333	0.333333	0.387588	0	0	0.1	0
4.1.2.43	3	0	0	0	0	0.120482	0.145161	0	0	0.6	0	0.25	0.141176	0	0	0.118267	0	0	0	0
4.1.2.5	0	0	0.837209	0.6	0.5	0.668675	0.693548	1	0.666667	0.7	0.6	0.5625	0.188235	0.333333	0.666667	0.533177	1	0.333333	0.6	0.4
4.1.2.9	0	0	0.0697674	0	0	0.0361446	0.0322581	0	0	0	0	0.09375	0.976471	0	0	0.108509	0	0	0	0
4.1.3.-	1.5	0	0.976744	1.4	1	0.783133	0.741935	1	1.33333	0.6	1	0.90625	0.376471	1	0	0.808743	1	0.166667	1	1
4.1.3.1	0	0	0	0	0	0.060241	0.0483871	0	0.333333	0	0	0.09375	0.117647	0	0	0.429352	0	0	0	0
4.1.3.17	0	0	0	0	0	0.0120482	0.0322581	0	0	0	0	0	0	0	0	0.0421546	0	0	0	0
4.1.3.27	3	0.75	1.86047	2	2	1.16265	1.01613	0	1.66667	1	1.2	1.5625	0.517647	2.66667	0.666667	1.79118	2	0.833333	1.3	2.2
4.1.3.3	0	0	0.930233	0.8	0	0.379518	0.451613	0	0	0.2	0.1	0.5	0.2	0	0.666667	0.253708	1.25	0	0.6	0.2
4.1.3.30	0	0	0	0	0	0.0843373	0.0967742	0	0.333333	0	0	0.09375	0.0941176	0.166667	0	0.277518	0	0	0.1	0
4.1.3.36	0	0	0.813953	0	0	0.0481928	0.0322581	0	0.333333	0	0	0.03125	0.2	0.833333	0	0.443794	1	0.5	0	0
4.1.3.38	0.5	0	0.906977	0.4	0	0.295181	0.33871	0	0.333333	0	0.1	0.40625	0.0823529	0	0.333333	0.614364	1	0.5	0	0
4.1.3.39	0	0	0.209302	0.2	0	0.168675	0.193548	0	0	0	0.6	0.125	0.0352941	0	0	0.215066	0	0	0.1	0.2
4.1.3.4	0	0	0.0232558	0	0	0.138554	0.129032	0	0	0	0	0.15625	0.0823529	0.166667	0	0.379391	0	0	0	0
4.1.3.40	0	0	0.0232558	0	0	0.0361446	0.0322581	0	0.333333	0	0	0.0625	0.0705882	0	0	0.264247	0	0	0	0
4.1.3.6	0	0	0.0930233	0	0	1.31325	1.90323	0	1.66667	0	0	1.3125	2.67059	1.83333	6.66667	1.86066	0	0.333333	0.5	0
4.1.99.1	0	0	0.395349	0	0	0.150602	0.0806452	0	0.666667	0	0.1	0.09375	0	0	0.666667	0.131928	0	0.833333	0.2	0
4.1.99.12	1.5	0	1.06977	0.4	0.5	0.843373	1.03226	0	1.66667	0.5	0.7	0.8125	0.505882	1	0.333333	1.016	1	1.33333	0.6	0.6
4.1.99.14	1	0	0	0	0.5	0.487952	0.758065	0	0.666667	0	0.4	0.15625	0.0117647	0	0.333333	0.108509	0	0	0.1	0
4.1.99.2	0	0	0	0	0	0.0421687	0.0322581	0	0	0	0	0	0	0	0	0.0202966	0	0.166667	0	0
4.1.99.3	0	0	0	0	0	0.0843373	0.0967742	0	0.333333	0	0	0.125	0.0705882	0.166667	0	0.698673	0	0	0	0
4.2.1.-	1	0	0.697674	1.8	1.5	1.54819	1.48387	0.5	0.666667	0.8	1.7	1.53125	1.69412	1.83333	1.66667	1.60578	0.25	1.33333	1.4	1.6
4.2.1.1	1	0	0.837209	0	0	0.626506	0.774194	0	2	0.4	0.1	0.875	0.541176	0.666667	0	1.26308	1	0.5	0.2	0.2
4.2.1.10	2	0.75	0.953488	1	1	0.981928	1.04839	1	1	0.8	0.8	1	0.529412	1	0.666667	1.02732	1	1.16667	1.2	1
4.2.1.104	0	0	0	0	0	0.0421687	0.0483871	0	0	0	0	0.09375	0.0117647	0	0	0.137002	0	0	0	0
4.2.1.107	0	0	0	0	0	0.0120482	0.016129	0	0.333333	0	0	0	0	0	0	0.00936768	0	0	0	0
4.2.1.109	0	0	0.0232558	0	0	0.0180723	0	0	0	0	0	0.09375	0	0	0	0.115925	0	0	0	0
4.2.1.11	2.5	1	1.30233	1.6	0.5	1.11446	1.06452	0.5	1.33333	1.2	1	1.25	1.32941	2	1	1.01288	1.5	0.833333	1.1	1.2
4.2.1.113	0	0	0.488372	0	0	0.0481928	0.0322581	0	0.333333	0	0	0.03125	0.105882	0.833333	0	0.42662	1	0.333333	0	0
4.2.1.12	0	0	0	0	0	0.0301205	0.016129	0	0.333333	0	0	0.09375	0.129412	0	0	0.306792	0	0	0	0
4.2.1.120	1	0	0	0	0	0.108434	0.16129	0	0	0	0.2	0.0625	0	0	0	0.0187354	0	1	0	0
4.2.1.126	0	1	0.906977	0	0	0.295181	0.451613	1	0.666667	0.4	0	0.09375	0.552941	1	0	0.452771	1	0.333333	0.1	0
4.2.1.17	1	0	0.232558	0	0	0.789157	0.370968	0	0.666667	0.1	0	1.78125	0.776471	3	0.333333	3.86768	0	0.333333	0.3	0.6
4.2.1.18	0	0	0.0232558	0	0	0.0240964	0	0	0	0	0	0.09375	0.0235294	0	0	0.128806	0	0	0	0
4.2.1.19	1	0	1.88372	1	1	0.753012	0.758065	1	2	0.8	1	0.75	0.4	1	0	0.981265	2	0.166667	1	1
4.2.1.2	2	0	1.06977	2	2	1.62048	1.62903	0	2	0.6	1.7	1.6875	1.09412	0.333333	0.666667	1.47229	1.5	1.66667	1.8	1.6
4.2.1.20	5	1	2.74419	2.2	2.5	1.56627	1.5	0	2	0.7	1.9	2.09375	0.705882	2.16667	2	1.84699	3	0	1.8	2.6
4.2.1.22	0	0	0.0232558	0	0	0.0240964	0	0	0	0	0	0.09375	0.0352941	0.166667	0	0.18267	0	0	0	0
4.2.1.24	1	0	0.0930233	0.4	0	0.644578	0.903226	0	0.666667	0.3	0.3	0.4375	0.223529	0.166667	0	0.793911	0	0	0.2	0.2
4.2.1.28	0	0	0.0232558	0	0	0.0662651	0.0806452	0	0	0	0.3	0	0.105882	0	0	0.100703	0	0	0	0
4.2.1.3	1	0	0.930233	1	1	0.921687	1.09677	1	1	0.7	0.9	0.84375	0.294118	1	0	1.18306	1	0	1	1
4.2.1.32	0	0	0	0.8	0	0.246988	0.0806452	0	0	0	0.8	0.625	0.188235	0	0.666667	0.177986	0	0	0.4	0.4
4.2.1.33	9	0	3.86047	6	4	3.57831	2.67742	0	4.66667	2.2	4	4.6875	1.03529	3.66667	2.66667	3.62334	3.5	0.333333	4.8	4.8
4.2.1.39	0	0	0	0	0	0	0	0	0	0	0	0	0	0	0	0.0175644	0	0	0	0
4.2.1.40	0	0	0.0232558	0.2	0	0.0963855	0.0483871	0	0	0	0	0.3125	0.105882	0.333333	0	0.254489	0.25	0	0	0
4.2.1.41	0	0	0	0	0	0.0481928	0.016129	0	0	0	0	0.21875	0.0235294	0.333333	0	0.0909446	0	0.166667	0	0
4.2.1.42	0	0	0	0	0	0.0361446	0.0322581	0	0	0	0	0.0625	0.0941176	0	0	0.177596	0	0	0	0
4.2.1.44	3	0	0.162791	0	0	0.271084	0.306452	0	0	0	0	0.625	0.2	0.333333	0.666667	0.259563	1.25	0	0	0
4.2.1.45	0	0	0.604651	0.2	0.5	0.180723	0.193548	0	0.333333	0	0.3	0.21875	0.0588235	0	0.666667	0.154176	0.25	0	0.2	0.2
4.2.1.46	1	1	2.53488	1	2	1.10843	1.30645	1.5	1	0.8	0.6	1.3125	0.752941	1	0.666667	1.24863	2.75	1.16667	1.4	1.6
4.2.1.47	0	0	1.65116	0	1	0.168675	0.0967742	0	1.33333	0	0.1	0.15625	0.152941	0	0	0.496487	2	1.16667	0.6	1
4.2.1.49	0	0	0.744186	0	0	0.180723	0.177419	0	0.333333	0	0	0.1875	0.117647	0.166667	0.333333	0.406714	1	1	0.1	0
4.2.1.51	0.5	0.5	0.930233	0.6	1	0.674699	0.66129	1	0.666667	0.6	0.5	0.75	0.2	1	0.666667	0.912568	1	0.166667	0.7	0.6
4.2.1.52	1	1.25	1.32558	3.8	1	1.66867	1.79032	0.5	1	1.2	1.7	2.03125	1.09412	1.83333	0.666667	1.69594	1	1.33333	1.5	0.8
4.2.1.55	2	0	0.0465116	0	1	0.843373	1.04839	0	1.33333	0.4	0.8	0.40625	0.0235294	0	0	0.240437	0	0.833333	0.4	0
4.2.1.57	0	0	0	0	0	0	0	0	0	0	0	0	0.0117647	0	0	0.0234192	0	0	0	0
4.2.1.6	0	0	0.116279	0	0	0.120482	0.177419	0	0	0.1	0	0.125	0.164706	0	0	0.169009	0.25	0	0.2	0
4.2.1.60	0	0	0.0232558	0	0	0.0301205	0.016129	0	0.333333	0	0	0.09375	0.0941176	0	0	0.283372	0	0	0	0
4.2.1.7	0	0	0.697674	0.4	0.5	0.614458	0.564516	0.5	0	0.1	0.1	0.25	0.152941	0.166667	0.333333	0.388368	0.5	0	0.6	0.2
4.2.1.70	0	0	0	0	0	0	0	0	0	0	0	0	0.0117647	0	0	0.0846995	0	0	0	0
4.2.1.75	0	0	0.930233	0	0	0.0722892	0.0483871	0	0.333333	0	0.1	0.1875	0.117647	0.166667	0	0.689305	1	1	0	0
4.2.1.79	0	0	0	0	0	0.0240964	0.0322581	0	0	0	0	0	0.0823529	0	0	0.263856	0	0	0	0
4.2.1.8	0	0	1.48837	0.6	0.5	0.301205	0.387097	0	0	0.2	0.2	0.25	0.176471	0.833333	0.333333	0.297424	1	0	0.3	0.2
4.2.1.84	0	0	0	0	0	0.0180723	0	0	0	0	0	0.09375	0.0235294	0	0	0.088993	0	0.166667	0	0
4.2.1.9	2	0	1.04651	1.4	1	1.10241	1.04839	0.5	1	0.8	1	1.5	0.329412	1.33333	0.666667	1.10734	1.5	0.166667	1.1	1.2
4.2.1.90	0	0	0	0.2	0	0.0060241	0	0	0	0	0	0.03125	0.0352941	0	0	0.0632319	0	0	0	0
4.2.1.96	0	0	0.0232558	0	0	0.0722892	0.0483871	0	0.333333	0	0	0.125	0.105882	0.166667	0	0.462139	0	0	0	0
4.2.2.-	0	0	0	0.2	0	0.0301205	0.0483871	0	0	0.1	0	0.03125	0	0	0	0.0265418	0	0	0	0
4.2.2.1	0	0	0	0	0	0.0361446	0.0806452	0	0	0.1	0	0.03125	0.0117647	0	0	0.0796253	0	0	0	0
4.2.2.10	0	0	0	0	0	0.0240964	0	0	0	0	0	0.125	0.0235294	0	0	0.018345	0	0	0	0
4.2.2.17	0	0	0.0232558	0.2	0	0.0120482	0	0	0	0	0	0.03125	0	0	0	0.00663544	0	0.166667	0	0
4.2.2.2	0	0	1.02326	0	0	0.0542169	0.0483871	0	0	0	0	0.1875	0.0117647	0.333333	0	0.104606	0	0	0	0
4.2.2.20	0	0	0	0	0	0	0	0	0	0	0	0	0	0	0	0.0132709	0	0	0	0
4.2.2.3	0	0	0.0697674	0	0	0.0240964	0.0322581	0	0	0	0	0.0625	0.0117647	0	0	0.0409836	0	0	0	0
4.2.2.6	0	0	0.162791	0	0	0	0	0	0	0	0	0	0	0	0	0.0429352	0	0	0	0
4.2.2.9	0	0	0	0	0	0	0	0	0	0	0	0	0	0	0	0.0253708	0	0	0	0
4.2.3.1	1	0.5	1.04651	1	1	1	0.967742	1	1.33333	0.8	1	1.09375	0.741176	1.16667	1	1.03435	1	0.166667	0.9	0.8
4.2.3.12	1	1	0.930233	0.2	0.5	0.457831	0.725806	0	0.666667	0.2	0.3	0.46875	0.270588	0	0	0.721311	1	0.833333	0.3	0.6
4.2.3.3	2	0	1	1.4	2	0.771084	0.774194	0	0.666667	0.2	0.8	1.03125	0.129412	0	1	0.405152	1.5	0	1.2	1
4.2.3.4	1	1	0.953488	1	1	1.01205	1.20968	1	0.666667	0.7	1	1.0625	0.247059	1	1	0.917642	0.75	1	0.9	1
4.2.3.5	1.5	1	0.953488	1	1	0.975904	1.01613	1	1	0.8	1	0.96875	0.270588	1	1	0.955113	1	0.833333	1.1	1.2
4.2.99.18	2	1	0.976744	1.6	1	1.07831	1.1129	1	1	1.1	1.1	1.25	1.02353	1	1.33333	1.0484	1	0.833333	1	1
4.2.99.20	0	0	0.0232558	0	0	0.0361446	0.016129	0	0.333333	0	0	0.03125	0.0470588	0.833333	0	0.300546	0	0	0	0
4.2.99.21	0	0	0	0	0	0.0301205	0	0	0	0	0	0.09375	0.0117647	0	0	0.0706479	0	0	0.1	0.2
4.3.1.1	0	0	0.697674	0	0	0.361446	0.354839	0	0.666667	0.1	0.2	0.25	0.364706	0.166667	0	0.498829	0.5	0.833333	0.2	0.2
4.3.1.12	0.5	0	0.186047	0.2	0.5	0.421687	0.516129	0	0	0	0.1	0.53125	0.223529	0.666667	0.333333	0.571819	0.5	0.5	0	0
4.3.1.15	1.5	0.5	0	0.6	0	0.421687	0.483871	0.5	0.333333	0	0.2	0.28125	0.0823529	0	0.666667	0.142077	0	0.166667	0.3	0.2
4.3.1.17	2	1	1.02326	2	1	1.68072	2.14516	0.5	1.33333	1.1	0.9	1.71875	1.56471	1.83333	2	1.24122	1	0.833333	1	0.8
4.3.1.18	0	0	0.0232558	0.2	0	0.108434	0.0645161	0	0.666667	0	0.1	0.0625	0.176471	0	0	0.245902	0	0	0.2	0
4.3.1.19	1	0	0.372093	1	1	0.921687	0.951613	0	0.666667	0.9	0.9	1.09375	0.341176	1	1	1.24941	0.5	0.166667	1	1
4.3.1.2	0	0	0	0	0	0.0542169	0.0806452	0	0.333333	0	0	0	0.0117647	0	0	0.0308353	0	0.333333	0	0
4.3.1.3	0	0	1.04651	0	0	0.295181	0.322581	0	0.333333	0	0	0.40625	0.152941	0.333333	0.333333	0.552693	1	0.833333	0.1	0
4.3.1.4	0	0	0.0465116	0	0	0.180723	0.193548	0	0	0	0	0.0625	0	0	0.333333	0.0511319	0	0	0.2	0
4.3.1.7	0	0	0	0	0	0.421687	0.5	0	0.666667	0	0	0.1875	0.2	0	0	0.43872	0	0	0	0
4.3.2.1	1	0	1	1	1	0.921687	1.01613	1	1	0.5	0.9	0.96875	0.564706	1.33333	0.666667	0.925449	1	0	1	1
4.3.2.2	1	1	1	1	1	0.951807	1.04839	1	1.33333	0.8	0.9	1	1.04706	1	0.666667	0.970726	1	0.833333	1	1
4.3.99.3	1.5	0	0.0232558	0.2	0.5	0.313253	0.467742	0	0.333333	0.2	0.2	0.4375	0.0823529	0	0	0.401249	0	0	0.3	0.6
4.4.1.-	0	0	0.0232558	0	0	0.0180723	0	0	0.333333	0	0	0.0625	0.0588235	0	0	0.167057	0	0	0	0
4.4.1.1	0	0	0.0232558	0	0	0.0481928	0.0483871	0	0	0	0	0.0625	0.0823529	0.333333	0	0.127635	0	0	0.2	0.2
4.4.1.11	0	0	0	0	0	0.277108	0.419355	0	0	0.3	0	0.125	0.0823529	0.166667	0.333333	0.24356	0	1	0.1	0.2
4.4.1.15	0	0	0.0930233	0.2	0.5	0.13253	0.193548	0	0.666667	0.1	0	0.125	0.105882	0	0	0.234192	0.5	0	0	0
4.4.1.21	1	0.5	0.465116	1	1	0.626506	0.774194	1	0	0.8	0.7	0.6875	0.647059	0.833333	0.666667	0.469945	0	0.833333	0.8	0.8
4.4.1.5	1.5	0.75	2.04651	1.2	0.5	0.945783	1.01613	0.5	0.333333	0.7	0.4	1.0625	0.341176	0.666667	1	1.23029	2.5	1.66667	1	1.2
4.4.1.8	0	0.25	0.534884	0.6	0.5	0.849398	1.46774	0	0.333333	0.8	0.5	0.46875	1.27059	1.16667	0	0.965652	0.25	0.166667	0.3	0.4
4.6.1.-	0	0	0	0	0	0	0	0	0	0	0	0	0.0117647	0	0	0.0659641	0	0	0	0
4.6.1.1	0	0	0.395349	0.2	0	0.536145	0.709677	0	0.666667	0	0	0.875	0.164706	0.166667	0	0.960187	0.5	0.833333	0.2	0.4
4.6.1.12	1	1	0.953488	1	1	0.891566	0.967742	1	1	0.9	0.8	0.8125	0.105882	0.166667	1	0.624902	1	0.666667	0.8	1
4.6.1.13	0	0	0.162791	0	0	0.0060241	0.016129	0	0	0	0	0	0.0235294	0	0	0.0960187	0	0	0	0
4.99.1.1	0	0	0.0930233	0	0	0.120482	0.0806452	0	0	0.1	0	0.34375	0.611765	1	0	0.849727	0	1	0	0
4.99.1.3	1	0	0.813953	1	0	0.63253	0.822581	0.5	0.666667	0	0.5	0.46875	0.129412	0.166667	0	0.25566	1.5	1.33333	0.7	0.6
4.99.1.4	0	0	0	0	0	0	0	0	0	0	0	0	0	0	0	0.010929	0	0	0	0
5.-.-.-	1	2.5	1.97674	1.6	1	1.68072	2.09677	2	2.33333	1.8	1	1.5	1.32941	2	0.666667	1.60187	2.25	1.66667	1.1	1
5.1.1.-	0	0	0	0	0	0.0481928	0	0	0	0	0	0.03125	0.0235294	0	0	0.0558158	0	0	0	0
5.1.1.1	1.5	1	0.511628	2.2	1.5	1.41566	1.75806	1	1.33333	1.2	1.1	1.3125	1.04706	1	1	1.23224	0.25	0.666667	1	1
5.1.1.13	0	0	0.162791	0	0	0.301205	0.225806	1	0	0.2	0.1	0.15625	0.976471	0.833333	0	0.388759	0	0	0.2	0
5.1.1.3	1	1	0.976744	1	1	0.927711	0.951613	1	1	0.8	0.8	0.96875	0.776471	1	0.666667	0.883685	1	0.833333	0.8	0.6
5.1.1.4	0	0	0	0.2	0	0.198795	0.274194	0	0	0	0	0.1875	0.0588235	0.166667	0.666667	0.174863	0	0.166667	0	0
5.1.1.7	1	0	1	1.4	0.5	0.891566	1.06452	0	1	0.3	0.7	1.03125	0.717647	0.166667	0.666667	0.802108	1	0	0.9	0.8
5.1.1.8	0	0	0	0	0	0.0060241	0	0	0	0	0	0.03125	0.0588235	0	0	0.0839188	0	0	0	0
5.1.2.2	0	0	0.0930233	0	0	0.0903614	0.112903	0	0	0	0	0.0625	0.0823529	0.333333	0	0.188525	0	0.166667	0.1	0.2
5.1.3.-	0.5	0	2.39535	1.4	1	0.596386	0.725806	0	1.33333	0.1	0.4	0.90625	0.411765	0.5	0.666667	0.925839	1.25	0.333333	0.5	0.4
5.1.3.1	4	1	1.04651	1.2	1.5	1.24699	1.27419	1	0.666667	2	1.3	1.28125	1.11765	1.5	1	1.06284	1.25	1	0.9	0.8
5.1.3.10	0	0	0.0930233	0	0	0.0120482	0.016129	0	0	0	0	0.03125	0	0	0	0.0546448	0	0	0	0
5.1.3.13	1	1	1.83721	0.8	2	0.722892	0.854839	0.5	0.666667	0.5	0.8	1.0625	0.541176	1.16667	0.666667	0.759563	1.25	1.16667	0.9	1
5.1.3.14	0.5	0	2.97674	0.8	0.5	1.09639	1.54839	0.5	1.66667	0.5	0.3	0.53125	0.941176	0.666667	0.333333	0.785714	4.25	0.333333	0.9	0.8
5.1.3.15	0	0	0	0	0	0.0060241	0.016129	0	0	0	0	0	0.0117647	0	0	0.104606	0	0	0	0
5.1.3.2	1.5	1	2.39535	1.2	2	1.59036	1.70968	1.5	2.33333	1.8	1.8	1.875	1.64706	2.83333	0.666667	2.00273	2.5	1.66667	1.4	1.4
5.1.3.20	0	0	0.0232558	0	0	0.0240964	0	0	0.333333	0	0	0.0625	0.0705882	0	0	0.322404	0	0	0	0
5.1.3.22	0	0	0	0	0	0.180723	0.306452	0	1	0.1	0	0.0625	0.0352941	0	0	0.0991413	0	0	0.1	0
5.1.3.23	0.5	0	0.0232558	0	0	0.138554	0.290323	0	0	0	0.1	0.03125	0	0	0	0.0171741	0	0	0.1	0
5.1.3.3	0.5	1	2.93023	1	1	0.596386	0.677419	1.5	0.333333	0.4	0.9	1	1.09412	1.66667	0.666667	0.619048	2	0.5	0.7	0.4
5.1.3.4	4	1	1.06977	1	0.5	0.885542	1.16129	0	2	0.7	1	0.78125	0.494118	0.333333	0	0.541374	0.25	0	0.4	0.4
5.1.3.6	0	0	0	0	0	0.0060241	0	0	0	0	0	0	0.0352941	0	0	0.00117096	0	0	0	0
5.1.3.7	0	0	0	0	0	0.0180723	0.0322581	0	0	0	0	0	0	0	0	0.0491803	0	0	0	0
5.1.3.8	0	0	1.11628	0.2	0	0.0361446	0.0322581	0	0	0	0	0.0625	0	0	0	0.030445	1	0	0.1	0
5.1.3.9	1	0.75	0.139535	0.8	0	0.445783	0.564516	2.5	0	1.5	0.2	0.625	0.376471	0.833333	0.666667	0.393052	0.5	0	0.4	0.2
5.1.99.-	0	0	0	0.2	0	0.0783133	0.0322581	0	0	0	0	0.21875	0.0235294	0.166667	0	0.187744	0	0	0.1	0
5.1.99.1	0	0	0.116279	0	0	0.0301205	0.0806452	0	0	0	0	0	0.0117647	0.166667	0	0.0928962	0.25	0	0	0
5.1.99.4	0	0	0.0232558	0	0	0.0783133	0	0	0	0	0.1	0	0.0235294	0.166667	0	0.210383	0	0	0	0
5.2.1.1	0	0	0	0	0	0.0481928	0.0322581	0	0	0	0	0.03125	0.0352941	0	0	0.0663544	0	0	0.1	0
5.2.1.13	0	0	0	0	0	0.0180723	0.0483871	0	0	0	0	0	0.0352941	0	0	0.0347385	0	0	0	0
5.2.1.2	0	0	0	0	0	0.0301205	0.016129	0	0.333333	0	0	0.09375	0.0352941	0	0	0.200625	0	0.166667	0	0
5.2.1.8	2.5	1.25	7.16279	1.6	2	3.14458	3.54839	2.5	3.33333	1.7	2.3	2.78125	2.89412	3.33333	1.66667	5.32162	12.25	8.16667	1.7	1.8
5.3.1.-	1	0	0.139535	0	0	0.277108	0.370968	0	0	0.1	0.1	0.46875	0.164706	0.333333	0.666667	0.311085	0.5	0.333333	0	0
5.3.1.1	3	1.5	1.02326	1.2	1	1.1747	1.08065	1.5	1	0.8	1.4	1.3125	1.23529	1	1	1.05035	1	0.833333	1.3	1
5.3.1.12	0	0	0.930233	0.6	0.5	0.301205	0.387097	0.5	0	0	0.2	0.28125	0.223529	1	0.333333	0.273224	1	0	0.4	0.4
5.3.1.13	0	0.5	0.860465	0.2	0	0.156627	0.112903	0	0.333333	0.5	0	0.21875	0.176471	0	0	0.565574	1	0.5	0.1	0
5.3.1.14	0	0	0.767442	0.4	1	0.138554	0.16129	0	0	0.2	0.2	0.21875	0.164706	0	0	0.163154	1	0	0.2	0
5.3.1.16	1.5	0	0.953488	0.8	1	0.746988	0.709677	1	1.33333	0.6	1	0.84375	0.364706	1	0	0.795863	1	0.166667	1	1
5.3.1.17	0	0	1.25581	0.2	0.5	0.210843	0.33871	0	0	0	0.1	0.1875	0.129412	0	0.333333	0.203357	0.5	0.166667	0.3	0.2
5.3.1.22	0.5	0	0.186047	0	0	0.0843373	0.0322581	0	0	0	0	0.28125	0.188235	0.333333	0	0.375878	1	0.166667	0	0
5.3.1.23	0	0	0.139535	0	0.5	0.36747	0.370968	0	1	0.3	0.1	0.34375	0.0352941	0.166667	0	0.358314	1	0	0.2	0
5.3.1.24	2	0	0.953488	1.2	1	0.572289	0.483871	0	1.33333	0.3	0.6	0.90625	0.388235	1	0.333333	0.765808	1	0.166667	0.7	1
5.3.1.25	0	0	0.697674	0.8	0	0.192771	0.290323	0	0	0.1	0.3	0.28125	0.0705882	0	0.666667	0.139735	0	0	0.1	0.2
5.3.1.26	0	0	0	0.2	0	0.150602	0.193548	2	0	0.3	0	0.21875	0.588235	0.333333	0	0.225605	0	0	0	0
5.3.1.27	5	0	0	0	0	0.192771	0.209677	0	0	0.4	0	0.40625	0.164706	0	0	0.153786	0	0	0	0
5.3.1.28	0	0	0.348837	0.2	0	0.168675	0.193548	0	0.333333	0.2	0	0.21875	0.129412	0.666667	0.666667	0.62217	0	0.166667	0.1	0
5.3.1.4	0	0	0.813953	1	0	0.216867	0.274194	0	0	0	0.1	0.40625	0.211765	0.333333	0	0.201795	1	0	0.1	0.2
5.3.1.5	0	0	0.953488	0	0	0.192771	0.193548	0	0	0.1	0.1	0.1875	0.188235	1	0	0.32904	1	0	0.2	0.4
5.3.1.6	2	1	1.5814	1	1.5	1.31325	1.40323	1	1	1.8	1.3	1.28125	1.47059	1.83333	1	1.29547	1.75	0.833333	1.2	0.8
5.3.1.8	1	0.75	1.39535	0	1.5	0.837349	1.09677	1	1.66667	2	0.4	0.75	1.04706	1	1	0.990242	2.5	0.666667	1.1	1.2
5.3.1.9	1	1	1.32558	1	1	1.05422	1.12903	1	1.33333	1.6	0.9	1.09375	1.07059	1.16667	0.666667	1.01171	2	0.833333	1	0.8
5.3.2.-	0.5	0.25	0.162791	0	0.5	0.192771	0.145161	0	0.333333	0.1	0	0.3125	0.741176	0.833333	0	0.528493	0	0	0	0
5.3.2.5	0.5	0	0	0.2	0	0.0421687	0.0322581	0	0	0	0	0.0625	0	0	0	0.0601093	0	0	0	0
5.3.3.-	0	0	0.0232558	0	0	0.0481928	0.0483871	0	0	0	0	0.125	0.152941	0.166667	0	0.242779	0	0	0	0
5.3.3.1	0	0	0.0930233	0	0	0.0120482	0.016129	0	0	0	0	0	0.0352941	0	0	0.0757221	0.25	0	0	0
5.3.3.10	0	0	0	0	0	0.0120482	0.0322581	0	0	0	0	0	0.129412	0	0	0.258782	0	0	0	0
5.3.3.2	0	0	0.0930233	0.2	0	0.192771	0.0645161	0	0.333333	0.1	0.1	0.25	0.905882	1.16667	0.333333	0.516393	0	0	0	0
5.3.3.4	0	0	0	0	0	0.0060241	0.016129	0	0	0	0	0	0.0117647	0	0	0.0870414	0	0	0	0
5.3.4.1	0	0	0.0465116	0	0.5	0.060241	0.0645161	0	0.666667	0	0	0.09375	0.117647	0	0	0.472287	0	0	0	0
5.3.99.-	1	0	0.0930233	0	0	0.060241	0.0483871	0	0	0	0	0.1875	0.0705882	0	0	0.0604996	0.5	0	0	0
5.4.1.2	1	0	0.325581	1	0	0.620482	0.741935	0.5	0.666667	0	0.4	0.53125	0.176471	0.166667	0	0.342701	1	0.833333	0.7	0.6
5.4.2.1	3.5	1.25	3.60465	3.2	4	2.75904	2.8871	1.5	2.66667	2.6	3.4	3	6.05882	4.83333	2	2.80406	4	1.5	3.1	3.6
5.4.2.10	1	1	0.116279	1	1	1.00602	0.951613	2	1	1	1	1	0.988235	1	1	0.874707	0	0	1.3	1.2
5.4.2.2	0.5	0.5	0.0465116	0.4	0	0.518072	0.5	0.5	0.666667	0	0.5	0.3125	0.941176	0.166667	0	0.565574	0	0.166667	0.4	0.4
5.4.2.6	0	0.25	0.116279	0.2	0.5	0.210843	0.16129	1	0	0.1	0	0.21875	0.870588	1	0	0.239657	0	0	0.2	0.4
5.4.2.7	1	0.5	0.0465116	1	0.5	0.656627	0.741935	0.5	1	0.8	0.5	0.71875	0.494118	0.833333	0.666667	0.442623	0	0	0.4	0.2
5.4.2.8	1	1.25	1.88372	1	1	1.15663	1.27419	0	2.33333	1.3	0.9	1.125	0.282353	0.5	1.33333	1.36417	2	1.66667	1.3	1.2
5.4.2.9	0	0.25	0.232558	0	0	0.0843373	0.0967742	0	0	0.1	0	0.15625	0.0352941	0.166667	0	0.0714286	0	0	0.1	0.2
5.4.3.2	0	0	0.255814	0	0	0.222892	0.0967742	0	1.66667	0	0.1	0.0625	0.0470588	0	0	0.252147	0.25	1	0	0
5.4.3.3	0	0	0	0	0	0.060241	0	0	0	0	0	0	0	0	0	0.0405933	0	1.66667	0	0
5.4.3.8	1.5	0	0.186047	0.8	0	0.560241	0.693548	0	1	0.4	0.3	0.53125	0.294118	0.333333	0	0.960578	0	0	0.4	0.4
5.4.4.2	0	0	0.767442	0	0	0.126506	0.0322581	0	0.666667	0	0	0.09375	0.129412	0.833333	0	0.699844	1	0.5	0.2	0
5.4.99.1	0	0	0.0465116	0	0	0.246988	0.290323	0	1	0	0	0.03125	0.0235294	0	0.333333	0.0800156	0	1	0	0
5.4.99.12	2	0.75	1	2.2	2	1.46386	1.6129	1	0.666667	0.9	1.5	1.65625	1	1	1.66667	1.0445	1	0.666667	1.2	1.4
5.4.99.15	0	0	0	0	0	0.0421687	0.016129	0	0	0	0	0.15625	0.0470588	0.166667	0	0.178376	0	0	0	0
5.4.99.16	0	0	0.0465116	0	0.5	0.126506	0.0483871	0	0	0.1	0.1	0.375	0.0470588	0.333333	0.333333	0.217408	0	0	0.2	0.2
5.4.99.17	0	0	0.0465116	0	0	0.0180723	0.016129	0	0	0	0	0.0625	0.0352941	0.333333	0	0.17096	0	0	0	0
5.4.99.18	1	0.75	0.976744	1	1	0.963855	1	1.5	1	0.9	1	0.96875	0.611765	1	0.666667	0.909446	1	0.833333	1	1
5.4.99.19	1	0	0.0930233	1.2	1	1.03012	1.09677	0.5	1.33333	1.2	0.9	1.03125	0.658824	0.833333	1.33333	0.686573	0	0	1.2	1.2
5.4.99.2	0	0	1.86047	0	0	0.391566	0.0645161	0	1.66667	0	0	0.78125	0.117647	1	0	0.664325	2	1.66667	0	0
5.4.99.20	0	0	0.0232558	0	0	0.0301205	0.0322581	0	0.333333	0	0	0.0625	0.0705882	0.833333	0	0.311085	0	0	0	0
5.4.99.21	1	0	0.0232558	0.8	1	0.46988	0.709677	0	0	0	0.6	0.59375	0.0588235	0	0.666667	0.334114	0	0	0.2	0.4
5.4.99.22	0	0.75	0.744186	0	0	0.722892	0.822581	1	0.666667	1	0.4	0.40625	0.964706	1	0.333333	0.901639	0.5	0.5	0.8	0.6
5.4.99.23	2	1.5	2.81395	3.2	2	2.06627	2	1.5	2	2.2	2	2.25	3.02353	2.66667	1.66667	1.52147	3	1.66667	2.1	2
5.4.99.24	1	0	0.0232558	1	1	0.76506	0.967742	0	0	0.6	0.9	0.75	0.129412	0	1	0.501171	0	0	1.2	1
5.4.99.25	1	0.75	1	1	1	0.957831	0.967742	1	1	0.8	1	0.90625	0.976471	1	0.333333	0.956284	1	0.833333	1	1
5.4.99.26	0	0	0.0232558	0	0	0.0120482	0.016129	0	0.333333	0	0	0	0.0352941	0	0	0.199844	0	0	0	0
5.4.99.27	0	0	0.0232558	0	0	0.0301205	0.016129	0	0.333333	0	0	0.0625	0.0705882	0	0	0.309133	0	0	0	0
5.4.99.28	0	0	0.906977	0	0	0.0542169	0.0645161	0	1	0	0	0.0625	0.0470588	0	0	0.444575	1	0	0	0
5.4.99.5	2	1	1.88372	0.8	0.5	1.48795	1.87097	0	2	1.4	2.3	1.0625	0.505882	1.16667	0.333333	1.46487	2	0.666667	1.5	1.6
5.4.99.9	1	1	0.930233	1	1	0.548193	0.483871	1	0	0.4	1	0.96875	0.517647	0.666667	0.666667	0.249415	0.25	0	1.1	0.6
5.5.1.1	0	0	0.0697674	0	0	0.0421687	0.016129	0	0	0	0	0.09375	0.0705882	0	0	0.206089	0	0.166667	0	0
5.5.1.2	0	0	0.0232558	0	0	0.060241	0.0806452	0	0	0	0	0.15625	0.0588235	0.333333	0	0.156128	0	0.166667	0	0
5.5.1.4	0	0	0.72093	0	0	0.0481928	0.016129	0	0	0	0	0.125	0.0352941	0.333333	0	0.179938	0.25	0	0.1	0
5.5.1.7	0	0	0.418605	0	0	0.0060241	0.016129	0	0	0	0	0	0	0	0	0.0327869	0	0	0	0
5.99.1.-	0	0	1.90698	0	0	0.614458	1.37097	0	0.333333	1.6	0	0.4375	1.96471	1.66667	0	1.2619	2	1.66667	0	0
5.99.1.2	3.5	1	4.30233	3.4	2.5	2.86145	3.12903	1	3	2.6	2.2	2.71875	1.61176	1.33333	2.33333	1.73185	4	3.16667	4	2.8
5.99.1.3	4	2	2.02326	3.8	4	2.86145	2.87097	3.5	2	1.8	3.3	3.3125	2.08235	2.16667	3	2.32201	2	1.83333	4	4
5.99.1.4	0	0	0	0	0	0	0	0	0	0	0	0	0	0	0	0.00156128	0	0	0	0
6.-.-.-	0	0	0.0232558	0	0	0.295181	0.629032	0	0	0	0	0	0.0352941	0	0	0.21897	0	0	0	0
6.1.1.-	0	0.5	0	0	0	0.0361446	0.0322581	1	0	0	0	0.09375	0.105882	0	0	0.339188	0	0.166667	0.1	0
6.1.1.1	1	1	1	1	1	1.20482	1.5	1	1.33333	1	1	0.96875	1.07059	1	1	1.07104	1	0.833333	1	1
6.1.1.10	1	1.75	1	1	1	1.12651	1.25806	1	1	0.9	1	1.0625	1.02353	1	0.666667	1.05191	1	1	1.3	1.6
6.1.1.11	1.5	1.25	1	1	1	1.12048	1.20968	1	1	0.8	1	1.0625	1.08235	1	1	1.00781	1	0.833333	1	1
6.1.1.12	2	1	0.976744	1	1	1.12651	1.1129	1	1	0.9	1.5	1.125	1.01176	1	1	0.997658	1	0.833333	1	1.2
6.1.1.13	0	0.5	0.395349	0	0.5	0.554217	0.66129	0.5	0	0.4	1.2	0.3125	1.88235	2	0	0.434426	0.25	0	0.1	0.2
6.1.1.14	1	2	1.06977	0.8	1	1.31325	1.08065	2	2	1	1	1.34375	2	2	1.66667	1.63193	1	1	0.9	1
6.1.1.15	1	1	1.04651	1	1	1.13855	1.24194	1	1	1	0.9	1.09375	1.04706	1.16667	1	1.03786	1	0.833333	1	1
6.1.1.16	1	1	1.02326	1	1	1.01205	1.04839	1	0.666667	0.7	1	1.03125	1.02353	1.16667	1	1.08158	1	0.833333	1.1	1.2
6.1.1.17	1	1.5	0.976744	0.8	1	0.885542	0.919355	2	0.666667	0.8	0.9	0.84375	0.2	0.166667	0.666667	1.00859	1	0.833333	1.3	1
6.1.1.18	1	0	0.930233	1	1	0.596386	0.5	0	0.666667	0	0.8	0.71875	0.0823529	0	0.666667	0.411788	1	0.833333	0.6	0.4
6.1.1.19	1	1	1.04651	0.8	1	0.993976	0.983871	1	1	1	1	1	1.01176	1.16667	0.666667	1.03864	1	0.833333	1	1
6.1.1.2	1	1	1.02326	1	1	0.987952	0.983871	1	0.666667	1	0.9	1.03125	1.09412	1.16667	1	1.12295	1	0.833333	0.9	0.8
6.1.1.20	2	2	1.97674	2	2	2.01205	1.98387	2	2.33333	1.8	2	2.0625	1.98824	1.83333	2	1.95746	2	1.66667	1.9	2
6.1.1.21	1	1	1	1	1	1.05422	1.1129	1	1	0.9	1	0.96875	1.04706	1	1	1.03669	1	0.833333	1	1
6.1.1.22	1	1	1	1	0.5	0.855422	1	1	1	0.9	0.6	0.6875	0.988235	0.833333	1	0.559719	1	0.833333	0.9	0.8
6.1.1.23	0	0	0.0232558	0.4	0	0.313253	0.580645	0	0	0	0.3	0.15625	0	0	0	0.04879	0	0	0.3	0.4
6.1.1.24	0	0	0.0697674	0	0	0.289157	0.0322581	0	0.666667	0.3	0.1	0.1875	0.858824	0.833333	0.333333	0.232631	0	0	0	0
6.1.1.3	1.5	1	0.976744	1	1.5	1.07831	1.14516	1	1	1	1.1	1.125	1.02353	1.16667	1	1.04528	1	0.833333	1	1
6.1.1.4	1.5	0.75	1	1	0.5	0.975904	0.967742	1	0.666667	0.8	1	1	1	1	1	0.996097	1	0.833333	1	1
6.1.1.5	1	1	0.953488	1	1	0.963855	0.951613	1	1	0.9	1	0.96875	1	1	1	1.02771	0.75	0.833333	0.9	1
6.1.1.6	1	1.5	0.976744	1.2	1	1.09639	1.08065	1	1	1	1.3	1.125	1.01176	1.16667	1.33333	1.37119	0.75	0.833333	0.9	0.8
6.1.1.7	1	1	0.953488	1	1	0.981928	1.01613	1	1	1	1	0.96875	1.02353	1.16667	0.666667	0.982436	1	0.833333	0.9	0.8
6.1.1.9	1.5	1	1	1	1	1.0241	1.03226	1	1	0.8	1	1.03125	1	1	1	0.987119	1	0.833333	1	1
6.2.1.-	0	0	0.883721	0	0	0.39759	0.387097	0	0.666667	0	0	0.4375	0.364706	1.66667	0	2.14715	1	0.166667	0.2	0.2
6.2.1.1	0	0	0.906977	0	0.5	0.391566	0.193548	0	0.333333	0	0.2	0.40625	0.270588	1.33333	0	1.23731	1	0	0.7	0.8
6.2.1.12	0	0	0	0	0	0	0	0	0	0	0	0	0	0	0	0.019516	0	0	0	0
6.2.1.13	0	0	0	0.2	0	0.0240964	0.0483871	0	0	0	0	0.03125	0.0352941	0	0	0.0460578	0	0	0	0
6.2.1.14	0	0	0	0	0	0.0060241	0	0	0	0	0	0	0	0	0	0.0788447	0	0	0.1	0
6.2.1.16	0	0	0.0232558	0	0	0.0481928	0	0	0	0	0	0.15625	0.0588235	0.166667	0	0.161593	0	0	0	0
6.2.1.17	0	0	0.0232558	0	0	0.0180723	0.016129	0	0.333333	0	0	0.03125	0.0705882	0	0	0.226776	0	0.166667	0	0
6.2.1.19	0	0	0	0	0	0.0120482	0.016129	0	0	0	0.1	0	0.0117647	0	0	0.0120999	0	0	0	0
6.2.1.20	0	0	0	0	0	0	0	0	0	0	0	0	0	0	0	0.058548	0	0	0	0
6.2.1.22	0	0	0	0	0	0.156627	0.258065	0	0.333333	0	0	0.125	0.470588	0.166667	0.666667	0.169399	0	0	0.1	0
6.2.1.25	0	0	0	0	0	0.0060241	0	0	0	0	0	0	0.0235294	0	0	0.0444965	0	0	0	0
6.2.1.26	0	0	0.744186	0.2	0	0.0722892	0.0645161	0	0.333333	0	0	0.0625	0.211765	1	0	0.430133	1	0.5	0	0
6.2.1.3	0	0	3.4186	0.4	0	0.596386	0.403226	0	1	0	0.6	0.78125	0.258824	2.5	0	1.76112	3.75	1.83333	0.3	0.2
6.2.1.30	0	0	1.95349	1	0.5	0.710843	0.693548	0	1.66667	0.1	1.1	0.53125	0.105882	0.166667	0	0.508197	1.75	0.166667	1.2	1.8
6.2.1.34	0	0	0	0	0	0.0180723	0.016129	0	0	0	0	0.0625	0.0352941	0	0	0.103825	0	0	0	0
6.2.1.5	0	0	0.744186	0.4	0	0.403614	0.193548	0	0.666667	0	0	0.625	0.282353	0.666667	0	1.53942	0	0.166667	0	0
6.3.-.-	0	0	0.0465116	0	0	0.0361446	0.016129	0	0	0	0	0.15625	0.105882	0.333333	0	0.270492	0	0	0	0
6.3.1.1	0	1	0.906977	1	0.5	0.656627	0.741935	0	0	1	0.4	0.59375	0.705882	0	1	0.260734	1	0	0.9	0.8
6.3.1.10	1	0	0.604651	0.8	0	0.698795	0.854839	0.5	1	0	0.6	0.5625	0.2	0.166667	0	0.4637	1	0.833333	0.8	0.8
6.3.1.2	2	2	2.69767	2.6	2.5	1.88554	1.69355	1	3	1.3	1.7	2.4375	1.4	1.66667	1	1.70609	3	0.166667	2.4	2.6
6.3.1.5	0	0	0.0697674	0	0.5	0.295181	0.0806452	0	0.666667	0.1	0.1	0.25	0.976471	0.833333	0.333333	0.68267	0	0	0.2	0.4
6.3.1.8	0	0	0.0465116	0	0	0.0060241	0	0	0	0	0	0	0.0470588	0	0	0.154567	0	0	0	0
6.3.2.-	0	0	0.27907	0	0	0.126506	0.112903	0	0.666667	0.1	0.1	0.28125	0.0823529	0	0	0.562061	1	0	0	0
6.3.2.1	1	0	0.930233	0.4	0.5	0.60241	0.596774	0	1.33333	0.1	0.6	0.5625	0.141176	0.166667	0.333333	0.761905	1	0.833333	0.5	0.8
6.3.2.10	1	0.5	1.88372	1	0.5	0.987952	0.983871	1	1.33333	1.3	1	0.90625	0.988235	1	0.666667	0.939891	2	1.5	0.9	1
6.3.2.12	1	0	0.604651	1.2	0	1.12048	1.25806	0	1.33333	0.6	1.4	1	1.76471	1.33333	0.666667	1.54176	0.5	1	1.2	2
6.3.2.13	1	1	1.04651	1	1	1.06024	1.03226	1	1	1.7	0.9	1.0625	1.85882	1.83333	1	0.935207	1	0.833333	0.9	0.8
6.3.2.2	0	0	0.0930233	0	0	0.307229	0.403226	0	0	0.1	0.1	0.21875	0.823529	0.166667	0	0.569867	0	0	0.2	0.4
6.3.2.3	0	0	0.0465116	0	0	0.060241	0.0483871	0	0.333333	0	0	0.15625	0.117647	0	0	0.456284	0	0	0	0
6.3.2.31	0	0	0.0232558	0	0	0.0240964	0	0	0	0	0	0.0625	0.0235294	0.166667	0	0.087822	0	0	0	0
6.3.2.4	1	1.5	1.04651	1	1	1.20482	1.24194	1	1	1.5	1.1	1.0625	1.09412	1	1	1.15262	1	1.16667	1.3	1.4
6.3.2.5	0.5	0.5	0.488372	0.8	0.5	0.644578	0.806452	1	1	0.4	0.5	0.53125	0.552941	1	0	0.633489	1	0.833333	0.7	0.6
6.3.2.6	1	1	0.976744	0.8	1	1.01807	0.983871	1	0.666667	1	0.9	0.90625	0.670588	1	0.666667	0.953552	1	0.833333	1	1
6.3.2.7	0	0	0	0	0	0.0361446	0.016129	0.5	0	0.1	0	0.125	0.0117647	0.833333	0	0.0999219	0	0	0	0
6.3.2.8	1	1	1.02326	1	1	0.975904	0.983871	1	1	1	1	0.9375	0.988235	1	1	0.919594	1	1	1	1
6.3.2.9	1	1	1.02326	1	1	0.963855	1.01613	0.5	1	0.9	0.9	0.9375	0.988235	1	1	0.916862	1	0.833333	1	1
6.3.3.1	1	0.75	0.976744	1	1	0.951807	1	1	0.666667	1.1	1	0.9375	0.635294	1	0.666667	0.897346	1	0.833333	0.9	1
6.3.3.2	1	0.5	0.930233	0.8	1	0.861446	0.903226	0.5	1	0.7	1	0.78125	0.788235	0.833333	1	0.684621	1	1	0.9	1
6.3.3.3	0	0	0.906977	0.4	0	0.421687	0.709677	0	0.666667	0.3	0.1	0.375	0.176471	0.166667	0.333333	0.739266	1	0.666667	0.4	0.6
6.3.4.13	1.5	1.75	0.976744	1	2.5	1.28313	1	1	1	1.2	1.3	1.65625	0.8	1.5	0.666667	1.08197	1	1	1.9	2.2
6.3.4.14	0	0	0.0232558	0	0	0.0481928	0.016129	0	0	0	0	0.21875	0.0117647	0.166667	0	0.173302	0	0	0	0
6.3.4.15	1	0	0.976744	1.2	1	0.96988	1	1.5	1	0.5	1.1	1	0.705882	1.66667	1	0.949649	1	0.833333	1.3	1.2
6.3.4.18	0	0.5	0.116279	0	0	0.150602	0.112903	0	0.333333	0.1	0	0.3125	0.952941	1	0	0.766979	0	0	0	0
6.3.4.19	1.5	1	1	1	1	0.915663	0.967742	1	0.666667	0.6	0.8	0.9375	0.941176	1	0.333333	0.910617	1	0.833333	0.8	1
6.3.4.2	1	1	0.930233	1.2	1	0.849398	0.919355	1	1	0.6	0.9	0.96875	1	1	0.333333	0.964481	1	0.666667	1	1
6.3.4.3	1.5	0.75	0.930233	1.2	1	0.963855	0.967742	1	1	1	1	0.875	1.11765	0.833333	1	0.460578	1	0.833333	1.1	1
6.3.4.4	1	1	1.02326	1.2	1	0.975904	1.01613	1	1	0.9	1.3	1.09375	0.964706	1	1	0.973458	1	0.833333	1.1	1
6.3.4.5	1	0	0.976744	1	1	0.891566	0.983871	1	1	0.5	0.9	1	0.505882	1.16667	0.666667	0.833333	1	0.333333	0.9	1
6.3.4.6	0	0	0	0	0	0.0301205	0.016129	0	0	0	0	0.0625	0.0117647	0	0	0.104606	0	0	0.1	0
6.3.5.1	1	1.5	0.906977	1	0.5	0.753012	0.951613	1	0.666667	0.8	1.1	0.75	0.0941176	0.166667	0.666667	0.435207	1	1	0.7	0.6
6.3.5.10	1	0	0.581395	1	0	0.686747	0.822581	0.5	1	0	0.6	0.625	0.188235	0.166667	0	0.4274	1	0.833333	0.6	0.6
6.3.5.2	1	1	1.60465	1.2	1	1.13253	1.14516	1.5	1.33333	1.3	1.1	1.15625	1.25882	1	1	1.26269	2	1	1.1	1
6.3.5.3	1	1.75	1.11628	0.8	1	1.12048	1.08065	1	2	0.7	1.1	1.125	1.65882	3	0.666667	1.71546	1	1	0.9	1
6.3.5.4	1.5	0	1.02326	2.4	3.5	1.0241	0.83871	1	1.66667	1.5	0.9	1.3125	1.10588	2.33333	0	0.92623	0.75	0.5	1.5	2.2
6.3.5.5	2	0.5	3.13953	2.6	3	2.29518	2.46774	2	3	2.7	2.2	2.1875	3.48235	1.83333	1	1.93599	4	1.66667	2.2	2.6
6.3.5.6	8	0	0.651163	2.4	4	5.09639	5.58065	6	4	5.2	5.4	5.3125	6.02353	7	2	5.53005	0	0.333333	3	3.6
6.3.5.7	0	0	0	0	0	0.0060241	0	0	0	0	0.1	0	0.0235294	0	0	0.0831382	0	0	0	0
6.3.5.9	3	0	0.651163	2.4	0	1.16867	0.935484	1	2.66667	0	1.6	1.375	0.235294	0.333333	0	0.690867	0.5	1	1.6	1.2
6.4.1.1	1	0	0.837209	0	0	0.728916	1.08065	0	0	0	0.4	0.34375	0.458824	2	0.333333	0.629196	1	0.333333	0.1	0
6.4.1.2	4	0	2.86047	3.4	2	3.1988	3.6129	1.5	3.33333	2.2	2.7	3.21875	2.76471	3.33333	4	3.38681	2.5	0.333333	3.2	4
6.4.1.3	0	0	1.93023	1	1.5	0.53012	0.387097	0	0.333333	0	0.7	0.9375	0.2	1	0.666667	0.969165	3.25	0.833333	0.8	0.8
6.4.1.4	0	0	0.0465116	0	0	0.0783133	0.0322581	0	0	0	0	0.3125	0.129412	0	0.333333	0.412178	0	0.166667	0	0
6.4.1.5	0	0	0	0	0	0	0	0	0	0	0	0	0.0235294	0	0	0.0581577	0	0	0	0
6.5.1.-	0	0	0.0465116	0	0	0.222892	0.354839	0	0.333333	0	0	0.09375	0.141176	0.166667	0	0.468384	0	0	0.1	0
6.5.1.1	0	0	0.348837	0	0	0.337349	0.129032	0	1	0.1	0	0.6875	0.164706	1.33333	0	0.721702	0	0.166667	0	0
6.5.1.2	1	1	1	1.4	1	1.09639	1.12903	1	0.666667	0.9	1.1	1.25	1.05882	1	1	1.04645	1	0.833333	1	1
6.5.1.3	0	0	0	0	0	0.0120482	0	0	0	0	0	0	0	0	0	0.0429352	0	0	0.1	0.2
6.5.1.4	0	0	0	0	0	0.0060241	0	0	0	0	0	0	0.0470588	0	0	0.115535	0	0	0	0
6.6.1.1	0	0	0.0232558	0	0	0.26506	0.0483871	0	0	0	0	0.3125	0.0235294	0	0	0.492974	0	0	0	0
6.6.1.2	0	0	0.488372	0	0	0.0843373	0	0	0	0	0	0.28125	0.176471	0.333333	0	0.470336	0	1	0	0

## Sheet: SDEFcounts
STDEV	Anaerostipes	Atopobium	Bacteroides	Blautia	Butyrivibrio	Clostridiales	Clostridium	Collinsella	Desulfotomaculum	Erysipelotrichaceae	Eubacterium	Lachnospiraceae	Lactobacillus	Lactococcus	Oribacterium	OTHER	Parabacteroides	Porphyromonas	Ruminococcaceae	Ruminococcus
1.-.-.-	0.707107	0.5	1.3941	1.14018	2.82843	3.24797	2.32937	8.48528	3	1.76383	0.971825	5.6774	9.36412	2	0.01	13.9133	0.57735	1.47196	1.33749	1
1.1.-.-	2.82843	0.01	0.95119	0.447214	0.01	0.721368	0.705235	0.707107	1.1547	0.01	0.01	1.07716	1.06405	0.547723	0.01	1.45601	1.82574	0.752773	0.316228	0.447214
1.1.1.-	0.707107	0.5	1.7176	3.28634	0.707107	2.6427	2.13232	0.707107	1	1.81353	1.24722	3.92675	2.1291	2.96648	0.57735	3.85667	1.82574	1.41421	1.66333	1.30384
1.1.1.1	2.82843	0.01	1.00055	2.07364	0.01	1.58217	1.71964	0.707107	1.52753	0.843274	0.632456	1.81142	1.83477	0.752773	0.57735	2.56365	0.5	2.44949	1.05409	1.09545
1.1.1.100	0.707107	0.57735	1.84595	1.09545	0.707107	1.96783	1.4277	2.12132	0.57735	0.707107	0.823273	2.45524	2.10455	4.17931	0.01	3.43148	1.41421	0.816497	1.0328	0.894427
1.1.1.103	0.01	0.01	0.350605	0.894427	0.01	0.548389	0.425583	0.01	1.1547	0.01	0.483046	0.644455	0.293725	0.408248	0.01	0.473482	0.01	0.01	0.421637	0.547723
1.1.1.122	0.01	0.01	0.01	0.01	0.01	0.307625	0.01	0.01	0.01	0.01	0.01	0.672022	0.152477	0.408248	0.01	0.450438	0.01	0.01	0.01	0.01
1.1.1.125	0.707107	0.01	0.531406	0.447214	0.01	0.777373	0.970752	0.707107	0.01	0.483046	0.316228	0.672022	0.619026	0.01	0.01	0.619306	0.5	0.01	0.674949	0.447214
1.1.1.130	0.01	0.01	0.152499	0.447214	0.01	0.423868	0.527408	0.01	0.01	0.01	0.01	0.296145	0.185617	0.01	0.57735	0.26757	0.01	0.01	0.01	0.01
1.1.1.132	0.01	0.01	0.152499	0.01	0.01	0.214821	0.247676	0.01	0.01	0.01	0.01	0.296145	0.152477	0.408248	0.01	0.189582	0.01	0.01	0.01	0.01
1.1.1.133	0.01	0.01	0.946521	0.83666	0.01	0.774102	0.85674	0.01	0.57735	0.823273	0.948683	0.622171	0.569289	0.01	0.57735	0.721307	0.01	0.516398	1.0328	1.30384
1.1.1.137	0.01	0.01	0.01	0.01	0.01	0.01	0.01	0.01	0.01	0.01	0.01	0.01	0.257656	0.01	0.01	0.0394899	0.01	0.01	0.01	0.01
1.1.1.14	1.41421	0.01	0.373544	2.54951	0.01	2.01315	1.28942	0.01	0.57735	0.966092	0.948683	3.08727	0.449712	0.01	0.01	0.713287	0.01	0.01	1.05935	0.547723
1.1.1.140	1.41421	0.01	0.152499	0.01	0.01	0.641312	0.504868	0.01	0.01	0.316228	0.316228	1.1288	0.801434	0.01	0.01	0.444628	0.01	0.01	0.01	0.01
1.1.1.154	0.01	0.01	0.01	0.447214	0.01	0.153812	0.178127	0.01	0.01	0.01	0.01	0.245935	0.257656	0.01	0.01	0.334645	0.01	0.01	0.01	0.01
1.1.1.157	0.01	0.57735	0.652111	0.447214	0.707107	1.11384	0.835648	0.01	1.52753	0.516398	0.421637	0.937029	0.880381	3.26599	0.57735	1.21259	0.01	0.547723	0.699206	0.01
1.1.1.158	0.01	0.5	0.152499	0.01	0.01	0.233472	0.256074	0.01	0.01	0.316228	0.316228	0.176777	0.188611	0.01	0.01	0.399162	0.01	0.01	0.01	0.01
1.1.1.159	0.01	0.01	0.152499	0.447214	0.01	0.351131	0.41265	0.707107	0.01	0.421637	0.421637	0.396558	0.236691	0.01	0.01	0.371218	0.01	0.01	0.316228	0.447214
1.1.1.169	0.01	0.57735	0.304997	1	1.41421	0.909023	0.774563	0.707107	0.01	0.788811	0.699206	1.09203	1.05081	0.408248	1	1.03247	0.01	0.408248	0.471405	0.447214
1.1.1.17	0.01	0.01	0.213083	0.01	0.01	0.725607	0.57651	0.01	0.57735	0.674949	0.316228	1.29359	0.619026	0.408248	0.01	0.447804	0.01	0.01	0.316228	0.01
1.1.1.18	1.41421	0.01	0.25777	0.01	0.01	1.00493	0.951633	0.01	0.01	0.316228	0.01	1.62143	0.875595	1.63299	1.1547	0.804942	0.01	0.408248	0.01	0.01
1.1.1.184	0.01	0.01	0.01	0.01	0.01	0.109431	0.127	0.01	0.01	0.01	0.01	0.01	0.213021	0.408248	0.01	0.38204	0.01	0.01	0.01	0.01
1.1.1.193	0.01	0.01	0.324353	0.01	0.01	0.30284	0.282113	0.707107	0.01	0.01	0.01	0.421212	0.257656	0.816497	0.01	0.401093	0.01	0.408248	0.01	0.01
1.1.1.2	0.01	0.01	0.412968	0.447214	0.01	0.334463	0.274512	0.01	0.01	0.316228	0.01	0.581121	0.236691	0.408248	0.01	0.491715	0.5	0.408248	0.01	0.01
1.1.1.202	0.01	0.01	0.213083	0.01	0.01	0.61147	0.783894	0.01	1.1547	0.316228	0.316228	0.245935	0.453743	0.01	0.01	0.277617	0.01	0.01	0.316228	0.01
1.1.1.205	0.01	0.01	0.514464	0.01	0.01	0.357877	0.398636	0.01	0.01	0.01	0.01	0.53033	0.337647	0.816497	0.01	0.707335	0.5	0.408248	0.01	0.01
1.1.1.206	0.01	0.01	0.01	0.01	0.01	0.01	0.01	0.01	0.01	0.01	0.01	0.01	0.01	0.01	0.01	0.117817	0.01	0.01	0.01	0.01
1.1.1.215	0.01	0.01	0.152499	0.01	0.01	0.153812	0.01	0.01	0.01	0.01	0.01	0.245935	0.300327	0.01	0.01	0.457249	0.01	0.01	0.01	0.01
1.1.1.219	0.01	0.01	0.01	0.01	0.01	0.272709	0.348753	0.01	0.01	0.01	0.01	0.176777	0.337647	0.516398	0.01	0.455704	0.01	0.01	0.483046	0.547723
1.1.1.22	0.01	0.01	1.27111	1	0.707107	0.694131	0.579255	0.707107	2.08167	0.516398	0.843274	0.717719	0.483046	0.816497	0.01	0.794947	1.82574	0.632456	0.699206	0.83666
1.1.1.23	0.01	0.01	0.213083	0.01	0.01	0.491512	0.449749	0.01	0.57735	0.483046	0.01	0.490844	0.513951	0.01	0.01	0.568996	0.01	0.408248	0.316228	0.01
1.1.1.25	0.01	0.5	0.25777	0.894427	0.707107	0.7941	0.640804	0.01	0.01	0.516398	0.849837	0.965117	1.00182	0.408248	0.57735	0.788428	0.01	0.01	0.994429	0.894427
1.1.1.251	0.707107	0.01	0.01	0.447214	0.01	0.2911	0.247676	0.01	0.01	0.01	0.01	0.508001	0.213021	0.01	0.01	0.243427	0.01	0.01	0.01	0.01
1.1.1.26	0.01	0.01	0.01	0.01	0.01	0.2911	0.274512	0.01	0.01	0.01	0.01	0.245935	0.152477	0.01	0.01	0.429562	0.01	0.516398	0.01	0.01
1.1.1.261	1.41421	0.01	0.213083	0.01	0.01	0.426744	0.416794	0.01	0.01	0.01	0.966092	0.447889	0.152477	0.408248	0.01	0.304433	0.01	0.01	0.316228	0.447214
1.1.1.262	0.707107	0.01	0.293903	0.447214	0.01	0.655251	0.718421	0.01	0.57735	0.01	0.699206	0.692704	0.542842	0.816497	0.57735	0.687451	0.01	0.408248	0.316228	0.01
1.1.1.264	0.01	0.01	0.01	0.01	0.01	0.0776151	0.01	0.01	0.01	0.01	0.01	0.176777	0.213021	0.408248	0.01	0.341732	0.01	0.01	0.01	0.01
1.1.1.267	0.01	0.01	0.213083	0.01	0.01	0.352739	0.127	0.01	0.57735	0.421637	0.316228	0.396558	0.337647	0.408248	0.57735	0.497405	0.01	0.408248	0.316228	0.01
1.1.1.27	0.01	0.57735	0.823922	0.01	0.01	0.873111	0.875061	0.01	0.57735	0.567646	0.918937	0.800705	1.66459	1.60208	1.1547	0.921857	0.01	0.01	0.994429	0.707107
1.1.1.271	0.01	0.01	0.869694	0.01	0.707107	0.287566	0.298064	0.01	0.57735	0.316228	0.01	0.176777	0.309513	0.01	0.01	0.558964	0.816497	0.01	0.421637	0.447214
1.1.1.272	0.01	0.01	0.01	0.547723	0.707107	0.340092	0.431751	0.01	0.01	0.316228	0.421637	0.336011	0.108465	0.01	0.01	0.234841	0.01	0.01	0.01	0.01
1.1.1.274	0.01	0.01	0.690867	0.01	0.01	0.327012	0.398636	0.01	0.01	0.421637	0.01	0.390151	0.772968	0.752773	0.01	0.974994	0.57735	0.01	0.316228	0.01
1.1.1.28	0.01	0.01	0.59343	0.447214	0.707107	0.667178	0.793282	0.707107	0.57735	0.918937	0.707107	0.456803	1.35142	0.408248	0.01	0.822701	0.01	0.01	0.421637	0.547723
1.1.1.282	0.01	0.01	0.01	0.01	0.01	0.01	0.01	0.01	0.01	0.01	0.01	0.01	0.185617	0.01	0.01	0.230364	0.01	0.01	0.01	0.01
1.1.1.284	0.01	0.01	0.01	0.01	0.01	0.948164	0.638116	0.01	0.01	0.01	0.01	1.82169	0.825368	2.44949	0.01	1.82483	0.01	0.816497	0.01	0.01
1.1.1.29	0.01	0.01	0.45385	1.73205	0.01	0.854877	1.06728	0.01	0.57735	0.849837	0.421637	0.762001	0.393576	0.408248	0.01	0.403281	0.01	0.516398	0.632456	0.547723
1.1.1.290	0.01	0.01	0.373544	0.01	0.01	0.133616	0.127	0.01	0.01	0.01	0.01	0.245935	0.213021	0.01	0.01	0.394053	0.01	0.408248	0.01	0.01
1.1.1.3	0.01	0.57735	0.467078	0.01	0.01	0.643585	0.750815	0.01	0.57735	0.421637	0.421637	0.522671	0.628902	0.01	0.01	0.691666	0.01	0.01	0.421637	0.547723
1.1.1.30	0.01	0.01	0.152499	0.447214	0.01	0.238653	0.01	0.01	0.01	0.01	0.01	0.336011	0.408934	0.408248	0.01	0.590965	0.01	0.408248	0.01	0.01
1.1.1.306	0.01	0.01	0.01	0.01	0.01	0.133616	0.127	0.01	0.01	0.01	0.01	0.245935	0.108465	0.408248	0.01	0.305434	0.01	0.01	0.01	0.01
1.1.1.31	0.01	0.5	0.467078	0.547723	0.01	0.608567	0.510337	0.01	0.57735	0.483046	0.316228	0.945597	0.665896	0.983192	0.01	1.23368	0.01	0.408248	0.421637	0.447214
1.1.1.312	0.01	0.01	0.01	0.01	0.01	0.01	0.01	0.01	0.01	0.01	0.01	0.01	0.01	0.01	0.01	0.125609	0.01	0.01	0.01	0.01
1.1.1.35	0.01	0.01	0.152499	0.01	0.01	1.03437	0.960483	0.01	3.78594	0.316228	0.01	1.34254	1.89079	3.26599	0.01	3.3308	0.01	0.01	0.01	0.01
1.1.1.36	0.01	0.57735	0.01	0.01	0.01	0.187215	0.216335	0.01	0.57735	0.01	0.01	0.176777	0.282545	0.01	0.01	0.639554	0.01	0.01	0.01	0.01
1.1.1.37	0.01	0.01	0.950025	0.447214	0.01	0.700388	0.577427	0.01	1	0.421637	0.316228	0.490844	0.66988	0.408248	0.01	1.12846	1.25831	0.547723	0.674949	0.447214
1.1.1.38	0.01	0.57735	0.390927	0.01	0.01	0.636512	0.711022	0.01	0.57735	0.527046	0.316228	0.594837	0.810816	1.3784	1	0.900891	0.01	0.01	0.471405	0.447214
1.1.1.4	0.01	0.01	0.304997	0.01	0.01	0.307625	0.432669	0.01	0.01	0.632456	0.01	0.353553	1.92667	2.19089	0.01	0.996682	0.01	0.816497	0.01	0.01
1.1.1.40	0.01	0.01	0.324353	0.01	0.01	0.272709	0.274512	0.01	0.57735	0.01	0.01	0.447889	0.566823	0.01	0.01	0.715011	0.01	0.01	0.01	0.01
1.1.1.41	0.01	0.01	0.01	0.01	0.01	0.547322	0.670643	0.01	0.01	0.516398	0.421637	0.01	0.257656	0.01	0.01	0.382719	0.01	0.01	0.421637	0.01
1.1.1.42	0.01	0.01	0.213083	0.01	0.01	0.536509	0.52941	0.01	0.01	0.01	0.421637	0.522671	0.438996	0.01	0.01	0.593052	0.01	0.408248	0.567646	0.447214
1.1.1.43	0.01	0.01	0.01	0.01	0.01	0.01	0.01	0.01	0.01	0.01	0.01	0.01	0.108465	0.01	0.01	0.111166	0.01	0.01	0.01	0.01
1.1.1.44	0.01	0.57735	0.485675	0.447214	0.01	0.568749	0.533638	0.01	1.52753	0.843274	0.01	0.762001	0.564347	0.408248	0.01	0.720462	0.5	0.01	0.01	0.01
1.1.1.46	0.01	0.01	0.01	0.01	0.01	0.01	0.01	0.01	0.01	0.01	0.01	0.01	0.01	0.01	0.01	0.0787943	0.01	0.01	0.01	0.01
1.1.1.47	0.01	0.01	0.152499	0.447214	0.01	0.314026	0.127	0.01	0.01	0.01	0.01	0.368902	0.507645	0.01	0.01	0.598692	0.01	0.01	0.316228	0.01
1.1.1.49	0.01	0.01	0.337734	0.01	0.01	0.47948	0.319058	0.01	1.1547	0.516398	0.01	0.800705	0.267261	0.408248	0.01	0.687831	0.01	0.408248	0.01	0.01
1.1.1.50	0.01	0.01	0.01	0.01	0.01	0.109431	0.01	0.01	0.01	0.01	0.01	0.245935	0.108465	0.01	0.01	0.206894	0.01	0.01	0.01	0.01
1.1.1.53	0.01	0.01	0.01	0.01	0.01	0.133616	0.127	0.01	0.01	0.01	0.01	0.176777	0.463515	0.816497	0.01	0.336299	0.01	0.01	0.01	0.01
1.1.1.56	0.01	0.01	0.01	0.01	0.01	0.01	0.01	0.01	0.01	0.01	0.01	0.01	0.185617	0.01	0.01	0.226184	0.01	0.01	0.01	0.01
1.1.1.57	0.01	0.01	0.25777	0.547723	0.707107	0.460804	0.473519	0.01	0.01	0.01	0.421637	0.420013	0.490241	0.408248	0.57735	0.564249	0.01	0.01	0.527046	0.547723
1.1.1.58	0.01	0.01	0.513387	0.547723	0.707107	0.434921	0.533638	0.707107	0.01	0.01	0.316228	0.420013	0.152477	0.408248	0.57735	0.376695	0.57735	0.01	0.483046	0.447214
1.1.1.6	0.01	1.5	0.213083	1.09545	0.707107	1.00077	1.22593	1.41421	0.01	0.516398	0.823273	0.840027	0.635769	0.516398	0.57735	0.634989	0.01	0.01	0.674949	0.01
1.1.1.60	0.01	0.01	0.213083	1.22474	0.01	0.63983	0.612966	0.01	0.01	0.516398	0.674949	0.802592	0.484204	0.01	0.01	0.817277	0.01	0.408248	0.316228	0.447214
1.1.1.61	0.01	0.01	0.01	0.01	0.01	0.358743	0.431751	0.01	0.01	0.01	0.316228	0.245935	0.21693	0.01	0.01	0.300578	0.01	0.01	0.01	0.01
1.1.1.65	0.01	0.01	0.152499	0.01	0.01	0.0776151	0.01	0.01	0.01	0.01	0.01	0.176777	0.01	0.408248	0.01	0.156671	0.01	0.01	0.01	0.01
1.1.1.67	0.01	0.01	0.373544	0.01	0.01	0.153812	0.127	0.01	0.01	0.01	0.01	0.296145	0.108465	0.01	0.01	0.259436	0.01	0.01	0.01	0.01
1.1.1.69	0.01	0.01	0.39375	0.447214	0.707107	0.8396	0.970343	0.707107	0.57735	0.483046	0.316228	0.581121	0.236691	0.816497	0.57735	0.612503	0.5	0.408248	0.699206	0.547723
1.1.1.77	0.01	0.01	0.45385	0.547723	0.707107	0.485797	0.530657	0.01	0.01	0.483046	0.316228	0.504016	0.185617	0.01	0.57735	0.344078	0.01	0.01	0.516398	0.547723
1.1.1.79	0.01	0.01	0.01	0.01	0.01	0.378309	0.01	0.01	0.01	0.01	0.01	0.842424	0.241378	0.01	0.01	0.942588	0.01	0.01	0.01	0.01
1.1.1.81	0.01	0.01	0.01	0.447214	0.707107	0.352118	0.247676	0.01	0.01	0.01	0.421637	0.592289	0.236691	0.01	0.01	0.514469	0.01	0.408248	0.483046	0.01
1.1.1.82	0.01	0.01	0.01	0.01	0.01	0.0776151	0.127	0.01	0.01	0.01	0.01	0.01	0.01	0.01	0.01	0.117902	0.01	0.01	0.01	0.01
1.1.1.85	0.01	0.01	0.152499	0.01	0.01	0.555269	0.52941	0.01	0.57735	0.527046	0.316228	0.400353	0.410984	0.408248	0.57735	0.561769	0.01	0.01	0.471405	0.707107
1.1.1.86	0.01	0.01	0.213083	0.01	0.01	0.491512	0.599003	0.01	0.01	0.516398	0.316228	0.245935	0.410984	0.01	0.57735	0.493685	0.01	0.01	0.421637	0.447214
1.1.1.88	0.01	0.01	0.213083	0.01	0.01	0.203744	0.01	0.01	0.01	0.316228	0.01	0.447889	0.419083	0.516398	0.01	0.371299	0.01	0.01	0.01	0.01
1.1.1.9	0.01	0.01	0.01	0.01	0.01	0.0776151	0.01	0.01	0.01	0.01	0.01	0.176777	0.152477	0.01	0.01	0.215965	0.01	0.01	0.01	0.01
1.1.1.90	0.01	0.01	0.01	0.01	0.01	0.241391	0.366858	0.01	0.01	0.01	0.01	0.176777	0.599486	0.408248	0.01	0.283704	0.01	0.01	0.01	0.01
1.1.1.91	0.01	0.01	0.304997	0.01	0.01	0.243499	0.306806	0.01	0.01	0.01	0.01	0.353553	0.152477	0.816497	0.01	0.56511	0.01	0.816497	0.01	0.01
1.1.1.93	0.01	0.01	0.01	0.01	0.01	0.748492	0.649004	0.01	0.01	0.01	0.01	1.00803	0.325396	0.01	0.01	1.45501	0.01	0.01	0.01	0.01
1.1.1.94	0.01	0.01	0.01	0.447214	0.01	0.46569	0.338363	0.01	0.57735	0.421637	0.316228	0.57414	0.263036	0.01	0.01	0.388278	0.01	0.408248	0.01	0.01
1.1.1.95	0.707107	0.01	0.375023	1.73205	0.01	1.37379	1.64651	0.01	0.57735	2.11082	0.699206	1.60644	0.850605	0.816497	0.57735	1.05945	0.01	0.408248	0.707107	0.447214
1.1.2.3	0.01	0.01	0.152499	0.01	0.01	0.344783	0.127	0.01	0.57735	0.01	0.01	0.707107	0.402026	0.408248	0.01	0.790278	0.01	0.01	0.01	0.01
1.1.2.4	0.01	0.01	0.441481	0.447214	0.01	0.30284	0.216335	0.707107	0.01	0.01	0.01	0.245935	0.408934	0.816497	0.01	0.68738	0.5	0.01	0.01	0.01
1.1.2.8	0.01	0.01	0.01	0.01	0.01	0.0776151	0.01	0.01	0.01	0.01	0.01	0.176777	0.01	0.01	0.01	0.620261	0.01	0.01	0.01	0.01
1.1.3.15	1.41421	0.01	0.337734	0.01	0.01	0.876554	0.771141	0.01	1	0.01	0.421637	1.07341	0.655081	1.22474	0.57735	0.9319	0.01	0.01	0.316228	0.01
1.1.3.21	0.01	0.01	0.01	0.01	0.01	0.153812	0.01	0.01	0.01	0.316228	0.01	0.336011	0.497332	0.516398	0.01	0.2772	0.01	0.01	0.01	0.01
1.1.5.2	0.01	0.01	0.01	0.01	0.01	0.171436	0.127	0.01	0.01	0.01	0.01	0.296145	0.213021	0.01	0.01	0.611044	0.01	0.01	0.01	0.01
1.1.5.3	0.707107	0.5	0.820555	0.547723	0.707107	1.16773	0.749581	0.01	2.08167	0.516398	2.50333	1.20315	1.09327	0.01	0.01	1.32816	0.5	0.01	0.483046	0.447214
1.1.5.4	0.01	0.01	0.152499	0.01	0.01	0.334954	0.282113	0.01	0.01	0.01	0.01	0.644455	0.263036	0.01	0.01	0.649621	0.01	0.01	0.01	0.01
1.1.5.8	0.01	0.01	0.01	0.01	0.01	0.109431	0.01	0.01	0.01	0.01	0.01	0.245935	0.108465	0.01	0.01	0.222565	0.01	0.01	0.01	0.01
1.1.99.-	0.01	0.01	0.01	0.01	0.01	0.31046	0.01	0.01	0.01	0.01	0.01	0.707107	0.410984	0.01	0.01	0.667696	0.01	0.01	0.01	0.01
1.1.99.1	0.01	0.01	0.152499	0.01	0.01	0.405511	0.282113	0.01	0.01	0.01	0.01	0.812578	0.457432	1.63299	0.01	1.01076	0.01	0.01	0.01	0.01
1.1.99.10	0.01	0.01	0.01	0.01	0.01	0.01	0.01	0.01	0.01	0.01	0.01	0.01	0.01	0.01	0.01	0.073788	0.01	0.01	0.01	0.01
1.1.99.21	0.01	0.01	0.01	0.01	0.01	0.133616	0.01	0.01	0.01	0.01	0.01	0.296145	0.357003	0.01	0.01	0.472996	0.01	0.01	0.01	0.01
1.1.99.28	0.01	0.01	0.01	0.01	0.01	0.0776151	0.127	0.01	0.01	0.01	0.01	0.01	0.01	0.01	0.01	0.196019	0.01	0.01	0.01	0.01
1.1.99.3	0.01	0.01	0.152499	0.01	0.01	0.01	0.01	0.01	0.01	0.01	0.01	0.01	0.21693	0.01	0.01	0.616069	0.5	0.01	0.01	0.01
1.10.2.-	0.01	0.01	0.152499	0.01	0.01	0.01	0.01	0.01	0.01	0.01	0.01	0.01	0.01	0.01	0.01	0.330924	0.01	0.01	0.01	0.01
1.10.2.2	0.01	0.01	0.01	0.01	0.01	0.171436	0.216335	0.01	0.01	0.01	0.01	0.245935	0.293725	0.01	0.01	0.500721	0.01	0.408248	0.01	0.01
1.10.3.-	0.01	0.01	0.625235	0.01	0.01	1.17949	0.515492	0.01	2.51661	0.01	0.01	1.6409	2.24856	0.01	0.01	2.9886	0.5	0.816497	0.01	0.01
1.10.3.12	0.01	0.01	0.609994	0.01	0.01	0.319558	0.508001	0.01	0.01	0.01	0.01	0.01	0.01	0.01	0.01	1.21757	0.01	0.01	0.01	0.01
1.10.3.3	0.01	0.01	0.01	0.01	0.01	0.01	0.01	0.01	0.01	0.01	0.01	0.01	0.152477	0.01	0.01	0.164559	0.01	0.01	0.01	0.01
1.10.9.1	0.01	0.01	0.01	0.01	0.01	0.153812	0.01	0.01	0.01	0.01	0.01	0.01	0.01	0.01	0.01	0.297714	0.01	0.01	0.01	0.01
1.11.1.-	0.01	0.01	0.01	0.01	0.01	0.231587	0.01	0.01	0.01	0.01	0.01	0.491869	0.524471	0.408248	0.01	0.625293	0.01	0.408248	0.01	0.01
1.11.1.1	0.01	0.01	0.01	0.01	0.01	0.01	0.01	0.01	0.01	0.01	0.01	0.01	0.569289	0.01	0.01	0.208973	0.01	0.01	0.01	0.01
1.11.1.10	0.01	0.01	0.457496	0.447214	0.01	0.576306	0.523382	0.01	0.57735	0.01	0.01	0.937029	0.152477	0.408248	0.57735	0.720563	0.01	0.408248	0.01	0.01
1.11.1.15	0.01	0.01	0.755929	0.447214	0.707107	1.01232	0.936368	0.01	1.1547	0.699206	0.632456	0.8076	1.15652	0.408248	0.57735	1.38887	0.57735	0.816497	0.707107	0.894427
1.11.1.21	0.01	0.01	0.304997	0.01	0.01	0.710532	0.432669	0.01	1.1547	0.01	0.01	0.941858	0.473381	0.816497	0.01	1.09632	0.01	0.01	0.01	0.01
1.11.1.5	0.01	0.01	0.62612	0.01	0.01	0.133616	0.178127	0.01	0.01	0.01	0.01	0.01	0.31667	0.01	0.01	0.890352	0.5	0.01	0.01	0.01
1.11.1.6	0.01	0.01	0.505781	0.01	0.01	0.496096	0.319058	0.01	0.01	0.01	0.01	0.827331	0.590542	1.22474	0.01	0.963217	0.5	0.01	0.01	0.01
1.11.1.9	0.01	0.57735	0.547824	0.01	0.707107	0.814639	0.982125	0.01	0.01	0.699206	0.316228	0.840027	0.535046	0.01	0.57735	0.775381	0.01	0.547723	0.699206	0.894427
1.12.2.1	0.01	0.01	0.01	0.01	0.01	0.406096	0.504868	0.01	0.57735	0.01	0.01	0.176777	0.34177	0.01	0.01	0.196754	0.01	0.01	0.01	0.01
1.12.5.1	0.01	0.01	0.01	0.01	0.01	0.01	0.01	0.01	0.01	0.01	0.01	0.01	0.21693	0.01	0.01	0.571229	0.01	0.01	0.01	0.01
1.12.7.2	0.707107	0.5	0.01	0.547723	0.01	0.871269	1.09092	0.01	0.57735	1.0328	0.516398	0.564401	0.108465	0.01	0.57735	0.518777	0.01	0.01	0.01	0.01
1.12.98.1	0.01	0.01	0.01	0.01	0.01	0.0776151	0.01	0.01	0.01	0.01	0.01	0.01	0.01	0.01	0.01	0.770461	0.01	0.01	0.01	0.01
1.12.99.-	0.01	0.01	0.01	0.01	0.01	0.232845	0.01	0.01	0.01	0.01	0.01	0.01	0.325396	0.01	0.01	0.383802	0.01	0.01	0.01	0.01
1.12.99.6	0.01	0.01	0.599926	0.01	0.01	1.35155	0.936932	0.01	0.01	0.01	0.01	0.592289	1.13018	0.816497	0.01	1.35226	0.957427	0.01	0.01	0.01
1.13.-.-	0.01	0.01	0.01	0.01	0.01	0.0776151	0.01	0.01	0.57735	0.01	0.01	0.01	0.01	0.01	0.01	0.198607	0.01	0.01	0.01	0.01
1.13.11.1	0.01	0.01	0.01	0.01	0.01	0.244994	0.381	0.01	0.01	0.01	0.01	0.176777	0.282545	0.408248	0.01	0.541057	0.01	0.816497	0.01	0.01
1.13.11.11	0.01	0.01	0.304997	0.01	0.01	0.109431	0.01	0.01	0.01	0.01	0.01	0.245935	0.185617	0.816497	0.01	0.405529	0.01	0.01	0.01	0.01
1.13.11.16	0.01	0.01	0.01	0.01	0.01	0.01	0.01	0.01	0.01	0.01	0.01	0.01	0.01	0.01	0.01	0.278925	0.01	0.01	0.01	0.01
1.13.11.27	0.01	0.01	0.366057	0.01	0.01	0.381241	0.178127	0.01	0.57735	0.01	0.01	0.780302	0.321934	0.816497	0.01	0.67671	0.01	0.408248	0.01	0.01
1.13.11.3	0.01	0.01	0.304997	0.01	0.01	0.350507	0.282113	0.01	0.01	0.01	0.01	0.672022	0.426043	0.816497	0.01	0.699824	0.01	0.408248	0.01	0.01
1.13.11.37	0.01	0.01	0.01	0.01	0.01	0.109431	0.127	0.01	0.01	0.01	0.01	0.176777	0.01	0.408248	0.01	0.158253	0.01	0.01	0.01	0.01
1.13.11.39	0.01	0.01	0.213083	0.01	0.01	0.133616	0.01	0.01	0.01	0.01	0.01	0.01	0.185617	0.01	0.01	0.389961	0.01	0.408248	0.01	0.01
1.13.11.4	0.707107	0.01	0.01	0.01	0.01	0.171436	0.178127	0.01	0.01	0.674949	0.01	0.245935	0.185617	0.01	0.01	0.32617	0.01	0.01	0.01	0.01
1.13.11.41	0.01	0.01	0.01	0.01	0.01	0.109431	0.01	0.01	0.01	0.01	0.01	0.245935	0.108465	0.01	0.01	0.146248	0.01	0.01	0.01	0.01
1.13.11.5	0.01	0.01	0.152499	0.01	0.01	0.201582	0.127	0.01	0.57735	0.01	0.01	0.368902	0.185617	0.408248	0.01	0.45112	0.01	0.01	0.01	0.01
1.13.11.53	0.01	0.01	0.01	0.01	0.01	0.267232	0.01	0.01	0.01	0.01	0.01	0.592289	0.21693	0.01	0.01	0.712565	0.01	0.01	0.01	0.01
1.13.12.-	0.01	0.01	0.01	0.01	0.01	0.217188	0.01	0.01	0.01	0.316228	0.01	0.470929	0.300327	0.408248	0.01	0.373283	0.01	0.01	0.01	0.01
1.13.12.16	0.01	0.01	0.01	0.01	0.01	0.214821	0.127	0.01	0.01	0.01	0.01	0.336011	0.545673	0.408248	0.01	0.977553	0.01	0.408248	0.316228	0.01
1.14.-.-	0.01	0.01	0.774025	0.01	0.01	0.967753	0.178127	0.01	0.01	0.01	0.01	2.13435	1.97938	4.49073	0.01	3.83989	0.01	0.01	0.01	0.01
1.14.11.-	0.01	0.01	0.01	0.01	0.01	0.305481	0.127	0.01	0.01	0.01	0.01	0.622171	0.632456	1.22474	0.01	0.970645	0.01	0.01	0.01	0.01
1.14.11.17	0.01	0.01	0.01	0.01	0.01	0.267232	0.01	0.01	0.01	0.01	0.01	0.592289	0.82791	0.816497	0.01	1.10029	0.01	0.01	0.01	0.01
1.14.12.10	0.01	0.01	0.01	0.01	0.01	0.15523	0.254	0.01	0.01	0.01	0.01	0.01	0.21693	0.01	0.01	0.518285	0.01	0.01	0.01	0.01
1.14.12.17	0.01	0.01	0.152499	0.01	0.01	0.326509	0.449749	0.01	0.57735	0.01	0.01	0.245935	0.257656	0.408248	0.01	0.520659	0.01	0.01	0.01	0.01
1.14.13.-	0.01	0.01	0.337734	0.01	0.01	0.696022	0.527408	0.01	0.01	0.01	0.01	1.24394	1.03618	0.816497	0.01	1.71988	0.01	0.816497	0.01	0.01
1.14.13.1	0.01	0.01	0.01	0.01	0.01	0.203744	0.127	0.01	0.01	0.01	0.01	0.421212	0.358959	0.01	0.01	0.582494	0.01	0.408248	0.01	0.01
1.14.13.127	0.01	0.01	0.152499	0.01	0.01	0.133616	0.127	0.01	0.01	0.01	0.01	0.245935	0.453125	0.408248	0.01	0.661687	0.01	0.01	0.01	0.01
1.14.13.151	0.01	0.01	0.01	0.01	0.01	0.0776151	0.01	0.01	0.01	0.01	0.01	0.176777	0.325396	0.408248	0.01	0.467554	0.01	0.01	0.01	0.01
1.14.13.2	0.01	0.01	0.01	0.01	0.01	0.277487	0.127	0.01	0.01	0.01	0.01	0.592289	0.300327	0.816497	0.01	0.399189	0.01	0.01	0.01	0.01
1.14.13.22	0.01	0.01	0.01	0.01	0.01	0.01	0.01	0.01	0.01	0.01	0.01	0.01	0.108465	0.01	0.01	0.889399	0.01	0.01	0.01	0.01
1.14.13.39	0.01	0.01	0.152499	0.01	0.01	0.0776151	0.127	0.01	0.01	0.01	0.01	0.01	0.108465	0.01	0.01	0.302286	0.01	0.01	0.01	0.01
1.14.13.40	0.01	0.01	0.01	0.01	0.01	0.01	0.01	0.01	0.01	0.01	0.01	0.01	0.01	0.01	0.01	0.148777	0.01	0.01	0.01	0.01
1.14.13.81	0.01	0.01	0.373544	0.01	0.01	0.187215	0.178127	0.01	0.57735	0.01	0.01	0.245935	0.01	0.01	0.57735	0.422299	0.57735	0.01	0.316228	0.01
1.14.13.82	0.01	0.01	0.152499	0.01	0.01	0.277487	0.254	0.01	0.01	0.01	0.01	0.514899	0.263036	0.408248	0.01	1.01782	0.01	0.01	0.01	0.01
1.14.13.83	0.01	0.01	0.01	0.01	0.01	0.171436	0.127	0.01	0.01	0.01	0.01	0.336011	0.257656	0.408248	0.01	0.329025	0.01	0.01	0.01	0.01
1.14.13.9	0.01	0.01	0.152499	0.01	0.01	0.01	0.01	0.01	0.01	0.01	0.01	0.01	0.01	0.01	0.01	0.190946	0.01	0.01	0.01	0.01
1.14.14.1	0.01	0.01	0.01	0.01	0.01	0.153812	0.01	0.01	0.01	0.01	0.01	0.296145	0.152477	1.22474	0.01	0.668078	0.01	0.01	0.01	0.01
1.14.14.3	0.01	0.01	0.304997	0.01	0.01	0.530625	0.635001	0.01	0.01	0.01	0.01	0.780302	0.580495	0.816497	0.01	0.745681	0.01	0.408248	0.01	0.01
1.14.14.5	0.01	0.01	0.337734	0.01	0.01	0.405511	0.254	0.01	0.01	0.01	0.01	0.812578	0.68354	2.44949	0.01	1.29008	0.01	0.408248	0.01	0.01
1.14.14.9	0.707107	0.01	0.213083	0.01	0.01	0.400985	0.274512	0.01	0.01	0.01	0.316228	0.245935	0.492237	0.01	0.01	0.761932	0.01	0.632456	0.01	0.01
1.14.15.3	0.01	0.01	0.152499	0.01	0.01	0.01	0.01	0.01	0.01	0.01	0.01	0.01	0.152477	0.01	0.01	0.457565	0.01	0.01	0.01	0.01
1.14.16.1	0.01	0.01	0.01	0.01	0.01	0.153812	0.127	0.01	0.57735	0.01	0.01	0.245935	0.152477	0.01	0.01	0.384972	0.01	0.408248	0.01	0.01
1.14.17.3	0.01	0.01	0.01	0.01	0.01	0.01	0.01	0.01	0.01	0.01	0.01	0.01	0.01	0.01	0.01	0.0924176	0.01	0.01	0.01	0.01
1.14.19.-	0.01	0.01	0.152499	0.01	0.01	0.109431	0.127	0.01	0.01	0.01	0.01	0.176777	0.152477	0.01	0.01	0.46885	0.01	0.01	0.01	0.01
1.14.19.1	0.01	0.01	0.304997	0.01	0.01	0.254711	0.282113	0.01	0.01	0.01	0.01	0.245935	0.263036	0.408248	0.01	0.687861	0.01	0.408248	0.01	0.01
1.14.19.3	0.01	0.01	0.152499	0.01	0.01	0.0776151	0.01	0.01	0.01	0.01	0.01	0.176777	0.108465	0.408248	0.01	0.384399	0.01	0.01	0.01	0.01
1.14.99.-	0.01	0.01	0.01	0.01	0.01	0.133616	0.01	0.01	0.57735	0.01	0.01	0.245935	0.152477	0.01	0.01	0.271826	0.01	0.01	0.01	0.01
1.14.99.40	0.01	0.01	0.152499	0.01	0.01	0.133616	0.01	0.01	0.01	0.01	0.01	0.296145	0.236691	0.408248	0.01	0.382383	0.01	0.01	0.01	0.01
1.14.99.44	0.01	0.01	0.01	0.01	0.01	0.0776151	0.127	0.01	0.01	0.01	0.01	0.01	0.01	0.01	0.01	0.183152	0.01	0.01	0.01	0.01
1.14.99.46	0.01	0.01	0.01	0.01	0.01	0.133616	0.01	0.01	0.01	0.01	0.01	0.296145	0.108465	0.01	0.01	0.278971	0.01	0.01	0.01	0.01
1.15.1.1	0.01	0.01	0.377964	0.447214	0.707107	0.959494	0.987628	0.01	1	0.483046	0.01	0.87009	0.849287	0.408248	1	1.15701	0.01	0.408248	0.421637	0.01
1.15.1.2	0.707107	0.5	0.01	0.01	0.01	0.530487	0.612966	0.707107	1.1547	0.516398	0.421637	0.336011	0.152477	0.01	0.57735	0.303408	0.01	0.01	0.316228	0.01
1.16.1.1	0.01	0.01	0.213083	0.01	0.01	0.275374	0.328852	0.01	0.01	0.01	0.01	0.353553	0.152477	0.01	0.01	0.646242	0.01	0.01	0.01	0.01
1.16.1.3	0.01	0.01	0.01	0.01	0.01	0.15523	0.254	0.01	0.01	0.01	0.01	0.01	0.371235	0.01	0.01	0.712625	0.01	0.01	0.01	0.01
1.16.1.9	0.01	0.01	0.152499	0.01	0.01	0.241391	0.282113	0.01	0.01	0.01	0.01	0.368902	0.257656	0.816497	0.01	0.754632	0.01	0.01	0.01	0.01
1.16.3.1	0.707107	0.5	1.07781	0.01	0.01	0.46017	0.49455	0.01	0.57735	0.421637	0.01	0.296145	0.276533	0.01	0.57735	0.546024	1	0.547723	0.421637	0.447214
1.17.1.1	0.01	0.01	0.01	0.01	0.01	0.133616	0.127	0.01	0.01	0.01	0.01	0.245935	0.309513	0.01	0.01	0.406663	0.01	0.01	0.01	0.01
1.17.1.2	0.01	0.01	0.213083	0.707107	0.01	0.428324	0.356254	0.01	0.01	0.421637	0.567646	0.618922	0.475448	0.816497	0.01	0.549343	0.01	0.01	0.316228	0.447214
1.17.1.4	0.707107	1.41421	0.152499	1.34164	0.01	2.52596	2.63885	0.707107	1.1547	0.01	0.316228	3.28179	1.04251	2.04124	1.73205	2.08114	0.01	0.01	2.02485	1.34164
1.17.4.1	0.707107	1.1547	1.16615	1.09545	0.01	1.01736	0.706733	1.41421	1.1547	0.849837	0.316228	1.11984	1.05957	0.408248	1.1547	1.21053	0.01	0.632456	0.699206	0.01
1.17.4.2	0.01	0.5	0.515539	0.83666	1.41421	0.776056	0.723007	0.01	1.1547	1.0328	0.471405	0.906406	0.670925	0.408248	0.01	0.596409	0.01	0.408248	0.483046	0.547723
1.17.7.1	0.01	0.01	0.213083	0.447214	0.01	0.252407	0.127	0.01	0.01	0.421637	0.01	0.447889	0.362067	0.816497	0.01	0.450657	0.01	0.408248	0.316228	0.447214
1.18.-.-	0.01	0.01	0.01	0.01	0.01	0.0776151	0.01	0.01	0.01	0.01	0.01	0.01	0.01	0.01	0.01	0.250621	0.01	0.01	0.01	0.01
1.18.1.-	0.01	0.01	0.01	0.01	0.01	0.0776151	0.127	0.01	0.01	0.01	0.01	0.01	0.185617	0.01	0.01	0.304844	0.01	0.01	0.01	0.01
1.18.1.1	0.01	0.01	0.01	1.09545	0.01	0.327012	0.216335	0.01	0.01	0.316228	0.421637	0.567962	0.108465	0.01	0.01	0.252124	0.01	0.01	0.316228	0.447214
1.18.1.2	0.01	0.01	0.373544	0.447214	0.01	0.866141	1.01561	0.01	0.57735	0.516398	0.421637	0.832796	0.542842	0.816497	0.57735	0.774427	0.01	0.408248	0.01	0.01
1.18.1.3	0.01	0.01	0.01	0.01	0.01	0.244994	0.01	0.01	0.01	0.01	0.01	0.553581	0.213021	0.816497	0.01	0.984403	0.01	0.01	0.01	0.01
1.18.6.1	0.01	0.01	0.457496	1	0.01	3.8729	4.82381	0.01	1.73205	0.01	0.674949	1.04679	0.433861	0.01	0.01	1.40736	0.01	0.816497	4.00694	4.08656
1.2.1.-	0.01	0.01	0.304997	0.01	0.01	0.580441	0.306806	0.01	0.01	0.01	0.01	1.18755	1.01211	1.22474	0.01	1.47673	0.01	0.01	0.01	0.01
1.2.1.10	0.01	1	0.648706	0.894427	1.41421	1.46169	1.52677	0.01	1.1547	1.64655	1.39841	1.11984	1.12359	0.816497	1.1547	1.20304	0.01	1.0328	1.3499	1.41421
1.2.1.11	0.707107	0.57735	0.213083	0.01	0.01	0.396222	0.274512	0.01	0.01	0.421637	0.01	0.592289	0.523402	0.408248	0.01	0.535746	0.01	0.01	0.01	0.01
1.2.1.12	0.01	0.01	0.152499	0.01	0.01	0.582732	0.51958	0.01	0.57735	0.01	0.01	0.508001	0.478677	0.408248	0.01	0.830613	0.01	0.408248	0.316228	0.01
1.2.1.16	0.707107	0.01	0.652111	0.447214	0.01	0.86253	0.515492	0.01	0.57735	0.01	0.01	1.6932	0.720255	2.04124	0.01	1.46726	0.01	1.63299	0.316228	0.447214
1.2.1.18	0.01	0.01	0.213083	0.01	0.01	0.426744	0.306806	0.01	0.01	0.01	0.01	0.787375	0.570026	0.816497	0.57735	0.883359	0.01	0.01	0.316228	0.01
1.2.1.19	0.01	0.01	0.01	0.01	0.01	0.0776151	0.01	0.01	0.01	0.01	0.01	0.176777	0.282545	0.01	0.01	0.306096	0.01	0.01	0.01	0.01
1.2.1.2	0.01	0.01	0.543766	0.894427	0.01	2.23739	0.817575	0.707107	1.73205	0.01	0.966092	2.25671	1.66585	1.63299	0.01	2.98408	0.01	0.01	0.316228	0.447214
1.2.1.22	0.01	0.01	1.23622	0.01	0.01	0.218862	0.01	0.01	0.01	0.01	0.01	0.01	0.648204	0.01	0.01	0.61532	0.01	0.01	0.632456	0.894427
1.2.1.28	0.01	0.01	0.01	0.01	0.01	0.217188	0.127	0.01	0.01	0.01	0.01	0.447889	0.213021	0.816497	0.01	0.293748	0.01	0.01	0.01	0.01
1.2.1.3	0.707107	0.01	0.774025	0.547723	0.707107	1.38868	0.717132	0.707107	0.57735	0.516398	0.421637	2.80391	1.28447	3.67423	0.01	2.80072	0.01	0.408248	0.483046	0.547723
1.2.1.38	0.01	0.01	0.304997	0.01	0.01	1.0825	1.10045	0.01	0.01	1.0328	0.632456	1.17604	0.933653	0.01	0.01	1.01283	0.01	0.01	0.632456	0.01
1.2.1.39	0.01	0.01	0.01	0.01	0.01	0.133616	0.127	0.01	0.01	0.01	0.01	0.176777	0.300327	0.408248	0.01	0.440078	0.01	0.01	0.01	0.01
1.2.1.4	0.01	0.01	0.01	0.01	0.01	0.0776151	0.127	0.01	0.01	0.01	0.01	0.01	0.21693	0.01	0.01	0.408417	0.01	0.01	0.01	0.01
1.2.1.41	0.01	0.5	0.01	0.447214	0.01	0.488046	0.473519	0.01	0.01	0.527046	0.01	0.53033	0.501259	0.01	0.57735	0.476913	0.01	0.01	0.01	0.01
1.2.1.46	0.01	0.01	0.01	0.01	0.01	0.218862	0.01	0.01	0.01	0.01	0.01	0.491869	0.185617	0.408248	0.01	0.308956	0.01	0.408248	0.01	0.01
1.2.1.59	0.01	0.01	0.01	0.01	0.01	0.109431	0.01	0.01	0.01	0.01	0.01	0.176777	0.108465	0.01	0.57735	0.284138	0.01	0.01	0.01	0.01
1.2.1.60	0.01	0.01	0.152499	0.01	0.01	0.173131	0.01	0.01	0.01	0.01	0.01	0.176777	0.309513	0.01	0.01	0.44523	0.01	0.01	0.01	0.01
1.2.1.68	0.01	0.01	0.01	0.01	0.01	0.133616	0.127	0.01	0.01	0.01	0.01	0.245935	0.276533	0.01	0.01	0.459175	0.01	0.01	0.01	0.01
1.2.1.70	0.01	0.01	0.213083	0.447214	0.01	0.547723	0.515236	0.01	0.01	0.516398	0.483046	0.553581	0.362067	0.408248	0.01	0.490769	0.01	0.01	0.421637	0.447214
1.2.1.71	0.01	0.01	0.01	0.01	0.01	0.203744	0.282113	0.01	0.01	0.01	0.01	0.245935	0.236691	0.01	0.01	0.416412	0.01	0.01	0.01	0.01
1.2.1.72	0.01	0.01	0.01	0.01	0.01	0.133616	0.127	0.01	0.01	0.01	0.01	0.245935	0.213021	0.01	0.01	0.374833	0.01	0.01	0.01	0.01
1.2.1.75	0.01	0.01	0.01	0.01	0.01	0.01	0.01	0.01	0.01	0.01	0.01	0.01	0.01	0.01	0.01	0.0966923	0.01	0.01	0.01	0.01
1.2.1.8	0.01	0.01	0.609994	0.01	0.01	0.759628	0.425583	0.01	0.01	0.01	0.01	1.56544	0.651867	2.44949	0.01	1.5318	0.01	0.01	0.316228	0.01
1.2.1.9	0.01	0.01	0.152499	0.01	0.01	0.475926	0.593683	0.01	0.01	0.316228	0.316228	0.296145	0.31667	0.01	0.01	0.419383	0.01	0.408248	0.316228	0.01
1.2.3.3	0.01	0.01	0.01	0.01	0.01	0.241391	0.127	0.01	0.01	0.316228	0.01	0.368902	1.41243	0.516398	0.01	0.372173	0.01	0.01	0.01	0.01
1.2.4.1	1.41421	0.01	1.0359	0.894427	0.01	1.32331	1.01091	0.01	1.1547	0.632456	0.632456	2.28225	1.20305	2.44949	0.01	2.0136	0.01	1.63299	0.01	0.01
1.2.4.2	0.01	0.01	0.213083	0.01	0.01	0.269477	0.274512	0.01	0.57735	0.01	0.01	0.396558	0.337647	0.408248	0.01	0.517967	0.01	0.01	0.01	0.01
1.2.4.4	0.01	0.01	0.529318	0.01	0.01	0.459376	0.356254	0.01	0.01	0.01	0.01	0.553581	0.810816	0.01	0.01	0.934198	0.01	0.408248	0.01	0.01
1.2.5.1	0.01	0.01	0.547824	0.01	0.01	0.332767	0.178127	0.01	0.01	0.01	0.01	0.683179	0.31667	0.816497	0.01	0.542478	0.57735	0.01	0.01	0.01
1.2.7.-	0.01	0.01	0.350605	0.01	0.707107	2.33804	0.779836	0.01	0.57735	0.316228	0.316228	0.545325	0.257656	0.408248	0.01	1.26265	0.5	0.408248	0.316228	0.01
1.2.7.1	0.01	0.01	0.609994	0.894427	0.01	2.1546	2.12711	0.01	0.01	0.843274	2.66875	1.21773	0.777844	0.01	0.01	1.72159	0.01	0.01	2.69979	1.78885
1.2.7.3	0.01	0.01	1.79083	9.39149	0.01	4.0101	2.49251	0.01	4.6188	0.01	2.319	3.74112	1.79752	0.816497	0.01	2.30485	0.5	2.40139	1.95789	1.94936
1.2.7.4	0.01	0.01	0.01	0.01	0.01	1.23543	0.01	0.01	6.9282	0.01	0.948683	0.01	0.01	0.01	0.01	0.264606	0.01	0.01	0.01	0.01
1.2.7.5	0.01	0.01	0.01	0.01	0.01	1.06182	0.530657	0.01	1.1547	0.01	0.948683	0.01	0.822478	0.01	0.01	0.777565	0.01	0.01	0.01	0.01
1.2.7.8	0.01	0.01	0.752258	1.78885	1.41421	1.55448	1.4239	0.01	1.1547	0.01	1.43372	1.39122	0.650791	0.01	0.01	1.0436	0.01	1.0328	1.75119	1.78885
1.2.99.2	0.707107	0.01	0.304997	0.894427	0.01	2.18772	2.70378	0.01	2.64575	0.527046	0.918937	1.14608	0.414377	0.408248	1.52753	2.02789	0.01	0.01	1.19722	0.83666
1.2.99.5	0.01	0.01	0.01	0.01	0.01	0.453496	0.41265	0.01	0.57735	0.01	0.632456	0.01	0.01	0.01	0.01	1.62215	0.01	0.01	0.01	0.01
1.2.99.7	0.01	0.01	0.01	0.01	0.01	0.133616	0.01	0.01	0.57735	0.01	0.01	0.01	0.01	0.01	0.01	0.0945348	0.01	0.01	0.316228	0.447214
1.20.4.1	0.01	0.01	0.879822	0.707107	0.707107	0.985103	0.944241	0.01	0.01	1.07497	0.948683	0.822442	1.34435	1.83485	1	1.28829	0.816497	0.816497	0.994429	1.30384
1.21.4.1	0.01	0.01	0.01	0.01	0.01	1.92974	2.60887	0.01	0.01	0.01	0.01	0.937029	0.838165	0.01	1.52753	0.308381	0.01	0.01	0.01	0.01
1.21.4.2	0.01	0.5	0.152499	0.01	0.01	2.25637	2.4968	0.01	0.01	0.527046	0.01	1.61863	0.213021	0.01	2.64575	0.571792	0.01	0.01	0.01	0.01
1.21.4.3	0.01	0.01	0.01	0.01	0.01	0.307625	0.01	0.01	0.01	0.01	0.01	0.01	0.01	0.01	0.01	0.12009	0.01	0.01	0.01	0.01
1.21.4.4	0.01	0.01	0.01	0.01	0.01	0.947547	0.662511	0.01	0.01	0.01	0.01	0.470929	0.01	0.01	0.57735	0.294362	0.01	0.01	0.01	0.01
1.3.-.-	0.01	0.01	0.152499	0.01	0.01	0.109431	0.127	0.01	0.01	0.01	0.01	0.176777	0.108465	0.408248	0.01	0.295473	0.01	0.01	0.01	0.01
1.3.1.-	0.01	0.01	0.25777	0.447214	0.01	0.500748	0.477134	0.707107	0.57735	0.516398	0.316228	0.567962	0.472789	0.547723	0.01	0.591601	0.01	0.408248	0.421637	0.447214
1.3.1.12	0.01	0.01	0.547824	0.447214	0.01	0.573989	0.681593	0.707107	0.01	0.567646	0.316228	0.470929	0.410984	0.01	0.57735	0.589128	0.01	0.01	0.316228	0.01
1.3.1.2	0.01	0.01	0.01	0.01	0.01	0.0776151	0.01	0.01	0.01	0.01	0.01	0.176777	0.213021	0.01	0.01	0.228093	0.01	0.01	0.01	0.01
1.3.1.25	0.01	0.01	0.01	0.01	0.01	0.0776151	0.127	0.01	0.01	0.01	0.01	0.01	0.108465	0.01	0.01	0.244217	0.01	0.01	0.01	0.01
1.3.1.26	0.01	0.57735	0.152499	0.01	0.01	0.644464	0.643275	0.707107	0.01	0.516398	0.471405	0.254	0.458349	0.01	0.57735	0.642022	0.01	0.01	0.01	0.01
1.3.1.28	0.01	0.01	0.01	0.01	0.01	0.0776151	0.01	0.01	0.57735	0.01	0.01	0.01	0.257656	0.408248	0.01	0.397946	0.01	0.01	0.01	0.01
1.3.1.31	0.01	0.01	0.01	0.01	0.01	0.32342	0.468184	0.01	0.01	0.01	0.01	0.176777	0.01	0.01	0.01	0.0394899	0.01	0.01	0.01	0.01
1.3.1.32	0.01	0.01	0.01	0.01	0.01	0.189155	0.254	0.01	0.01	0.01	0.01	0.245935	0.108465	0.408248	0.01	0.242092	0.01	0.01	0.01	0.01
1.3.1.33	0.01	0.01	0.01	0.01	0.01	0.01	0.01	0.01	0.01	0.01	0.01	0.01	0.108465	0.01	0.01	0.382452	0.01	0.01	0.01	0.01
1.3.1.34	0.707107	0.01	0.01	0.01	0.01	0.32342	0.216335	0.01	0.01	0.01	0.01	0.368902	0.31667	0.408248	0.01	0.689323	0.01	0.01	0.01	0.01
1.3.1.43	0.01	0.01	0.01	0.01	0.01	0.0776151	0.01	0.01	0.01	0.01	0.01	0.176777	0.185617	0.01	0.01	0.213	0.01	0.01	0.01	0.01
1.3.1.44	0.01	0.01	0.01	0.01	0.01	0.311868	0.431751	0.01	0.01	0.01	0.01	0.245935	0.01	0.01	0.01	0.180569	0.01	0.01	0.01	0.01
1.3.1.45	0.01	0.01	0.01	0.01	0.01	0.01	0.01	0.01	0.01	0.01	0.01	0.01	0.01	0.01	0.01	0.196631	0.01	0.01	0.01	0.01
1.3.1.54	0.01	0.01	0.01	0.547723	0.01	0.536407	0.504868	0.01	1	0.01	0.483046	0.470929	0.373116	0.408248	0.01	0.450903	0.01	0.408248	0.516398	0.547723
1.3.1.74	0.01	0.01	0.304997	0.547723	0.707107	0.910548	0.763387	0.01	0.57735	1.05935	0.994429	0.715609	0.152477	0.01	1	0.715327	0.01	0.01	0.875595	0.894427
1.3.1.76	1.41421	0.01	0.304997	0.894427	0.01	1.02996	1.04676	0.01	1.1547	0.01	0.966092	0.879883	0.515312	0.01	0.01	1.0427	0.01	0.01	0.632456	0.894427
1.3.1.83	0.01	0.01	0.01	0.01	0.01	0.01	0.01	0.01	0.01	0.01	0.01	0.01	0.01	0.01	0.01	0.22733	0.01	0.01	0.01	0.01
1.3.1.85	0.01	0.01	0.01	0.01	0.01	0.0776151	0.01	0.01	0.01	0.01	0.01	0.01	0.01	0.01	0.01	0.156338	0.01	0.01	0.316228	0.447214
1.3.1.9	0.01	0.01	0.213083	0.01	0.01	0.32342	0.298064	0.01	0.01	0.01	0.01	0.490844	0.608529	0.01	0.01	0.688053	0.01	0.408248	0.01	0.01
1.3.3.11	0.01	0.01	0.01	0.01	0.01	0.153812	0.127	0.01	0.01	0.01	0.01	0.296145	0.108465	0.01	0.01	0.394623	0.01	0.01	0.01	0.01
1.3.3.3	0.01	0.01	0.01	0.01	0.01	0.22713	0.216335	0.01	0.57735	0.421637	0.01	0.336011	0.324102	0.408248	0.01	0.535232	0.01	0.01	0.01	0.01
1.3.3.4	0.01	0.01	0.373544	0.01	0.01	0.241391	0.178127	0.01	0.01	0.01	0.01	0.296145	0.108465	0.408248	0.01	0.555606	0.57735	0.516398	0.01	0.01
1.3.5.3	0.01	0.01	0.324353	0.01	0.01	0.352739	0.398304	0.01	0.57735	0.01	0.316228	0.176777	0.213021	0.516398	0.01	0.484908	0.01	0.01	0.316228	0.01
1.3.5.5	0.01	0.01	0.01	0.01	0.01	0.01	0.01	0.01	0.01	0.01	0.01	0.01	0.01	0.01	0.01	0.208037	0.01	0.01	0.01	0.01
1.3.7.9	0.01	0.01	0.01	0.01	0.01	0.01	0.01	0.01	0.01	0.01	0.01	0.01	0.01	0.01	0.01	0.202904	0.01	0.01	0.01	0.01
1.3.8.1	0.01	0.01	0.152499	0.01	0.01	1.62389	1.46743	0.01	1.52753	0.918937	0.994429	1.91766	0.282545	0.01	1.73205	1.0441	0.01	0.547723	0.843274	0.01
1.3.8.2	0.01	0.01	0.01	0.01	0.01	0.201582	0.274512	0.01	0.01	0.01	0.316228	0.01	0.185617	0.01	0.01	0.188036	0.01	0.01	0.01	0.01
1.3.8.4	0.01	0.01	0.01	0.01	0.01	0.171436	0.127	0.01	0.01	0.01	0.01	0.336011	0.276533	0.01	0.01	0.964096	0.01	0.408248	0.01	0.01
1.3.8.6	0.01	0.01	0.152499	0.01	0.01	0.262824	0.178127	0.01	0.01	0.01	0.01	0.470929	0.276533	0.816497	0.01	0.611009	0.01	0.816497	0.01	0.01
1.3.8.7	0.707107	0.01	0.152499	0.01	0.01	0.926684	0.216335	0.01	0.01	0.01	0.01	1.66559	1.33494	3.67423	0.57735	3.66827	0.01	0.816497	0.01	0.01
1.3.98.1	0.01	0.01	0.52617	0.01	0.01	0.367987	0.355139	0.01	0.01	0.471405	0.316228	0.336011	0.482756	0.408248	0.01	0.537889	0.01	0.816497	0.567646	0.447214
1.3.99.-	0.707107	0.01	0.974765	0.01	0.01	2.04859	0.915955	0.01	1.1547	0.01	0.421637	3.66311	2.19963	7.34847	0.57735	5.45285	0.01	0.516398	0.01	0.01
1.3.99.1	0.01	0.01	0.447709	1.41421	0.707107	1.51921	0.936368	0.01	1.1547	2.3094	0.01	1.87406	1.13488	2.04124	0.57735	1.8287	0.01	0.408248	1.26491	1.14018
1.3.99.16	0.01	0.01	0.01	0.01	0.01	0.457344	0.381	0.01	0.01	0.01	0.01	0.895779	0.371235	0.01	0.01	1.71327	0.01	0.01	0.01	0.01
1.3.99.22	0.01	0.5	0.686042	0.01	0.01	0.534191	0.527659	0.707107	0.01	0.421637	0.421637	0.567962	0.89474	0.01	0.01	0.901448	0.5	0.01	0.316228	0.447214
1.3.99.23	0.01	0.01	0.492468	0.01	0.01	0.01	0.01	0.01	0.01	0.01	0.01	0.01	0.01	0.01	0.01	0.158253	0.01	0.01	0.01	0.01
1.3.99.4	0.01	0.01	0.01	0.01	0.01	0.0776151	0.127	0.01	0.01	0.01	0.01	0.01	0.01	0.01	0.01	0.226601	0.01	0.01	0.01	0.01
1.3.99.5	0.01	0.01	0.882963	0.01	0.01	0.0776151	0.01	0.01	0.01	0.01	0.01	0.01	0.01	0.516398	0.01	0.201502	1.1547	0.01	0.01	0.01
1.4.1.-	0.01	0.01	0.152499	0.01	0.01	0.0776151	0.127	0.01	0.01	0.01	0.01	0.01	0.01	0.01	0.01	0.177227	0.01	0.01	0.01	0.01
1.4.1.1	0.707107	0.01	0.551852	0.01	0.01	0.524152	0.51958	0.01	0.57735	0.948683	0.01	0.707107	0.503489	0.816497	0.01	0.716435	0.57735	0.01	0.01	0.01
1.4.1.13	0.01	0.01	1.86356	2.28035	1.41421	2.80728	2.77577	1.41421	1.1547	2.16025	2.66667	2.77953	2.13416	0.816497	1.1547	2.51993	1	0.816497	1.94365	1.78885
1.4.1.16	0.01	0.01	0.324353	0.01	0.01	0.47807	0.477134	0.01	0.01	0.516398	0.421637	0.507007	0.108465	0.01	0.01	0.23759	0.01	0.408248	0.516398	0.447214
1.4.1.2	0.01	0.01	0.213083	0.01	0.01	0.539529	0.441142	0.01	0.57735	0.01	0.316228	0.420013	0.257656	0.408248	0.57735	0.556257	0.01	0.01	0.01	0.01
1.4.1.21	0.01	0.01	0.544783	0.01	0.01	0.282119	0.383422	0.01	0.01	0.01	0.01	0.176777	0.01	0.01	0.01	0.306575	0.57735	0.01	0.421637	0.01
1.4.1.3	0.01	0.01	0.01	0.01	0.01	0.337722	0.447391	0.01	0.57735	0.01	0.316228	0.245935	0.257656	0.408248	0.01	0.574788	0.01	0.01	0.01	0.01
1.4.1.4	0.01	0.5	0.620791	0.01	0.01	0.620008	0.630823	0.01	0.01	0.316228	0.316228	0.553581	0.468324	0.01	0.57735	0.539145	0.01	0.408248	0.666667	0.447214
1.4.1.9	0.01	0.01	0.152499	0.447214	0.01	0.394236	0.127	0.01	0.01	0.01	0.316228	0.57414	0.108465	0.408248	0.01	0.426542	0.01	0.01	0.01	0.01
1.4.2.-	0.01	0.01	0.01	0.01	0.01	0.15523	0.01	0.01	0.01	0.01	0.01	0.353553	0.01	0.01	0.01	0.165655	0.01	0.01	0.01	0.01
1.4.3.-	0.01	0.01	0.01	0.01	0.01	0.256425	0.01	0.01	0.01	0.01	0.01	0.57414	0.50014	0.01	0.01	0.592758	0.01	0.01	0.01	0.01
1.4.3.16	0.01	0.01	0.25777	0.547723	0.01	0.514592	0.41265	0.01	0.57735	0.527046	0.316228	0.508001	0.309513	0.01	0.57735	0.538931	0.01	0.408248	0.737865	0.547723
1.4.3.19	0.01	0.01	0.152499	0.01	0.01	0.462267	0.247676	0.01	0.01	0.01	0.01	0.931094	0.31667	0.408248	0.01	0.51849	0.01	0.01	0.01	0.01
1.4.3.21	0.01	0.01	0.01	0.01	0.01	0.0776151	0.01	0.01	0.01	0.01	0.01	0.176777	0.01	0.408248	0.01	0.296792	0.01	0.01	0.01	0.01
1.4.3.3	0.01	0.01	0.152499	0.01	0.01	0.0776151	0.01	0.01	0.01	0.01	0.01	0.176777	0.01	0.408248	0.01	0.241029	0.01	0.01	0.01	0.01
1.4.3.4	0.01	0.01	0.01	0.447214	0.01	0.455224	0.52941	0.01	0.01	0.01	0.01	0.552669	0.108465	0.408248	0.01	0.615145	0.01	0.01	0.01	0.01
1.4.3.5	0.01	0.01	0.474137	0.01	0.01	0.294094	0.178127	0.01	0.57735	0.01	0.01	0.567962	0.382751	0.816497	0.01	0.564588	0.57735	0.408248	0.01	0.01
1.4.4.2	0.01	0.01	0.511225	0.894427	0.01	1.19902	1.47579	0.01	1	0.01	0.01	0.979117	0.441223	0.408248	1.1547	0.927662	0.5	0.752773	0.01	0.01
1.4.7.1	0.707107	0.01	0.152499	0.447214	0.01	0.370163	0.298064	0.707107	0.57735	0.421637	0.516398	0.368902	0.108465	0.01	0.01	0.402911	0.01	0.01	0.316228	0.01
1.4.99.1	0.01	0.01	0.213083	0.01	0.01	0.287249	0.178127	0.01	0.57735	0.01	0.01	0.57414	0.738497	0.01	0.01	1.17306	0.01	0.816497	0.01	0.01
1.4.99.5	0.01	0.01	0.01	0.01	0.01	0.01	0.01	0.01	0.01	0.01	0.01	0.01	0.01	0.01	0.01	0.232248	0.01	0.01	0.01	0.01
1.5.1.-	0.01	0.01	0.01	0.01	0.01	0.109431	0.01	0.01	0.01	0.01	0.01	0.245935	0.263036	0.01	0.01	0.622249	0.01	0.01	0.01	0.01
1.5.1.10	0.01	0.01	0.01	0.01	0.01	0.01	0.01	0.01	0.01	0.01	0.01	0.01	0.01	0.408248	0.01	0.107596	0.01	0.01	0.01	0.01
1.5.1.12	0.01	0.01	0.45385	0.01	0.01	0.282119	0.216335	0.01	0.57735	0.01	0.01	0.336011	0.241378	0.408248	0.01	0.530277	0.01	0.547723	0.01	0.01
1.5.1.2	0.01	0.01	0.324353	0.01	0.01	0.47165	0.425583	0.01	0.01	0.632456	0.316228	0.508001	0.555845	0.01	0.57735	0.696299	0.01	0.408248	0.01	0.01
1.5.1.20	0.01	0.01	0.426165	0.547723	0.01	0.58822	0.553819	0.01	0.57735	0.483046	0.421637	0.535061	0.542842	0.408248	0.57735	0.616277	0.01	0.01	0.674949	0.707107
1.5.1.24	0.01	0.01	0.01	0.447214	0.01	0.278734	0.410402	0.01	0.01	0.316228	0.01	0.176777	0.01	0.983192	0.01	0.0441424	0.01	0.01	0.01	0.01
1.5.1.3	0.01	0.01	0.152499	0.01	0.01	0.572715	0.598782	0.01	0.57735	0.421637	0.471405	0.465547	0.213021	0.408248	0.57735	0.558628	0.01	0.408248	0.527046	0.447214
1.5.1.38	0.01	0.01	0.478786	0.01	0.01	0.241391	0.178127	0.01	0.01	0.01	0.01	0.470929	0.437077	1.22474	0.01	0.625553	0.01	0.01	0.01	0.01
1.5.1.5	0.01	1.1547	0.304997	1.09545	0.01	1.3558	1.27509	1.41421	2.3094	0.632456	0.843274	0.965117	0.731829	1.63299	1.1547	1.0583	0.01	0.01	0.843274	0.894427
1.5.1.7	0.01	0.01	0.464701	0.547723	0.01	0.462228	0.410402	0.01	0.01	0.483046	0.527046	0.482559	0.213021	0.816497	0.01	0.404466	0.5	0.547723	0.471405	0.447214
1.5.3.-	0.01	0.01	0.152499	0.01	0.01	0.278734	0.410402	0.01	0.01	0.01	0.01	0.176777	0.185617	0.408248	0.01	0.35993	0.01	0.408248	0.01	0.01
1.5.3.1	0.707107	0.5	0.152499	1.09545	0.707107	1.49107	0.561642	0.01	0.57735	0.516398	1.05935	3.01609	1.63702	1.22474	0.01	2.39213	0.01	0.408248	0.421637	0.447214
1.5.5.-	0.01	0.01	0.01	0.01	0.01	0.677926	0.178127	0.01	1.1547	0.01	0.01	0.245935	0.384577	0.01	0.01	0.693772	0.01	0.01	0.01	0.01
1.5.5.1	0.01	0.01	0.01	0.01	0.01	0.153812	0.127	0.01	0.01	0.01	0.01	0.296145	0.276533	0.01	0.01	0.528455	0.01	0.01	0.01	0.01
1.5.8.4	0.01	0.01	0.01	0.01	0.01	0.15523	0.01	0.01	0.01	0.01	0.01	0.353553	0.108465	0.01	0.01	0.720748	0.01	0.01	0.01	0.01
1.5.99.6	0.01	0.01	0.01	0.01	0.01	0.01	0.01	0.01	0.01	0.01	0.01	0.01	0.108465	0.01	0.01	0.230947	0.01	0.01	0.01	0.01
1.5.99.8	0.01	0.01	0.820555	0.01	0.01	0.469322	0.557626	0.01	0.57735	0.01	0.01	0.622171	0.49986	0.408248	0.01	1.09263	0.01	0.01	0.01	0.01
1.6.-.-	0.01	0.01	0.152499	0.894427	0.01	0.759917	0.741067	0.01	0.57735	0.516398	0.01	0.508001	0.982622	0.816497	0.01	0.725999	0.01	0.01	0.316228	0.01
1.6.1.1	0.01	0.01	0.152499	0.01	0.01	0.187215	0.127	0.01	0.01	0.01	0.01	0.336011	0.236691	0.01	0.01	0.43184	0.01	0.408248	0.01	0.01
1.6.1.2	0.01	0.01	0.304997	0.01	0.01	0.718732	0.381	0.01	1.1547	0.01	0.01	0.937029	0.907022	0.816497	0.01	1.49457	0.01	1.26491	1.89737	2.68328
1.6.4.-	0.01	0.01	0.350605	0.01	0.01	0.31933	0.355139	0.01	0.01	0.01	0.01	0.296145	0.31667	0.408248	0.57735	0.492792	0.01	0.516398	0.01	0.01
1.6.5.-	0.01	0.01	1.94612	0.01	0.01	1.07411	0.770455	0.01	3.4641	0.01	0.01	0.01	0.01	0.01	0.01	2.50776	0.01	2.44949	0.421637	0.01
1.6.5.2	0.01	0.01	0.01	0.01	0.01	0.153812	0.127	0.01	0.01	0.316228	0.01	0.296145	0.263036	0.408248	0.01	0.691884	0.01	0.01	0.01	0.01
1.6.5.3	0.01	0.01	4.79768	2.60768	0.707107	6.02287	3.90233	1.41421	11.9304	1.0328	2.28279	8.14876	5.93338	10.6145	0.57735	8.22925	0.5	4.02078	1.61933	0.894427
1.6.5.5	0.01	0.01	0.478786	0.447214	0.01	0.818127	0.482644	0.01	0.01	0.01	0.316228	1.6152	0.86756	2.44949	0.01	1.99784	0.01	0.408248	0.01	0.01
1.6.99.-	0.01	0.5	0.505781	0.01	0.01	0.371934	0.41265	0.01	0.01	0.849837	0.01	0.421212	0.475742	0.516398	0.01	0.660073	0.01	0.408248	0.01	0.01
1.6.99.3	0.707107	0.01	0.585918	0.01	0.01	0.80206	0.64635	0.707107	0.57735	0.01	0.01	1.31024	1.27099	0.752773	0.01	1.46926	0.5	0.408248	0.01	0.01
1.6.99.5	0.01	0.01	0.01	0.01	0.707107	0.439099	0.57651	0.01	0.57735	0.01	0.01	0.176777	0.108465	0.01	0.01	0.728266	0.01	0.01	0.01	0.01
1.7.-.-	0.707107	0.57735	0.464701	0.547723	0.01	1.23169	1.62932	0.01	1.1547	0.421637	0.316228	0.739851	0.605299	1.09545	0.01	0.97405	0.5	0.516398	0.699206	0.447214
1.7.1.13	0.01	0.01	0.462312	0.547723	0.707107	0.479023	0.437531	0.01	0.57735	0.483046	0.674949	0.508001	0.337647	0.01	0.01	0.765949	0.5	0.752773	0.483046	0.547723
1.7.1.4	0.707107	0.01	0.753728	0.01	0.01	0.570064	0.45063	0.01	0.01	0.01	0.01	0.983226	0.620608	1.22474	0.01	1.19999	0.01	0.408248	0.01	0.01
1.7.1.7	0.01	0.01	0.213083	0.01	0.01	0.214821	0.178127	0.01	0.57735	0.483046	0.01	0.368902	0.383482	0.408248	0.01	0.467885	0.01	0.01	0.01	0.01
1.7.2.1	0.01	0.01	0.152499	0.01	0.01	0.153812	0.127	0.01	0.01	0.01	0.01	0.01	0.282545	0.01	0.01	0.44116	0.01	0.408248	0.01	0.01
1.7.2.2	0.01	0.01	0.796587	0.01	0.01	0.391261	0.01	0.01	0.57735	0.01	0.01	0.176777	0.213021	0.01	0.01	0.450144	1.1547	0.516398	0.01	0.01
1.7.2.3	0.01	0.01	0.457496	0.01	0.01	0.171436	0.01	0.01	0.57735	0.01	0.01	0.296145	0.185617	0.01	0.01	0.687256	0.01	0.01	0.01	0.01
1.7.2.4	0.01	0.01	0.01	0.01	0.01	0.109431	0.01	0.01	0.01	0.01	0.01	0.01	0.152477	0.01	0.01	0.287199	0.01	0.01	0.01	0.01
1.7.2.5	0.01	0.01	0.152499	0.01	0.01	0.153812	0.127	0.01	0.01	0.01	0.01	0.01	0.257656	0.01	0.01	0.456929	0.01	0.01	0.01	0.01
1.7.7.1	0.01	0.01	0.213083	0.447214	0.01	0.497273	0.590109	0.01	0.01	0.483046	0.316228	0.420013	0.241378	0.408248	0.01	0.455205	0.01	0.01	0.316228	0.01
1.7.99.1	0.01	0.01	0.01	0.01	0.01	0.267232	0.01	0.01	1.73205	0.01	0.01	0.01	0.108465	0.01	0.01	0.229764	0.01	0.01	0.01	0.01
1.7.99.4	0.01	0.01	0.663892	0.01	0.01	0.675336	0.68604	0.01	0.57735	0.01	0.01	0.832796	1.76941	0.408248	0.01	2.13196	0.01	0.01	0.01	0.01
1.8.-.-	0.01	0.01	0.01	0.01	0.01	0.229688	0.282113	0.01	0.01	0.01	0.01	0.176777	0.01	0.01	0.01	0.349019	0.01	0.01	0.421637	0.01
1.8.1.-	0.01	0.01	0.01	0.547723	0.01	0.685238	0.774563	0.01	0.57735	0.516398	0.632456	0.368902	0.282545	0.01	0.01	0.191201	0.01	0.01	0.316228	0.01
1.8.1.14	0.01	0.01	0.01	0.01	0.01	0.0776151	0.127	0.01	0.01	0.01	0.01	0.01	0.01	0.01	0.01	0.185124	0.01	0.01	0.01	0.01
1.8.1.2	0.01	0.01	0.213083	0.01	0.01	0.355215	0.366858	0.01	1.1547	0.01	0.01	0.514899	0.666316	0.01	0.01	1.02015	0.01	0.408248	0.01	0.01
1.8.1.4	0.707107	0.01	0.535557	0.894427	0.01	1.07664	1.12892	0.01	1.52753	0.316228	0.632456	1.20106	0.962461	1.22474	0.57735	1.06734	0.01	0.01	0.316228	0.01
1.8.1.7	0.01	0.01	0.25777	0.01	0.01	0.25975	0.178127	0.01	0.57735	0.316228	0.01	0.439941	0.914097	0.83666	0.01	0.605759	0.01	0.01	0.01	0.01
1.8.1.8	0.01	0.01	0.152499	0.447214	0.01	0.365548	0.306806	0.01	1	0.01	0.01	0.336011	0.447527	0.408248	0.01	0.855857	0.01	0.01	0.01	0.01
1.8.1.9	0.01	0.5	0.86842	0.83666	0.01	1.00361	0.913643	0.01	1.52753	0.948683	1.25167	0.919655	0.551799	0.408248	0.01	1.12226	0.01	0.01	0.699206	0.894427
1.8.2.-	0.01	0.01	0.01	0.01	0.01	0.201582	0.319058	0.01	0.01	0.01	0.01	0.01	0.108465	0.01	0.01	0.153143	0.01	0.01	0.01	0.01
1.8.4.11	0.01	1.1547	0.88108	0.894427	0.01	1.33326	1.2725	0.01	1.52753	1.56702	1.58114	1.48344	0.777844	0.408248	0.01	1.16044	1	0.408248	0.674949	0.01
1.8.4.12	0.01	0.01	0.293903	0.01	0.01	0.613378	0.591675	0.01	0.57735	0.316228	0.01	0.92403	0.460483	0.01	0.01	0.656302	0.01	0.408248	0.01	0.01
1.8.4.8	0.01	0.01	0.25777	0.01	0.01	0.396406	0.366858	0.01	0.57735	0.01	0.421637	0.396558	0.446587	0.408248	0.01	0.558083	0.01	0.408248	0.421637	0.447214
1.8.5.3	0.01	0.01	0.01	0.01	0.01	1.54731	0.216335	0.01	0.01	0.01	0.01	0.01	0.556852	0.01	0.01	0.567063	0.01	0.01	0.01	0.01
1.8.98.1	0.01	0.01	0.773309	0.01	0.01	1.82787	0.381	0.01	6.9282	0.01	0.01	0.245935	0.976187	0.01	0.01	1.36619	0.01	0.01	1.44914	1.64317
1.8.99.-	0.01	0.01	0.01	0.01	0.01	0.01	0.01	0.01	0.01	0.01	0.01	0.01	0.185617	0.01	0.01	0.201302	0.01	0.01	0.01	0.01
1.8.99.2	0.01	0.01	0.01	0.447214	0.01	0.517528	0.398304	0.01	1.1547	0.01	0.527046	0.296145	0.34177	0.01	0.01	0.31936	0.01	0.01	0.316228	0.447214
1.8.99.3	0.01	0.01	0.01	0.01	0.01	0.342872	0.01	0.01	1.1547	0.01	0.01	0.01	0.21693	0.01	0.01	0.369633	0.01	0.01	0.01	0.01
1.9.3.1	0.01	0.01	0.852331	0.01	0.01	1.53067	0.812547	0.01	0.57735	0.01	0.01	2.58719	1.54757	2.04124	0.01	2.76479	0.01	0.01	0.01	0.01
1.97.1.4	0.01	0.5	1.23846	2.38747	1.41421	2.5915	2.50795	0.01	3.05505	2.01108	0.788811	2.75622	1.02994	0.816497	1	1.56921	1.91485	0.408248	0.843274	1.14018
1.97.1.9	0.01	0.57735	0.01	0.547723	0.01	0.425244	0.477134	0.707107	0.01	0.01	0.421637	0.420013	0.371235	0.01	0.57735	0.649638	0.01	0.01	0.421637	0.447214
2.-.-.-	0.01	0.5	0.944178	0.83666	1.41421	0.828416	0.681593	0.01	0.57735	0.674949	0.567646	1.24434	0.68046	0.632456	0.57735	1.79397	0.01	0.01	0.699206	0.83666
2.1.-.-	0.707107	0.01	0.01	0.01	0.01	0.0776151	0.01	0.01	0.01	0.316228	0.01	0.176777	0.213021	0.516398	0.01	0.37929	0.01	0.01	0.01	0.01
2.1.1.-	0.707107	2.3094	0.910137	0.447214	0.707107	1.41375	1.20855	0.01	1	2.49666	1.52388	1.36636	1.68674	0.816497	1	4.17715	0.5	1.54919	1.52388	2.07364
2.1.1.10	0.01	0.01	0.213083	0.01	0.01	0.351131	0.425583	0.01	0.01	0.316228	0.421637	0.368902	0.587689	0.408248	0.01	0.490873	0.01	0.408248	0.01	0.01
2.1.1.103	0.01	0.01	0.01	0.01	0.01	0.01	0.01	0.01	0.01	0.01	0.01	0.01	0.108465	0.01	0.01	0.105809	0.01	0.01	0.01	0.01
2.1.1.104	0.01	0.01	0.304997	0.01	0.01	0.187215	0.178127	0.01	0.01	0.316228	0.01	0.01	0.108465	0.408248	0.01	0.386802	0.01	0.01	0.01	0.01
2.1.1.107	4.94975	0.01	0.928209	0.447214	0.01	1.80187	1.4339	0.01	1.1547	0.699206	2.17051	2.58388	1.38742	1.63299	0.01	2.37756	0.01	0.01	1.56702	0.447214
2.1.1.11	0.01	0.01	0.01	0.01	0.01	0.0776151	0.01	0.01	0.01	0.01	0.01	0.01	0.01	0.01	0.01	0.219512	0.01	0.01	0.01	0.01
2.1.1.113	0.01	0.01	0.152499	0.01	0.01	0.229688	0.178127	0.01	0.01	0.01	0.01	0.176777	0.01	0.01	0.01	0.252805	0.01	0.01	0.01	0.01
2.1.1.13	0.707107	0.01	0.506874	1	0.707107	2.02236	1.1659	0.01	0.57735	1.41421	3.43835	1.00803	0.49705	0.408248	0.01	0.90744	0.01	0.01	0.816497	0.447214
2.1.1.130	1.41421	0.01	1.01156	0.894427	0.01	1.04684	0.964741	0.01	2	0.01	1.05409	0.941858	0.648204	0.01	0.01	0.88855	0.01	1.0328	1.3499	0.894427
2.1.1.131	0.707107	0.01	0.152499	0.01	0.01	0.503076	0.464783	0.707107	0.57735	0.01	0.516398	0.567074	0.475448	0.408248	0.01	0.511019	0.01	0.516398	0.483046	0.547723
2.1.1.132	0.707107	0.01	1.35789	1.34164	0.01	1.14678	0.819513	1.41421	0.57735	0.01	1.54919	1.55413	0.570026	1.63299	0.01	1.03336	0.01	1.21106	1.50555	1.51658
2.1.1.133	0.01	0.01	0.45385	0.01	0.01	0.480089	0.441142	0.707107	0.57735	0.01	0.516398	0.491869	0.383482	0.408248	0.01	0.483086	0.01	0.516398	0.483046	0.547723
2.1.1.14	0.01	0.5	0.484534	0.01	0.01	0.53559	0.547336	0.01	0.57735	1.28668	0.316228	0.567074	0.619026	0.816497	1	0.705503	0.01	0.01	0.483046	0.547723
2.1.1.144	0.01	0.01	0.152499	0.01	0.01	0.201582	0.178127	0.01	0.01	0.01	0.01	0.296145	0.257656	0.408248	0.01	0.427646	0.01	0.01	0.316228	0.01
2.1.1.148	0.01	0.01	0.152499	0.01	0.01	0.558645	0.503032	0.01	1.1547	0.01	0.483046	0.336011	0.213021	0.816497	0.57735	0.444078	0.01	0.01	0.632456	0.83666
2.1.1.152	0.01	0.01	0.01	0.01	0.01	0.153812	0.01	0.01	0.01	0.01	0.01	0.336011	0.152477	0.408248	0.01	0.253651	0.01	0.01	0.01	0.01
2.1.1.163	0.01	0.01	0.484534	0.447214	0.01	0.595345	0.590109	0.01	0.01	0.01	0.316228	0.439941	0.569535	0.408248	0.01	0.528618	0.01	0.408248	0.316228	0.01
2.1.1.166	0.01	0.01	0.152499	0.01	0.01	0.22713	0.216335	0.01	0.57735	0.01	0.01	0.336011	0.324102	0.01	0.01	0.502281	0.01	0.01	0.01	0.01
2.1.1.17	0.01	0.01	0.01	0.01	0.01	0.0776151	0.01	0.01	0.01	0.01	0.01	0.01	0.01	0.01	0.01	0.330483	0.01	0.408248	0.01	0.01
2.1.1.170	0.01	0.57735	0.213083	0.447214	0.01	0.187215	0.127	0.01	0.01	0.316228	0.01	0.245935	0.188611	0.01	0.01	0.319617	0.01	0.408248	0.316228	0.01
2.1.1.171	0.707107	0.5	0.152499	0.01	0.01	0.358743	0.337972	0.707107	0.57735	0.421637	0.483046	0.420013	0.257656	0.01	0.01	0.481538	0.01	0.01	0.01	0.01
2.1.1.172	0.01	0.01	0.152499	0.01	0.01	0.375452	0.328852	0.01	1.1547	0.421637	0.01	0.592289	0.525272	0.408248	0.01	0.653054	0.01	0.408248	0.01	0.01
2.1.1.173	0.01	0.01	0.152499	0.01	0.01	0.187215	0.178127	0.707107	0.57735	0.01	0.01	0.245935	0.213021	0.01	0.01	0.431741	0.01	0.01	0.01	0.01
2.1.1.174	0.01	0.01	0.01	0.01	0.01	0.0776151	0.127	0.01	0.01	0.01	0.01	0.01	0.185617	0.01	0.01	0.276379	0.01	0.01	0.01	0.01
2.1.1.176	0.01	0.5	0.324353	0.01	0.707107	0.256425	0.221169	0.01	0.01	0.421637	0.01	0.309461	0.402026	0.01	0.01	0.652962	0.01	0.816497	0.01	0.01
2.1.1.177	0.707107	0.01	0.213083	0.01	0.01	0.319558	0.256074	0.707107	0.57735	0.316228	0.316228	0.435335	0.185617	0.408248	0.01	0.439838	0.01	0.516398	0.316228	0.447214
2.1.1.178	0.01	0.01	0.01	0.01	0.01	0.109431	0.127	0.01	0.57735	0.01	0.01	0.01	0.185617	0.01	0.01	0.330078	0.01	0.01	0.01	0.01
2.1.1.181	0.01	0.01	0.464701	0.01	0.01	0.153812	0.127	0.01	0.57735	0.01	0.01	0.245935	0.213021	0.01	0.01	0.377253	0.01	0.01	0.01	0.01
2.1.1.182	0.01	0.5	0.373544	0.01	0.01	0.173131	0.178127	0.01	0.01	0.316228	0.01	0.01	0.152477	0.01	0.01	0.200784	0.01	0.408248	0.01	0.01
2.1.1.184	0.01	0.01	0.45385	0.447214	0.01	0.262824	0.127	0.01	0.01	0.316228	0.01	0.245935	0.185617	0.408248	0.01	0.280585	0.01	0.408248	0.01	0.01
2.1.1.185	0.01	0.57735	0.152499	0.01	0.01	0.217188	0.178127	0.01	0.01	0.737865	0.01	0.245935	0.218218	0.01	0.01	0.337816	0.01	0.01	0.01	0.01
2.1.1.186	0.01	0.01	0.213083	0.01	0.01	0.133616	0.127	0.01	0.01	0.01	0.01	0.245935	0.213021	0.01	0.01	0.404116	0.01	0.01	0.01	0.01
2.1.1.187	0.01	0.01	0.25777	0.01	0.01	0.423696	0.398304	0.01	0.57735	0.316228	0.01	0.396558	0.495074	0.516398	0.01	0.491707	0.01	0.01	0.516398	0.547723
2.1.1.189	0.01	0.01	0.152499	0.01	0.01	0.0776151	0.01	0.01	0.57735	0.01	0.01	0.01	0.185617	0.01	0.01	0.357736	0.01	0.01	0.01	0.01
2.1.1.190	0.01	0.01	0.152499	0.01	0.01	0.214821	0.178127	0.01	0.57735	0.01	0.01	0.296145	0.324102	0.01	0.01	0.489123	0.01	0.408248	0.01	0.01
2.1.1.191	0.01	0.57735	0.337734	0.547723	0.01	0.781705	0.774563	0.01	0.57735	0.567646	0.875595	0.8076	0.490241	0.408248	0.57735	0.731599	0.01	0.408248	0.699206	0.83666
2.1.1.192	0.707107	0.01	0.344229	0.01	0.01	0.487635	0.51754	0.01	0.01	0.816497	0.674949	0.435335	0.373116	0.01	0.01	0.422292	0.01	0.408248	0.567646	0.447214
2.1.1.193	0.01	0.01	0.152499	0.01	0.01	0.25975	0.178127	0.01	0.01	0.316228	0.01	0.245935	0.502096	0.01	0.57735	0.333696	0.01	0.516398	0.316228	0.01
2.1.1.195	0.01	0.01	0.505781	0.01	0.01	0.489577	0.457617	0.707107	0.57735	0.01	0.516398	0.504016	0.362067	0.408248	0.01	0.435903	0.01	0.408248	0.516398	0.547723
2.1.1.196	0.01	0.01	0.01	0.01	0.01	0.469905	0.501716	0.01	0.57735	0.01	0.316228	0.245935	0.293725	0.01	0.01	0.308878	0.01	0.01	0.01	0.01
2.1.1.197	0.01	0.01	0.534522	0.01	0.01	0.278734	0.298064	0.01	0.57735	0.01	0.316228	0.296145	0.293725	0.01	0.01	0.5232	0.01	0.516398	0.01	0.01
2.1.1.198	0.01	0.5	0.373544	0.01	0.01	0.229688	0.254	0.01	0.01	0.316228	0.316228	0.245935	0.188611	0.01	0.01	0.431904	0.01	0.816497	0.01	0.01
2.1.1.199	0.707107	0.01	0.152499	0.547723	0.01	0.420756	0.348753	0.01	0.01	0.471405	0.527046	0.553581	0.286484	0.01	0.01	0.258326	0.01	0.408248	0.421637	0.547723
2.1.1.207	0.01	0.57735	0.293903	0.01	0.01	0.238653	0.178127	0.707107	0.01	0.01	0.316228	0.336011	0.241378	0.408248	0.57735	0.421633	0.01	0.01	0.01	0.01
2.1.1.213	0.01	0.01	0.01	0.01	0.01	0.171436	0.274512	0.01	0.01	0.421637	0.01	0.01	0.152477	0.01	0.01	0.267317	0.01	0.01	0.01	0.01
2.1.1.217	0.01	0.01	0.25777	0.447214	0.707107	0.346526	0.298064	0.01	0.01	0.421637	0.316228	0.420013	0.373116	0.408248	0.01	0.449543	0.01	0.01	0.421637	0.547723
2.1.1.219	0.01	0.01	0.152499	0.01	0.01	0.187215	0.127	0.01	0.01	0.01	0.01	0.245935	0.152477	0.01	0.01	0.375873	0.01	0.01	0.01	0.01
2.1.1.222	0.01	0.01	0.426165	0.01	0.01	0.772378	0.797272	0.01	1.1547	0.843274	0.632456	0.672022	0.951484	0.01	0.01	1.30269	0.01	1.63299	1.0328	0.894427
2.1.1.226	0.01	0.01	0.25777	0.01	0.01	0.344571	0.306806	0.01	0.57735	0.516398	0.01	0.420013	0.309513	0.01	0.01	0.503986	0.01	0.01	0.01	0.01
2.1.1.228	0.01	0.01	0.01	0.01	0.01	0.307921	0.216335	0.01	0.57735	0.316228	0.527046	0.245935	0.152477	0.01	0.01	0.289119	0.01	0.408248	0.421637	0.01
2.1.1.245	0.01	0.01	0.01	0.894427	0.01	0.766494	0.432669	0.01	1.1547	0.01	0.948683	0.390151	0.01	0.01	0.01	0.360358	0.01	0.01	0.674949	0.894427
2.1.1.250	0.01	0.01	0.01	0.01	0.01	0.956082	0.01	0.01	0.01	0.01	3.47851	0.01	0.01	0.01	0.01	0.356947	0.01	0.01	0.01	0.01
2.1.1.33	0.01	0.01	0.152499	0.01	0.01	0.364548	0.216335	0.01	0.57735	0.483046	0.01	0.176777	0.188611	0.01	0.01	0.377414	0.01	0.408248	0.316228	0.01
2.1.1.34	0.01	0.01	0.01	0.01	0.01	0.109431	0.178127	0.01	0.01	0.01	0.01	0.01	0.185617	0.01	0.01	0.412926	0.01	0.01	0.01	0.01
2.1.1.35	0.01	0.01	0.152499	0.01	0.01	0.249497	0.216335	0.01	0.01	0.01	0.01	0.296145	0.276533	0.01	0.01	0.45189	0.01	0.01	0.316228	0.447214
2.1.1.37	2.12132	0.01	0.99556	1.51658	0.707107	1.49865	1.50796	2.12132	1.73205	0.843274	1.41814	1.79605	0.614256	0.83666	0.01	1.43313	0.957427	1.32916	1.1595	1.51658
2.1.1.45	0.01	0.01	0.213083	0.447214	0.01	0.563104	0.579255	0.01	0.57735	0.527046	0.567646	0.552669	0.21693	0.408248	0.01	0.500954	0.01	0.408248	0.483046	0.547723
2.1.1.63	0.01	0.01	0.531406	0.83666	0.707107	0.837184	0.697506	0.707107	0.57735	0.632456	0.483046	1.09203	0.853892	1.0328	1.1547	1.12521	0.01	0.547723	0.01	0.01
2.1.1.67	0.01	0.01	0.01	0.01	0.01	0.153812	0.01	0.01	0.57735	0.01	0.01	0.245935	0.108465	0.01	0.01	0.313403	0.01	0.01	0.01	0.01
2.1.1.71	0.01	0.01	0.152499	0.01	0.01	0.153812	0.01	0.01	0.01	0.01	0.01	0.01	0.213021	0.01	0.01	0.212677	0.01	0.01	0.01	0.01
2.1.1.72	0.707107	0.5	2.30244	1.51658	0.01	2.50919	2.79589	0.707107	2.51661	1.72884	1.37032	1.45358	1.43515	0.983192	0.57735	2.78281	0.957427	1.04881	3.50397	1.78885
2.1.1.74	0.01	0.01	0.152499	0.01	0.01	0.439431	0.355139	0.01	0.57735	0.316228	0.421637	0.420013	0.558359	0.408248	0.01	0.48319	0.01	0.01	0.421637	0.547723
2.1.1.77	0.01	0.01	0.01	0.01	0.01	0.347998	0.282113	0.01	0.57735	0.01	0.01	0.57414	0.590542	0.408248	0.01	0.887365	0.01	0.408248	0.01	0.01
2.1.1.79	0.707107	0.01	0.337734	0.447214	0.01	0.597457	0.598782	0.01	0.57735	0.01	0.421637	0.715609	0.580495	0.408248	0.01	1.54853	0.01	0.01	0.316228	0.447214
2.1.1.80	0.01	0.01	0.152499	0.01	0.01	1.04167	1.18692	0.01	1.52753	0.421637	0.516398	0.841825	0.529785	0.01	0.57735	1.60509	0.01	0.01	0.483046	0.447214
2.1.1.95	0.01	0.01	0.01	0.01	0.01	0.01	0.01	0.01	0.01	0.01	0.01	0.01	0.01	0.01	0.01	0.117726	0.01	0.01	0.01	0.01
2.1.2.-	0.01	0.01	0.01	0.01	0.01	0.0776151	0.01	0.01	0.01	0.01	0.01	0.176777	0.108465	0.01	0.01	0.146579	0.01	0.01	0.01	0.01
2.1.2.1	0.01	0.01	0.152499	1.51658	0.01	0.599988	0.313625	0.01	0.57735	0.483046	0.471405	0.941858	0.559612	1.22474	0.57735	0.547691	0.01	0.408248	0.316228	0.01
2.1.2.10	0.01	0.57735	0.293903	0.447214	0.01	0.62654	0.646555	0.01	0.57735	0.01	0.316228	0.761339	0.545416	0.408248	0.57735	0.834734	0.01	0.408248	0.01	0.01
2.1.2.11	0.01	0.01	0.25777	0.894427	0.707107	0.534361	0.49455	0.01	0.57735	0.316228	0.516398	0.622171	0.362067	0.408248	0.01	0.506367	0.01	0.408248	0.483046	0.547723
2.1.2.13	0.01	0.01	0.01	0.01	0.01	0.15523	0.254	0.01	0.01	0.01	0.01	0.01	0.426043	0.01	0.01	0.627705	0.01	0.01	0.01	0.01
2.1.2.2	0.01	0.5	0.467078	0.01	0.01	0.291288	0.311934	0.01	0.01	0.483046	0.01	0.309461	0.605299	0.01	0.57735	0.645797	0.01	0.01	0.01	0.01
2.1.2.3	0.01	0.01	1.15086	0.447214	0.01	0.890274	0.969798	0.01	0.01	1.22927	0.875595	0.762001	1.12434	0.816497	1.52753	0.822473	0.57735	0.01	0.699206	0.447214
2.1.2.5	0.01	0.01	0.427463	0.01	0.01	0.698222	0.912919	0.01	0.01	0.01	0.01	0.53033	0.01	0.01	1.73205	0.308672	0.01	0.408248	0.316228	0.01
2.1.2.9	0.707107	0.01	0.152499	0.01	0.01	0.340521	0.398304	0.01	0.01	0.316228	0.01	0.400353	0.188611	0.408248	0.01	0.435822	0.01	0.408248	0.01	0.01
2.1.3.-	0.01	0.01	0.213083	0.01	0.01	0.153812	0.01	0.01	0.01	0.01	0.01	0.296145	0.543616	0.408248	0.01	0.521431	0.5	0.408248	0.01	0.01
2.1.3.11	0.01	0.01	0.504685	0.01	0.01	0.01	0.01	0.01	0.01	0.01	0.01	0.01	0.01	0.01	0.01	0.114455	0.5	0.01	0.01	0.01
2.1.3.2	0.01	0.01	0.25777	0.447214	0.01	0.280106	0.01	0.01	0.01	0.421637	0.471405	0.245935	0.360128	0.01	0.01	0.391963	0.5	0.01	0.567646	0.01
2.1.3.3	0.01	0.5	0.535557	0.447214	0.01	0.577319	0.46903	0.707107	0.01	0.483046	0.316228	0.420013	0.713417	0.752773	0.57735	0.633773	0.01	0.408248	0.632456	0.707107
2.1.3.6	0.01	0.01	0.01	0.01	0.01	0.0776151	0.127	0.01	0.01	0.01	0.01	0.01	0.152477	0.408248	0.01	0.164437	0.01	0.01	0.01	0.01
2.1.4.1	0.01	0.01	0.152499	0.01	0.01	0.109431	0.01	0.01	0.01	0.01	0.01	0.245935	0.21693	0.01	0.01	0.232437	0.01	0.01	0.01	0.01
2.10.1.1	0.01	0.01	0.390927	0.447214	0.01	0.955853	0.902579	0.707107	0.01	0.01	0.316228	0.665237	0.502654	0.816497	0.57735	0.911474	0.01	0.01	0.699206	0.447214
2.2.1.1	0.01	1.25831	1.13877	2.60768	3.53553	2.30031	2.65249	0.01	0.01	1.77951	1.71594	1.72271	1.45906	1.63299	0.57735	1.33885	0.01	0.01	2.52982	0.01
2.2.1.2	3.53553	0.5	0.39375	0.707107	0.707107	1.12285	1.28573	0.707107	0.01	1.05409	0.788811	1.2309	0.795998	0.816497	0.01	0.753075	0.5	0.01	0.516398	0.547723
2.2.1.6	0.707107	0.01	0.615417	1.34164	0.707107	1.8456	2.16927	0.01	0.57735	0.994429	1.37032	1.36783	1.4555	0.816497	2.3094	2.0112	0.01	0.408248	1.05935	1.30384
2.2.1.7	0.01	0.57735	0.583076	0.447214	0.707107	0.585233	0.424027	0.01	0.01	0.737865	0.674949	0.812578	0.658493	0.547723	1.1547	0.536496	0.01	0.408248	0.421637	0.547723
2.2.1.9	0.707107	0.01	0.754463	0.01	0.01	0.272709	0.178127	0.01	0.57735	0.316228	0.01	0.296145	0.236691	0.408248	0.01	0.504873	0.01	0.516398	0.674949	0.894427
2.3.-.-	0.01	0.01	0.01	0.01	0.01	0.153812	0.127	0.01	0.57735	0.01	0.01	0.01	0.108465	0.01	0.01	0.26523	0.01	0.01	0.01	0.01
2.3.1.-	0.707107	0.5	2.26876	2.19089	0.01	2.84131	2.45256	0.01	4.72582	2.98329	2.22111	2.93752	4.20933	1.26491	0.57735	6.92109	1.73205	0.983192	2.079	1.34164
2.3.1.1	0.01	0.01	0.25777	0.01	0.01	0.337776	0.127	0.01	0.01	0.01	0.01	0.470929	0.420084	0.408248	0.01	0.567269	0.01	0.01	0.01	0.01
2.3.1.102	0.01	0.01	0.01	0.01	0.01	0.01	0.01	0.01	0.01	0.01	0.01	0.01	0.01	0.01	0.01	0.225978	0.01	0.01	0.01	0.01
2.3.1.109	0.01	0.01	0.01	0.01	0.01	0.267232	0.254	0.01	0.01	0.01	0.01	0.491869	0.352264	0.01	0.01	0.580513	0.01	0.01	0.01	0.01
2.3.1.117	0.01	0.57735	0.25777	0.01	0.01	0.520096	0.501979	0.707107	0.57735	0.516398	0.316228	0.470929	0.463515	0.01	0.01	0.488569	0.01	0.01	0.01	0.01
2.3.1.118	0.01	0.01	0.01	0.01	0.01	0.214821	0.178127	0.01	0.01	0.01	0.01	0.245935	0.276533	0.547723	0.01	0.56031	0.01	0.01	0.316228	0.447214
2.3.1.12	0.01	0.01	0.324353	0.547723	0.01	0.565563	0.515236	0.01	0.57735	0.316228	0.316228	0.618922	0.69653	0.408248	0.01	0.814719	0.01	0.816497	0.01	0.01
2.3.1.128	0.01	0.01	1.10871	0.547723	1.41421	1.06311	1.02223	0.01	0.57735	0.875595	1.61933	0.932716	0.793002	0.01	0.57735	2.1726	0.57735	1.22474	0.666667	0.83666
2.3.1.129	0.01	0.01	0.658028	0.01	0.01	0.214821	0.178127	0.01	0.01	0.01	0.01	0.368902	0.337647	0.01	0.01	0.570048	0.01	0.408248	0.01	0.01
2.3.1.15	0.01	0.01	0.684426	0.447214	0.01	0.659804	0.645736	0.01	0.01	0.816497	0.527046	0.689056	0.533998	0.816497	0.01	0.959979	0.01	0.408248	0.483046	0.547723
2.3.1.16	0.01	0.01	0.478786	0.01	0.01	0.538954	0.282113	0.01	1	0.01	0.01	0.812578	0.553066	1.63299	0.01	1.32437	0.01	0.01	0.01	0.01
2.3.1.164	0.01	0.01	0.441481	0.01	0.01	0.415693	0.645531	0.01	0.57735	0.01	0.01	0.176777	0.108465	0.01	0.01	0.243926	0.01	0.01	0.01	0.01
2.3.1.168	0.01	0.01	0.152499	0.01	0.01	0.153812	0.178127	0.01	0.01	0.01	0.01	0.176777	0.309513	0.01	0.01	0.399174	0.01	0.01	0.01	0.01
2.3.1.174	0.01	0.01	0.01	0.01	0.01	0.109431	0.01	0.01	0.01	0.01	0.01	0.245935	0.108465	0.01	0.01	0.161021	0.01	0.01	0.01	0.01
2.3.1.178	0.01	0.01	0.01	0.01	0.01	0.153812	0.01	0.01	0.57735	0.01	0.01	0.245935	0.01	0.816497	0.01	0.265891	0.01	0.01	0.01	0.01
2.3.1.179	0.01	0.01	0.152499	0.01	0.707107	0.532033	0.432669	0.707107	1	0.516398	0.471405	0.659148	1.18676	0.408248	0.01	1.01376	0.01	0.01	0.483046	0.547723
2.3.1.18	0.01	0.01	1.14168	0.547723	0.01	0.61156	0.761306	0.01	0.01	0.699206	0.421637	0.490844	0.547978	0.516398	0.01	0.506628	1.25831	0.516398	0.516398	0.547723
2.3.1.180	0.01	0.01	1.26368	0.01	0.707107	0.891156	0.925004	0.707107	0.01	0.527046	0.316228	1.09065	1.03686	1.63299	0.57735	1.18289	2.16025	0.408248	0.567646	0.83666
2.3.1.181	0.01	0.01	0.366057	0.01	0.01	0.296012	0.298064	0.01	0.57735	0.01	0.01	0.396558	0.432244	0.408248	0.01	0.505254	0.01	0.01	0.01	0.01
2.3.1.182	0.01	0.01	0.504685	0.01	0.01	0.01	0.01	0.01	0.01	0.01	0.01	0.01	0.01	0.01	0.01	0.172905	0.5	0.01	0.01	0.01
2.3.1.183	0.01	0.01	0.540702	0.547723	1.41421	0.702808	0.671234	0.01	1	0.516398	0.674949	0.958304	0.713613	0.408248	0.01	0.734731	0.01	0.816497	0.516398	0.547723
2.3.1.184	0.01	0.01	0.01	0.01	0.01	0.01	0.01	0.01	0.01	0.01	0.01	0.01	0.01	0.01	0.01	0.231033	0.01	0.01	0.01	0.01
2.3.1.187	0.01	0.01	0.01	0.01	0.01	0.01	0.01	0.01	0.01	0.01	0.01	0.01	0.108465	0.01	0.01	0.21184	0.01	0.01	0.01	0.01
2.3.1.19	0.01	0.01	0.45385	2.23607	0.01	0.863038	0.603182	0.01	0.01	0.01	0.674949	0.931094	0.257656	0.01	0.01	0.454696	0.01	0.01	0.421637	0.01
2.3.1.191	0.01	0.01	0.324353	0.01	0.01	0.282119	0.247676	0.01	0.01	0.01	0.01	0.368902	0.337647	0.01	0.01	0.599268	0.01	0.408248	0.01	0.01
2.3.1.193	0.01	0.01	0.152499	0.01	0.01	0.0776151	0.01	0.01	0.57735	0.01	0.01	0.01	0.213021	0.01	0.01	0.427333	0.01	0.01	0.01	0.01
2.3.1.20	0.01	0.01	0.01	0.01	0.01	0.01	0.01	0.01	0.01	0.01	0.01	0.01	0.01	0.01	0.01	0.666715	0.01	0.01	0.01	0.01
2.3.1.28	0.01	0.01	0.944178	0.547723	0.01	0.807165	0.999736	0.01	1.73205	0.483046	0.316228	0.609071	0.257656	0.01	0.01	0.579697	1	0.01	0.483046	0.547723
2.3.1.29	0.01	0.01	0.881708	0.01	0.01	0.401576	0.337972	0.01	0.57735	0.01	0.01	0.567962	0.309513	0.408248	0.01	0.618745	0.57735	0.547723	0.316228	0.01
2.3.1.30	0.01	0.01	0.976467	0.83666	0.01	0.52745	0.506958	0.01	0.57735	0.483046	0.483046	0.609071	0.630681	0.408248	0.57735	0.784015	0.816497	0.547723	0.567646	0.707107
2.3.1.31	0.01	0.01	0.152499	0.01	0.01	0.30284	0.306806	0.01	0.01	0.01	0.01	0.245935	0.263036	0.01	0.01	0.615319	0.01	0.01	0.01	0.01
2.3.1.35	0.01	0.01	0.515539	0.01	0.01	1.01834	1.11904	0.01	1.1547	1.0328	0.632456	1.016	0.804748	0.01	0.01	1.04491	0.01	0.01	0.01	0.01
2.3.1.37	0.01	0.01	0.01	0.01	0.01	0.189155	0.127	0.01	0.01	0.01	0.01	0.390151	0.213021	0.01	0.01	0.426912	0.01	0.408248	0.01	0.01
2.3.1.39	0.01	0.01	0.01	0.01	0.01	0.47929	0.507219	0.707107	0.57735	0.516398	0.316228	0.296145	0.639064	0.01	0.57735	0.695552	0.01	0.01	0.471405	0.01
2.3.1.40	0.01	0.01	0.01	0.01	0.01	0.218862	0.01	0.01	1.1547	0.01	0.01	0.01	0.371235	0.01	0.01	0.74828	0.01	0.01	0.01	0.01
2.3.1.41	0.01	0.01	0.954676	0.01	0.01	0.254711	0.127	0.01	0.57735	0.01	0.01	0.514899	0.345844	0.01	0.01	0.795808	0.01	0.01	0.01	0.01
2.3.1.46	0.01	0.57735	0.337734	0.01	0.01	0.495655	0.493211	0.01	0.57735	0.516398	0.01	0.396558	0.746232	0.516398	0.01	0.49178	0.01	0.408248	0.471405	0.707107
2.3.1.47	0.01	0.01	0.709842	0.447214	0.01	0.315823	0.348753	0.01	0.57735	0.01	0.01	0.396558	0.324102	0.408248	0.01	0.662991	0.01	0.816497	0.316228	0.01
2.3.1.48	0.01	0.01	0.01	0.01	0.01	0.01	0.01	0.01	0.01	0.01	0.01	0.01	0.108465	0.01	0.01	0.212677	0.01	0.01	0.01	0.01
2.3.1.5	0.01	0.01	0.01	0.01	0.01	0.109431	0.01	0.01	0.01	0.01	0.01	0.01	0.21693	0.01	0.01	0.284342	0.01	0.01	0.01	0.01
2.3.1.51	0.707107	0.01	0.441481	0.447214	2.12132	0.74269	0.596127	0.707107	0.01	0.516398	0.849837	1.05446	0.478677	1.22474	1	0.875253	0.01	0.408248	0.788811	0.83666
2.3.1.54	0.01	0.957427	0.778305	0.83666	0.01	1.51073	1.60652	0.01	2.88675	1.3499	1.0328	1.34367	0.837329	0.408248	0.01	1.13273	1.29099	0.01	0.567646	0.547723
2.3.1.57	0.01	0.01	0.457496	0.447214	0.707107	0.682435	0.91234	0.01	0.57735	0.483046	0.316228	0.368902	0.337647	0.516398	0.01	0.84609	0.01	0.547723	0.421637	0.447214
2.3.1.61	0.01	0.01	0.521944	0.01	0.01	0.307921	0.274512	0.01	0.57735	0.01	0.01	0.490844	0.324102	0.408248	0.01	0.608269	0.01	0.408248	0.01	0.01
2.3.1.74	0.01	0.01	0.152499	0.01	0.01	0.189155	0.01	0.01	0.01	0.01	0.01	0.390151	0.01	0.01	0.01	0.413465	0.01	0.816497	0.01	0.01
2.3.1.79	0.01	0.01	1.17372	0.894427	0.707107	0.881434	0.943261	0.707107	1	0.875595	0.632456	0.618922	1.38439	1.21106	0.01	0.710385	0.5	0.516398	0.674949	0.547723
2.3.1.8	0.01	0.01	0.61811	0.01	0.01	0.516009	0.474634	0.01	0.57735	0.918937	0.632456	0.447889	0.371235	0.408248	0.01	0.960426	0.01	0.01	0.316228	0.447214
2.3.1.81	0.01	0.01	0.366057	0.01	0.01	0.287566	0.355139	0.01	0.01	0.516398	0.316228	0.296145	0.5817	0.516398	0.01	0.344751	0.01	0.01	0.316228	0.01
2.3.1.82	0.707107	0.01	0.01	0.01	0.707107	0.29969	0.298064	0.01	0.01	0.674949	0.316228	0.421212	0.01	0.01	0.01	0.343124	0.01	0.01	0.316228	0.447214
2.3.1.89	0.01	0.5	0.01	0.01	0.01	0.0776151	0.01	0.707107	0.01	0.483046	0.01	0.01	0.410984	0.01	0.01	0.292521	0.01	0.01	0.01	0.01
2.3.1.9	0.01	0.01	0.498058	0.894427	0.707107	1.67411	0.833589	0.01	2.08167	0.823273	0.632456	2.35465	1.22326	2.96648	0.57735	3.09382	0.01	0.816497	0.483046	0.01
2.3.1.94	0.01	0.01	0.01	0.01	0.01	0.133616	0.178127	0.01	0.01	0.01	0.01	0.176777	0.01	0.01	0.01	0.385946	0.01	0.01	0.01	0.01
2.3.2.-	0.01	0.01	0.01	0.01	0.01	0.434375	0.01	0.01	0.01	0.966092	0.01	0.937029	0.01	0.816497	0.01	0.764171	0.01	0.01	0.01	0.01
2.3.2.10	0.01	0.01	0.01	0.01	0.01	0.153812	0.127	0.01	0.01	0.788811	0.01	0.296145	0.01	0.516398	0.01	0.301835	0.01	0.01	0.01	0.01
2.3.2.16	0.01	0.01	0.152499	0.01	0.01	0.278734	0.370801	0.01	0.01	0.01	0.01	0.01	0.01	0.01	0.01	0.181156	0.01	0.01	0.01	0.01
2.3.2.17	0.01	0.01	0.01	0.01	0.01	0.109431	0.178127	0.01	0.01	0.483046	0.01	0.01	0.01	0.01	0.01	0.179134	0.01	0.01	0.01	0.01
2.3.2.18	0.01	0.01	0.01	0.01	0.01	0.0776151	0.127	0.01	0.01	0.316228	0.01	0.01	0.01	0.01	0.01	0.180148	0.01	0.01	0.01	0.01
2.3.2.2	0.01	0.01	0.152499	0.01	0.01	0.91365	1.27343	0.01	1.1547	0.483046	0.01	0.490844	0.574188	0.408248	0.57735	1.15012	0.01	0.01	0.632456	0.01
2.3.2.3	0.01	0.01	0.01	0.01	0.01	0.249497	0.298064	0.01	0.01	0.01	0.316228	0.176777	0.438996	0.01	0.57735	0.303378	0.01	0.01	0.316228	0.01
2.3.2.5	0.01	0.01	0.01	0.01	0.01	0.0776151	0.127	0.01	0.01	0.01	0.01	0.01	0.01	0.01	0.01	0.229799	0.01	0.01	0.01	0.01
2.3.2.6	0.01	0.01	0.441481	0.01	0.707107	0.311868	0.398304	0.01	0.57735	0.01	0.01	0.336011	0.324102	0.01	0.01	0.509858	0.01	0.01	0.316228	0.447214
2.3.2.8	0.01	0.01	0.01	0.01	0.01	0.187215	0.178127	0.01	0.57735	0.01	0.01	0.296145	0.276533	0.01	0.01	0.434298	0.01	0.01	0.01	0.01
2.3.3.1	0.01	0.01	0.337734	0.547723	0.707107	0.91133	0.695228	0.01	0.57735	0.483046	0.843274	1.07763	0.564347	0.632456	0.01	0.91753	0.01	0.01	1.05935	1.09545
2.3.3.10	0.01	0.01	0.213083	0.01	0.01	0.229688	0.127	0.01	0.01	0.316228	0.01	0.470929	0.393576	0.408248	0.01	0.426946	0.01	0.01	0.01	0.01
2.3.3.13	0.707107	0.01	0.631404	0.01	0.01	0.845321	0.877475	0.01	1	0.674949	0.471405	0.57414	0.605299	0.816497	0.57735	0.817853	0.01	0.01	1.08012	0.01
2.3.3.14	0.01	0.01	0.304997	0.01	0.01	1.04286	1.11205	0.01	1.52753	0.01	0.01	0.01	0.21693	0.01	0.01	0.476997	0.01	0.01	0.843274	0.01
2.3.3.15	0.01	0.01	0.01	0.01	0.01	0.189155	0.01	0.01	0.01	0.01	0.01	0.176777	0.01	0.01	0.01	0.216409	0.01	0.01	0.01	0.01
2.3.3.5	0.707107	0.01	0.01	0.83666	0.707107	0.812822	0.690649	0.707107	0.57735	0.516398	1.07497	0.827331	0.276533	0.547723	0.01	0.497415	0.01	0.01	1.31656	1.67332
2.3.3.9	0.01	0.01	0.152499	0.01	0.01	0.337722	0.178127	0.01	1.1547	0.01	0.01	0.552669	0.337647	0.408248	0.01	0.706805	0.01	0.01	0.01	0.01
2.4.-.-	0.01	0.01	0.735886	0.894427	0.707107	0.738376	0.803219	0.707107	0.57735	0.516398	0.516398	1.00803	0.866753	1.04881	0.57735	1.94462	0.01	0.408248	0.01	0.01
2.4.1.-	0.01	1	2.48205	1.30384	2.12132	2.22785	2.26328	0.707107	3.05505	2.25093	2.28279	2.47569	4.88962	3.01662	1	4.89233	1.73205	0.894427	1.33749	1.30384
2.4.1.1	0.707107	0.01	0.62612	0.01	0.707107	0.823287	0.87158	0.707107	0.57735	0.632456	0.875595	0.728869	0.579288	0.01	0.57735	0.832172	0.57735	0.516398	0.316228	0.01
2.4.1.10	0.01	0.01	0.01	0.01	0.01	0.428324	0.282113	0.01	0.01	0.316228	0.01	0.87009	0.362067	0.408248	0.01	0.273879	0.01	0.01	0.316228	0.01
2.4.1.11	0.01	0.01	0.01	0.01	0.01	0.0776151	0.127	0.01	0.01	0.01	0.01	0.01	0.01	0.01	0.01	0.0763072	0.01	0.01	0.01	0.01
2.4.1.117	0.01	0.01	0.01	0.01	0.01	0.01	0.01	0.01	0.01	0.01	0.01	0.01	0.01	0.01	0.01	0.0522096	0.01	0.01	0.01	0.01
2.4.1.119	0.01	0.01	0.01	0.01	0.01	0.01	0.01	0.01	0.01	0.01	0.01	0.01	0.325396	0.01	0.01	0.365765	0.01	0.01	0.01	0.01
2.4.1.12	0.01	0.01	0.01	0.01	0.707107	0.378116	0.409111	0.01	0.01	0.01	0.01	0.470929	0.449712	0.01	0.57735	0.600963	0.01	0.01	0.316228	0.01
2.4.1.129	0.707107	0.57735	0.447709	0.447214	0.01	0.795754	0.651241	0.01	1	0.632456	0.674949	1.016	1.00028	0.408248	0.57735	1.15386	0.01	0.408248	0.483046	0.447214
2.4.1.14	0.01	0.01	0.01	0.01	0.01	0.133616	0.178127	0.01	0.01	0.01	0.01	0.01	0.01	0.01	0.01	0.215819	0.01	0.01	0.01	0.01
2.4.1.144	0.01	0.01	0.01	0.01	0.01	0.01	0.01	0.01	0.01	0.01	0.01	0.01	0.01	0.01	0.01	0.0623657	0.01	0.01	0.01	0.01
2.4.1.15	0.01	0.01	0.513387	0.01	0.01	0.272709	0.127	0.01	0.01	0.01	0.01	0.296145	0.437077	0.408248	0.01	0.597457	0.5	0.01	0.01	0.01
2.4.1.157	0.01	0.01	0.366057	0.01	0.01	0.617146	0.47128	0.01	0.57735	0.01	0.421637	0.439941	0.492805	0.516398	0.01	0.413584	0.01	0.01	0.01	0.01
2.4.1.166	0.01	0.01	0.152499	0.01	0.01	0.153812	0.127	0.01	0.01	0.316228	0.01	0.245935	0.01	0.408248	0.01	0.174617	0.01	0.01	0.01	0.01
2.4.1.173	0.01	0.01	0.152499	0.01	0.01	0.173131	0.127	0.01	0.01	0.01	0.01	0.01	0.01	0.408248	0.01	0.124092	0.01	0.01	0.01	0.01
2.4.1.175	0.01	0.01	0.01	0.01	0.01	0.01	0.01	0.01	0.01	0.01	0.01	0.01	0.01	0.01	0.01	0.0882848	0.01	0.01	0.01	0.01
2.4.1.18	0.707107	0.01	0.213083	1.09545	1.41421	0.855816	0.843678	0.01	0.01	0.316228	0.823273	0.859013	0.472789	0.632456	1	0.646236	0.01	0.516398	0.516398	0.447214
2.4.1.182	0.01	0.01	0.350605	0.01	0.01	0.252407	0.282113	0.01	0.01	0.01	0.01	0.368902	0.337647	0.01	0.01	0.541258	0.5	0.408248	0.01	0.01
2.4.1.187	0.01	0.01	0.631404	0.83666	0.01	0.613705	0.614689	0.707107	0.01	0.01	0.483046	0.669015	0.492805	0.01	0.57735	0.542639	0.01	0.408248	0.516398	0.547723
2.4.1.19	0.01	0.01	0.01	0.01	0.01	0.01	0.01	0.01	0.01	0.01	0.01	0.01	0.01	0.01	0.01	0.150142	0.01	0.01	0.01	0.01
2.4.1.20	0.01	0.01	0.213083	0.01	0.01	0.304104	0.337972	0.01	0.01	0.01	0.516398	0.245935	0.01	0.01	0.01	0.142362	0.01	0.01	0.483046	0.547723
2.4.1.21	0.01	0.01	0.25777	0.01	0.707107	0.608447	0.584481	0.01	0.57735	0.01	0.674949	0.594837	0.468324	0.408248	0.57735	0.676573	0.01	0.408248	0.632456	0.894427
2.4.1.212	0.01	0.01	0.01	0.01	0.01	0.187215	0.298064	0.01	0.01	0.01	0.01	0.01	0.01	0.816497	0.01	0.192577	0.01	0.01	0.01	0.01
2.4.1.213	0.01	0.01	0.01	0.01	0.01	0.01	0.01	0.01	0.01	0.01	0.01	0.01	0.467426	0.01	0.01	0.136993	0.01	0.01	0.01	0.01
2.4.1.216	0.01	0.01	0.01	0.01	0.01	0.01	0.01	0.01	0.01	0.01	0.01	0.01	0.01	0.01	0.01	0.120998	0.01	0.01	0.01	0.01
2.4.1.227	0.707107	0.01	0.152499	0.01	0.01	0.268595	0.328852	0.01	0.57735	0.421637	0.01	0.309461	0.185617	0.01	0.01	0.442818	0.01	0.408248	0.01	0.01
2.4.1.230	0.01	0.01	0.581174	0.01	0.01	0.503511	0.662511	0.01	0.01	0.01	0.316228	0.296145	0.185617	0.516398	0.01	0.387927	0.01	0.01	0.01	0.01
2.4.1.245	0.01	0.01	0.01	0.01	0.01	0.0776151	0.01	0.01	0.01	0.01	0.01	0.01	0.108465	0.01	0.01	0.146363	0.01	0.01	0.01	0.01
2.4.1.246	0.01	0.01	0.01	0.01	0.01	0.01	0.01	0.01	0.01	0.01	0.01	0.01	0.108465	0.01	0.01	0.0441424	0.01	0.01	0.01	0.01
2.4.1.25	0.707107	0.5	0.40757	1.09545	0.01	0.80922	0.878228	0.707107	0.57735	0.316228	0.699206	0.812578	0.390719	0.547723	1.1547	0.696911	0.01	0.516398	0.632456	0.707107
2.4.1.4	0.01	0.01	0.01	1.09545	0.01	0.284952	0.127	0.01	0.01	0.01	0.01	0.567962	0.01	0.01	0.57735	0.195868	0.01	0.01	0.316228	0.447214
2.4.1.46	0.01	0.01	0.01	0.01	0.01	0.217188	0.216335	0.01	0.01	0.01	0.01	0.01	0.01	0.01	0.01	0.073788	0.01	0.01	0.01	0.01
2.4.1.5	0.01	0.01	0.152499	0.01	0.01	0.0776151	0.01	0.01	0.01	0.01	0.01	0.176777	0.213021	0.516398	0.01	0.192916	0.01	0.01	0.01	0.01
2.4.1.52	0.01	0.01	0.337734	0.01	0.01	0.229688	0.254	0.01	0.01	0.01	0.483046	0.245935	1.6095	0.816497	0.01	0.493409	0.01	0.01	0.01	0.01
2.4.1.56	0.01	0.01	0.01	0.01	0.01	0.01	0.01	0.01	0.01	0.01	0.01	0.01	0.185617	0.01	0.01	0.157279	0.01	0.01	0.01	0.01
2.4.1.57	0.01	0.01	0.366057	0.01	0.01	0.282119	0.247676	0.707107	0.57735	0.01	0.316228	0.336011	0.213021	0.816497	0.01	0.486635	0.01	0.01	0.01	0.01
2.4.1.58	0.01	0.01	0.606352	0.01	0.01	0.01	0.01	0.01	0.01	0.01	0.01	0.01	0.185617	0.01	0.01	0.340093	0.01	0.01	0.01	0.01
2.4.1.7	0.01	0.01	0.152499	0.447214	0.707107	0.378116	0.328852	0.01	0.01	0.316228	0.483046	0.581121	0.555845	0.408248	0.01	0.462526	0.01	0.01	0.316228	0.01
2.4.1.8	0.01	0.01	0.474137	0.01	0.01	0.238653	0.178127	0.01	0.01	0.01	0.01	0.01	0.821626	0.816497	0.01	0.352473	0.01	0.01	0.01	0.01
2.4.1.83	0.01	0.01	0.702787	0.894427	0.707107	0.716773	0.779836	0.01	1.1547	0.01	0.674949	0.832796	0.446587	1.22474	2.08167	0.8426	0.5	0.983192	0.316228	0.447214
2.4.1.87	0.01	0.01	0.390927	0.01	0.01	0.0776151	0.01	0.01	0.01	0.01	0.01	0.176777	0.01	0.01	0.57735	0.0923549	0.01	0.01	0.01	0.01
2.4.2.-	0.707107	0.01	0.304997	0.01	0.01	0.779834	1.04018	0.707107	0.57735	0.516398	0.316228	0.490844	0.777304	0.01	0.01	1.27996	0.01	0.408248	0.316228	0.01
2.4.2.1	0.01	0.957427	0.266223	0.01	0.707107	0.828922	0.919269	1.41421	1.1547	0.421637	0.421637	0.567962	0.497332	0.01	0.01	0.804034	0.01	0.408248	0.316228	0.01
2.4.2.10	0.01	0.01	0.213083	0.547723	0.01	0.451196	0.493479	0.01	0.01	0.316228	0.699206	0.447889	0.236691	0.01	0.57735	0.439627	0.01	0.408248	0.516398	0.547723
2.4.2.11	0.01	0.01	0.583076	0.01	0.01	0.307625	0.254	0.01	0.01	0.421637	0.567646	0.176777	0.522062	0.01	0.01	0.566633	0.01	0.547723	0.316228	0.01
2.4.2.12	0.01	0.01	0.01	0.01	0.01	0.171436	0.247676	0.01	0.01	0.01	0.01	0.01	0.01	0.01	0.01	0.114543	0.01	0.01	0.316228	0.447214
2.4.2.14	0.01	0.01	0.61811	0.547723	0.01	0.504091	0.516517	0.01	0.57735	0.699206	0.666667	0.545325	0.560862	0.01	0.57735	0.419001	0.5	0.547723	0.516398	0.547723
2.4.2.17	0.01	0.01	0.152499	0.01	0.01	0.470565	0.449749	0.01	0.57735	0.483046	0.316228	0.456803	0.487376	0.408248	0.01	0.4512	0.01	0.01	0.421637	0.01
2.4.2.18	0.01	0.57735	0.25777	0.01	0.01	0.558547	0.497482	0.01	1.52753	0.707107	0.674949	0.470929	0.497332	0.01	0.57735	0.544596	0.01	0.408248	0.516398	0.447214
2.4.2.19	0.707107	0.01	0.25777	0.547723	0.01	0.477955	0.370801	0.01	0.01	0.527046	0.316228	0.553581	0.483625	0.816497	0.57735	0.500123	0.01	0.408248	0.516398	0.01
2.4.2.2	0.01	0.57735	0.152499	0.447214	0.707107	0.486848	0.41265	0.707107	0.57735	0.516398	0.421637	0.498991	0.452816	0.408248	0.57735	0.525259	0.01	0.01	0.516398	0.547723
2.4.2.21	0.01	0.01	0.464701	0.447214	0.01	0.524117	0.477134	0.707107	0.01	0.01	0.699206	0.564401	0.373116	0.408248	0.01	0.554131	0.01	0.01	0.483046	0.547723
2.4.2.22	0.01	0.5	0.432613	0.01	0.01	0.610962	0.72081	0.01	0.57735	0.01	0.316228	0.396558	0.293725	0.408248	0.01	0.520679	0.01	0.547723	0.483046	0.547723
2.4.2.28	0.01	0.01	0.152499	0.01	0.01	0.515407	0.274512	0.01	0.57735	0.01	0.316228	0.396558	0.321934	0.408248	0.01	0.528463	0.01	0.01	0.01	0.01
2.4.2.29	0.01	0.01	0.213083	0.447214	0.01	0.153812	0.01	0.01	0.01	0.316228	0.01	0.296145	0.501259	0.408248	0.01	0.3505	0.01	0.01	0.01	0.01
2.4.2.3	0.01	0.01	0.324353	0.447214	0.707107	0.702159	0.804042	0.01	0.57735	0.707107	0.516398	0.498991	0.371235	0.408248	0.57735	0.562412	0.01	0.408248	0.699206	0.547723
2.4.2.30	0.01	0.01	0.01	0.01	0.01	0.01	0.01	0.01	0.01	0.01	0.01	0.01	0.01	0.01	0.01	0.0441424	0.01	0.01	0.01	0.01
2.4.2.4	0.01	0.01	0.152499	0.01	0.01	0.326509	0.298064	0.707107	0.01	0.01	0.316228	0.245935	0.293725	0.408248	0.01	0.502866	0.01	0.408248	0.01	0.01
2.4.2.43	0.01	0.01	0.01	0.01	0.01	0.01	0.01	0.01	0.01	0.01	0.01	0.01	0.282545	0.01	0.01	0.340644	0.01	0.01	0.01	0.01
2.4.2.6	0.01	0.01	0.304997	0.01	0.01	0.109431	0.178127	0.01	0.01	0.01	0.01	0.01	0.736598	0.516398	0.01	0.226148	0.01	0.01	0.01	0.01
2.4.2.7	0.01	0.5	0.412968	0.547723	0.01	0.529557	0.538325	0.01	0.01	0.316228	0.421637	0.470929	0.437077	0.01	0.01	0.455269	0.01	0.01	0.483046	0.447214
2.4.2.8	0.01	0.01	0.25777	0.01	0.01	0.555631	0.563287	0.01	0.01	0.421637	0.316228	0.353553	0.537918	0.408248	0.57735	0.518357	0.01	0.408248	0.316228	0.447214
2.4.2.9	0.01	0.01	0.390927	0.01	0.01	0.711354	0.770455	0.01	1.1547	0.516398	0.01	0.567962	0.763671	0.01	0.01	0.757637	0.01	0.408248	0.421637	0.447214
2.4.99.12	0.01	0.01	0.350605	0.01	0.01	0.214821	0.178127	0.01	0.57735	0.01	0.01	0.336011	0.337647	0.01	0.01	0.553952	0.01	0.547723	0.01	0.01
2.5.1.-	0.01	0.01	0.887966	0.01	0.01	0.869591	0.822251	0.01	0.01	0.01	0.01	1.13192	1.33547	0.816497	0.57735	1.55396	0.01	0.516398	0.01	0.01
2.5.1.1	0.707107	2.36291	1.53259	0.447214	0.01	1.604	1.92434	0.01	1.73205	0.483046	1.25167	0.762001	2.07951	3.28634	1.52753	2.79519	1.5	2.78687	1.31656	0.547723
2.5.1.15	0.01	0.01	0.218218	0.447214	0.707107	0.514592	0.462502	0.01	0.57735	0.316228	0.483046	0.53033	0.565834	0.408248	0.57735	0.55403	0.01	0.408248	0.516398	0.01
2.5.1.16	0.01	0.957427	0.213083	0.547723	0.01	0.66838	0.625773	0.01	1	0.483046	0.516398	0.671271	0.358959	0.408248	0.01	0.742795	0.01	0.01	0.471405	0.01
2.5.1.17	0.01	0.01	0.293903	0.01	0.707107	0.866563	0.68758	1.41421	1.1547	0.516398	0.516398	0.672022	0.536615	0.408248	0.01	0.855747	0.01	0.516398	0.421637	0.547723
2.5.1.18	0.01	0.01	0.152499	0.01	0.01	1.39452	0.416794	0.01	1.1547	0.01	0.01	3.03059	2.10841	0.01	0.01	3.85383	0.01	4.08248	0.01	0.01
2.5.1.19	0.01	0.01	0.152499	0.01	0.01	0.339286	0.274512	0.01	0.01	0.316228	0.01	0.353553	0.546699	0.01	0.01	0.430676	0.01	0.408248	0.01	0.01
2.5.1.21	0.01	0.01	0.01	0.01	0.01	0.0776151	0.127	0.01	0.01	0.01	0.01	0.01	0.152477	0.01	0.01	0.259746	0.01	0.01	0.01	0.01
2.5.1.26	0.01	0.01	0.01	0.894427	0.01	0.371885	0.178127	0.01	0.01	0.01	0.966092	0.390151	0.152477	0.01	0.01	0.389189	0.01	0.01	0.01	0.01
2.5.1.3	0.01	0.01	0.637513	1	0.01	0.717486	0.625773	0.01	0.57735	0.707107	0.699206	0.79248	0.772968	0.408248	1	0.72159	0.01	0.408248	0.483046	0.547723
2.5.1.30	0.707107	0.01	0.390927	0.447214	0.707107	0.72842	0.723007	0.01	0.57735	0.316228	0.483046	0.470929	0.881176	0.816497	0.57735	0.720341	0.01	0.01	0.483046	0.547723
2.5.1.31	0.707107	0.01	0.152499	0.01	0.01	0.615873	0.577427	0.01	0.57735	0.01	0.01	0.640533	0.241378	0.408248	0.01	0.414763	0.01	0.408248	0.01	0.01
2.5.1.32	0.01	0.01	0.152499	0.01	0.01	0.203744	0.01	0.01	0.01	0.01	0.316228	0.421212	0.422743	0.816497	0.01	0.654061	0.01	0.01	0.01	0.01
2.5.1.44	0.01	0.01	0.01	0.01	0.01	0.133616	0.01	0.01	0.01	0.01	0.01	0.296145	0.185617	0.01	0.01	0.235023	0.01	0.01	0.01	0.01
2.5.1.46	0.01	0.01	0.01	0.01	0.01	0.01	0.01	0.01	0.01	0.01	0.01	0.01	0.108465	0.01	0.01	0.34082	0.01	0.01	0.01	0.01
2.5.1.47	0.01	0.5	0.787499	0.894427	0.707107	0.892486	0.757302	0.01	0.57735	0.632456	0.674949	0.820602	1.19932	1.22474	0.57735	1.1803	0.01	0.408248	0.918937	1.30384
2.5.1.48	0.01	0.01	0.293903	0.447214	0.707107	0.719443	0.89019	0.01	0.57735	0.483046	0.316228	0.508001	0.52045	0.408248	0.57735	0.695978	0.01	0.408248	0.483046	0.547723
2.5.1.49	0.01	0.57735	0.662222	0.447214	0.01	1.03669	1.08302	0.01	0.01	0.994429	0.918937	0.842424	0.5431	0.408248	0.57735	0.77838	0.01	0.408248	0.421637	0.547723
2.5.1.54	0.707107	0.57735	0.543766	0.447214	0.707107	0.952486	0.820803	0.01	0.57735	0.707107	0.483046	0.718421	0.932302	0.632456	0.01	1.09753	0.01	0.516398	0.816497	0.547723
2.5.1.55	0.01	0.01	0.350605	0.01	0.01	0.238653	0.178127	0.01	0.57735	0.01	0.01	0.368902	0.393576	0.01	0.01	0.542828	0.01	0.516398	0.01	0.01
2.5.1.56	0.01	0.01	1.18499	0.447214	1.41421	0.821956	0.9751	0.01	0.01	0.01	0.421637	0.567962	0.263036	0.408248	0.01	0.578296	0.5	0.408248	0.01	0.01
2.5.1.6	0.01	0.01	0.01	1.09545	0.01	0.500164	0.570748	0.01	0.57735	0.483046	0.421637	0.57414	0.108465	0.83666	0.57735	0.361159	0.01	0.408248	0.316228	0.01
2.5.1.61	0.707107	0.01	0.25777	0.447214	0.01	0.510138	0.328852	0.01	0.01	0.516398	0.516398	0.653002	0.402374	0.816497	0.01	0.444073	0.01	0.01	0.421637	0.447214
2.5.1.7	0.01	0.01	0.390927	0.547723	0.01	0.727492	0.638323	0.01	1.1547	0.471405	0.471405	0.490844	0.497332	0.01	0.01	0.595142	0.01	0.01	0.483046	0.547723
2.5.1.72	0.01	0.01	0.25777	0.447214	0.01	0.480659	0.370801	0.01	0.01	0.527046	0.421637	0.491869	0.324102	0.408248	0.57735	0.495726	0.01	0.408248	0.674949	0.447214
2.5.1.74	0.01	0.01	0.426165	0.01	0.01	0.367987	0.383422	0.01	0.57735	0.01	0.01	0.176777	0.77188	0.408248	0.01	0.589219	0.01	0.632456	0.01	0.01
2.5.1.75	0.01	0.01	0.324353	0.01	0.01	0.15523	0.01	0.01	0.01	0.421637	0.01	0.01	0.188611	0.01	0.01	0.3427	0.01	0.408248	0.01	0.01
2.5.1.78	0.01	0.01	0.25777	0.547723	0.707107	0.458938	0.319058	0.01	0.01	0.516398	0.483046	0.608243	0.548234	0.01	0.57735	0.506262	0.01	0.408248	0.516398	0.547723
2.5.1.9	0.01	0.01	0.213083	0.547723	0.707107	0.453013	0.348753	0.01	0.01	0.707107	0.483046	0.491869	0.498738	0.01	0.57735	0.471087	0.01	0.01	0.516398	0.547723
2.5.1.90	0.01	0.01	0.293903	0.01	0.01	0.25975	0.247676	0.01	0.57735	0.01	0.01	0.368902	0.35027	0.01	0.01	0.508177	0.01	0.408248	0.01	0.01
2.5.1.96	0.01	0.01	0.01	0.01	0.01	0.01	0.01	0.01	0.01	0.01	0.01	0.01	0.185617	0.01	0.01	0.178113	0.01	0.01	0.01	0.01
2.6.-.-	0.01	0.01	0.324353	0.547723	0.707107	0.529833	0.51958	0.707107	0.57735	0.316228	0.421637	0.508001	0.185617	0.408248	0.01	0.508475	0.01	0.01	0.421637	0.447214
2.6.1.-	1.41421	0.57735	0.815139	3.03315	0.707107	2.5612	2.24233	0.707107	1.1547	2.01384	1.17379	2.69688	2.20599	1.36626	1.1547	2.28523	0.57735	0.01	1.33749	0.83666
2.6.1.1	0.707107	0.01	0.600848	2.23607	0.01	1.16195	1.14335	0.01	0.57735	0.516398	0.737865	1.14608	0.632456	0.816497	0.01	0.808551	0.01	0.01	0.948683	0.547723
2.6.1.11	1.41421	1	0.663892	1.78885	1.41421	1.63969	1.74801	0.01	1.73205	1.33333	2.14994	1.58623	1.06471	0.01	1.1547	1.66562	1	0.01	1.26491	1.34164
2.6.1.13	0.01	0.01	0.513387	0.01	0.01	0.360114	0.216335	0.01	0.01	0.01	0.01	0.737804	0.371235	0.816497	0.01	0.541009	0.5	0.516398	0.01	0.01
2.6.1.16	0.01	0.01	0.625235	0.447214	0.707107	0.559168	0.335223	0.01	0.01	0.527046	0.788811	0.958304	0.365915	0.816497	0.01	0.669466	0.01	0.516398	0.316228	0.447214
2.6.1.17	0.01	0.01	0.01	0.01	0.01	0.0776151	0.127	0.01	0.01	0.01	0.01	0.01	0.152477	0.01	0.01	0.269549	0.01	0.01	0.01	0.01
2.6.1.18	0.01	0.01	0.01	0.01	0.01	0.189155	0.01	0.01	0.01	0.01	0.01	0.421212	0.437077	0.01	0.01	0.492016	0.01	0.01	0.01	0.01
2.6.1.19	0.01	0.01	0.763944	3.1305	0.01	1.24778	1.25081	0.01	0.57735	0.01	0.966092	1.67975	0.80318	1.22474	0.01	1.3856	0.01	0.01	0.948683	0.01
2.6.1.21	0.01	0.01	0.01	0.01	0.01	0.396406	0.448571	0.01	0.01	0.674949	0.01	0.421212	0.293725	0.01	0.01	0.540418	0.01	0.01	0.316228	0.01
2.6.1.37	0.01	0.5	0.612711	0.894427	0.01	0.399571	0.437833	0.01	0.57735	0.527046	0.316228	0.447889	0.371235	0.01	0.01	0.479968	0.01	0.01	0.316228	0.01
2.6.1.42	0.01	0.01	0.25777	0.707107	0.707107	0.649683	0.629774	0.01	0.57735	0.516398	0.737865	0.465547	0.667367	0.408248	0.01	0.712919	0.01	0.408248	0.01	0.01
2.6.1.44	0.01	0.01	0.01	0.01	0.01	0.318184	0.01	0.01	0.01	0.01	0.01	0.353553	0.01	0.01	0.01	0.991889	0.01	0.01	0.01	0.01
2.6.1.50	0.01	0.01	0.01	0.01	0.01	0.01	0.01	0.01	0.01	0.01	0.01	0.01	0.108465	0.01	0.01	0.0654435	0.01	0.01	0.01	0.01
2.6.1.52	0.01	0.01	0.152499	0.01	0.01	0.513135	0.49455	0.01	0.57735	0.483046	0.421637	0.456803	0.497332	0.01	0.57735	0.525676	0.01	0.408248	0.01	0.01
2.6.1.57	0.01	0.01	0.152499	0.01	0.01	0.334463	0.178127	0.01	0.57735	0.516398	0.421637	0.552669	0.691687	0.01	0.01	0.628037	0.01	0.408248	0.01	0.01
2.6.1.62	0.01	0.01	0.485675	0.547723	0.01	0.477955	0.550227	0.01	0.57735	0.01	0.01	0.491869	0.393576	0.408248	0.57735	0.50668	0.01	0.632456	0.516398	0.547723
2.6.1.66	0.01	0.01	0.01	0.894427	0.01	0.464434	0.282113	0.01	0.57735	0.01	1.0328	0.491869	0.352264	1.09545	0.01	0.951653	0.01	0.01	0.632456	0.894427
2.6.1.76	0.01	0.01	0.337734	0.01	0.01	0.443525	0.216335	0.01	1.1547	0.01	0.01	0.865443	0.414377	1.22474	0.01	0.577728	0.01	0.01	0.01	0.01
2.6.1.77	0.01	0.01	0.01	0.01	0.01	0.01	0.01	0.01	0.01	0.01	0.01	0.01	0.01	0.01	0.01	0.150365	0.01	0.01	0.01	0.01
2.6.1.81	0.01	0.01	0.01	0.01	0.01	0.01	0.01	0.01	0.01	0.01	0.01	0.01	0.185617	0.01	0.01	0.336269	0.01	0.01	0.01	0.01
2.6.1.82	0.01	0.01	0.152499	0.01	0.01	0.296012	0.274512	0.01	0.57735	0.01	0.01	0.01	0.257656	0.408248	0.01	0.309686	0.01	0.01	0.316228	0.01
2.6.1.83	0.01	0.01	0.433891	0.447214	0.01	0.558155	0.449749	0.01	0.57735	0.421637	0.567646	0.491869	0.21693	0.01	0.57735	0.36859	0.01	0.01	0.01	0.01
2.6.1.84	0.01	0.01	0.01	0.01	0.01	0.0776151	0.01	0.01	0.01	0.01	0.01	0.176777	0.01	0.01	0.01	0.185831	0.01	0.01	0.01	0.01
2.6.1.85	0.707107	0.01	0.600848	1.09545	0.01	0.936092	0.91176	0.01	0.57735	0.01	0.632456	1.06066	0.62957	1.09545	0.57735	1.03692	0.01	0.816497	0.01	0.01
2.6.1.86	0.01	0.01	0.152499	0.01	0.01	0.173131	0.01	0.01	0.01	0.01	0.01	0.390151	0.01	0.01	0.01	0.131767	0.01	0.01	0.01	0.01
2.6.1.87	0.01	0.01	0.01	0.01	0.01	0.01	0.01	0.01	0.01	0.01	0.01	0.01	0.185617	0.01	0.01	0.306105	0.01	0.01	0.01	0.01
2.6.1.9	0.707107	0.01	0.773309	1.22474	0.01	1.03437	0.697506	0.01	0.57735	0.516398	0.421637	1.09065	0.932903	0.816497	0.01	0.977684	0.01	0.83666	0.699206	0.547723
2.6.99.2	0.01	0.01	0.373544	0.01	0.01	0.214821	0.216335	0.01	0.57735	0.01	0.01	0.336011	0.337647	0.01	0.01	0.509142	0.01	0.408248	0.01	0.01
2.7.-.-	0.01	0.01	0.293903	0.01	0.01	0.439888	0.178127	0.01	0.57735	0.01	0.01	0.672022	0.263036	0.816497	0.01	0.58472	0.01	0.408248	0.01	0.01
2.7.1.-	0.01	1.1547	0.956993	0.894427	0.707107	2.58327	2.28027	0.707107	0.01	3.10734	2.06559	3.71557	1.86032	1.7224	1.1547	3.05994	0.957427	0.408248	3.64539	0.547723
2.7.1.1	0.01	0.01	0.373544	0.01	0.01	0.187215	0.178127	0.01	0.57735	0.01	0.01	0.01	0.01	0.01	0.01	0.102213	0.5	0.01	0.01	0.01
2.7.1.100	0.707107	0.01	0.01	0.01	0.01	0.51071	0.492138	0.01	0.01	0.316228	1.26491	0.296145	0.01	0.01	0.01	0.437153	0.01	0.01	0.316228	0.01
2.7.1.105	0.01	0.01	0.01	0.01	0.01	0.01	0.01	0.01	0.01	0.01	0.01	0.01	1.23533	0.01	0.01	0.275358	0.01	0.01	0.01	0.01
2.7.1.107	0.01	0.01	0.45385	0.547723	0.01	0.49429	0.458771	0.01	0.57735	0.483046	0.516398	0.507007	0.502654	0.408248	0.57735	0.550032	0.01	0.01	0.483046	0.547723
2.7.1.11	0.01	0.957427	1.00552	1.22474	0.707107	1.23667	1.2927	0.707107	0.57735	2.16025	0.966092	1.45774	0.679842	0.816497	1.1547	0.850133	0.57735	0.516398	0.994429	0.83666
2.7.1.113	0.01	0.01	0.304997	0.01	0.01	0.278734	0.410402	0.01	0.01	0.01	0.01	0.01	0.765686	0.816497	0.01	0.52029	0.01	0.01	0.01	0.01
2.7.1.12	0.01	0.01	0.390927	0.01	0.01	0.384104	0.366858	0.01	0.57735	0.01	0.316228	0.581121	0.661464	0.01	0.01	0.775095	0.01	0.408248	0.316228	0.01
2.7.1.130	0.01	0.01	0.324353	0.01	0.01	0.214821	0.216335	0.01	0.01	0.01	0.01	0.336011	0.337647	0.01	0.01	0.508992	0.01	0.516398	0.01	0.01
2.7.1.144	1.41421	0.5	0.01	0.01	0.01	0.575164	0.47128	0.707107	0.01	0.483046	0.01	0.832796	0.658493	0.516398	0.01	0.61129	0.01	0.408248	0.316228	0.01
2.7.1.145	0.01	0.01	0.01	0.01	0.01	0.01	0.01	0.01	0.01	0.01	0.01	0.01	0.01	0.01	0.01	0.200089	0.01	0.01	0.01	0.01
2.7.1.146	0.01	0.01	0.01	0.01	0.01	0.01	0.01	0.01	0.01	0.01	0.01	0.01	0.433861	0.01	0.01	0.319389	0.01	0.01	0.01	0.01
2.7.1.148	0.01	0.57735	0.213083	0.01	0.01	0.229688	0.127	0.01	0.01	0.316228	0.01	0.336011	0.502654	0.408248	0.01	0.409397	0.01	0.408248	0.316228	0.447214
2.7.1.15	0.01	1	1.06904	2.48998	0.01	1.33934	1.65548	0.707107	0.57735	0.527046	0.483046	1.3183	0.69954	0.01	1.1547	0.847119	0.01	0.408248	0.966092	0.447214
2.7.1.156	1.41421	0.01	0.948275	2.19089	0.01	1.29616	1.02223	1.41421	0.01	0.01	1.75119	1.7027	0.746232	0.816497	0.01	1.03303	0.01	1.09545	1.39841	1.09545
2.7.1.16	0.01	0.01	0.663892	0.01	0.01	0.358947	0.437833	0.01	0.01	0.01	0.674949	0.296145	0.410984	0.01	0.01	0.407466	0.5	0.01	0.316228	0.01
2.7.1.162	0.01	0.01	0.01	0.01	0.01	0.01	0.01	0.01	0.01	0.01	0.01	0.01	0.01	0.01	0.01	0.0623657	0.01	0.01	0.01	0.01
2.7.1.167	0.01	0.01	0.515539	0.01	0.01	0.504814	0.254	0.01	0.01	0.01	0.01	0.895779	0.526071	0.01	0.01	1.26499	0.01	0.01	0.632456	0.01
2.7.1.168	0.01	0.01	0.350605	0.447214	0.01	0.315823	0.383422	0.01	0.01	0.316228	0.01	0.296145	0.108465	0.547723	0.57735	0.318732	0.01	0.01	0.01	0.01
2.7.1.17	0.01	0.01	0.433891	3.1305	0.707107	1.69488	1.63814	0.707107	0.01	0.421637	3.57305	1.79156	0.779284	1.54919	0.01	0.966315	0.01	0.408248	1.79196	0.447214
2.7.1.170	0.01	0.57735	0.324353	0.01	0.01	0.296012	0.274512	0.707107	0.57735	0.01	0.01	0.296145	0.382751	0.408248	0.01	0.509729	0.01	0.01	0.01	0.01
2.7.1.19	0.01	0.01	0.01	0.01	0.01	0.133616	0.178127	0.01	0.01	0.01	0.01	0.176777	0.185617	0.01	0.01	0.447585	0.01	0.01	0.01	0.01
2.7.1.2	0.01	1.1547	1.20031	0.83666	0.707107	1.10441	1.21085	0.707107	0.01	0.816497	0.632456	1.21649	0.902533	1.22474	1	0.885023	2.3094	0.408248	1.19722	0.447214
2.7.1.20	0.01	0.01	0.152499	0.01	0.01	0.241391	0.247676	0.01	0.01	0.01	0.01	0.421212	0.263036	0.816497	0.01	0.35408	0.01	0.01	0.01	0.01
2.7.1.21	0.01	0.01	0.25777	0.547723	0.707107	0.524813	0.530657	0.01	0.57735	0.421637	0.316228	0.482559	0.324102	0.01	0.57735	0.512583	0.57735	0.516398	0.483046	0.447214
2.7.1.23	0.01	0.01	0.01	0.01	0.01	0.219861	0.216335	0.01	0.01	0.421637	0.01	0.309461	0.01	0.408248	0.01	0.417361	0.01	0.408248	0.01	0.01
2.7.1.24	0.01	0.5	0.01	0.01	0.01	0.201582	0.216335	0.707107	0.01	0.421637	0.316228	0.01	0.152477	0.01	0.01	0.302456	0.01	0.01	0.316228	0.447214
2.7.1.25	0.01	0.01	0.350605	0.01	0.01	0.410567	0.383422	0.01	1	0.01	0.01	0.390151	0.475742	0.408248	0.01	0.666148	0.01	0.01	0.316228	0.01
2.7.1.26	0.01	1	0.304997	0.01	0.01	0.463175	0.254	0.01	0.01	0.01	0.632456	0.618922	0.615395	0.01	1.1547	0.634804	0.01	0.816497	0.843274	0.894427
2.7.1.29	0.707107	0.57735	0.01	0.447214	0.01	0.561806	0.67614	0.01	0.01	0.01	0.01	0.420013	0.276533	0.408248	0.01	0.514445	0.01	0.408248	0.316228	0.01
2.7.1.30	0.01	0.5	0.499169	1.30384	0.01	0.834191	0.539306	0.707107	0.57735	0.567646	1.95789	0.842424	0.645606	0.408248	0.01	0.630779	0.01	0.01	0.823273	0.547723
2.7.1.31	0.01	0.5	0.441481	0.547723	0.01	0.571343	0.555964	0.01	0.57735	0.316228	0.527046	0.608243	0.754445	0.516398	0.57735	0.800275	0.01	0.516398	0.516398	0.547723
2.7.1.33	0.01	0.5	0.505781	0.447214	0.01	0.371934	0.306806	0.707107	0.57735	0.01	0.01	0.447889	0.263036	0.408248	0.01	0.504449	0.01	0.408248	0.483046	0.01
2.7.1.35	0.01	0.01	0.412968	0.01	0.01	0.568749	0.591898	0.01	0.01	0.483046	0.316228	0.622171	0.467426	0.547723	0.57735	0.668676	0.01	0.408248	0.316228	0.01
2.7.1.36	0.01	0.01	0.213083	0.01	0.01	0.171436	0.127	0.01	0.01	0.316228	0.01	0.336011	0.383482	0.408248	0.01	0.430901	0.01	0.01	0.01	0.01
2.7.1.37	0.01	0.01	0.01	0.01	0.01	0.01	0.01	0.01	0.01	0.01	0.01	0.01	0.108465	0.01	0.01	0.28941	0.01	0.01	0.01	0.01
2.7.1.39	0.01	0.57735	0.324353	0.01	0.01	0.546521	0.497482	0.01	0.01	0.316228	0.632456	0.470929	0.580495	0.01	0.01	0.46497	0.01	0.408248	0.527046	0.447214
2.7.1.4	0.01	0.957427	0.7176	0.83666	1.41421	0.905462	0.764945	0.707107	0.57735	0.948683	1.13529	0.859013	0.686403	0.516398	0.57735	0.883913	0.01	0.816497	1.26491	0.83666
2.7.1.40	0.707107	0.01	0.152499	0.01	0.707107	0.690862	0.936509	0.01	1.52753	0.674949	0.471405	0.400353	0.377223	0.408248	0.01	0.690252	0.01	0.01	0.01	0.01
2.7.1.41	0.01	0.01	0.01	0.01	0.01	0.171436	0.01	0.01	0.01	0.01	0.01	0.01	0.185617	0.01	0.01	0.135721	0.01	0.01	0.01	0.01
2.7.1.45	0.01	0.01	0.620791	1.51658	1.41421	0.942079	0.881684	0.707107	0.01	0.527046	0.948683	1.01401	0.866753	0.752773	1	0.773525	0.01	0.01	1.25167	1.64317
2.7.1.47	0.01	0.01	0.01	0.01	0.01	0.01	0.01	0.01	0.01	0.01	0.01	0.01	0.185617	0.01	0.01	0.164181	0.01	0.408248	0.01	0.01
2.7.1.48	0.01	0.01	0.479941	0.894427	0.707107	0.756136	0.751695	0.01	0.01	0.788811	0.516398	0.75935	0.475742	0.01	0.57735	0.76794	0.57735	0.83666	0.737865	0.447214
2.7.1.49	0.01	0.01	0.865226	1.09545	1.41421	1.93079	2.33413	0.01	1.1547	1.39841	2.319	1.13592	1.78917	1.26491	1.1547	1.83266	1	0.01	0.843274	1.09545
2.7.1.5	0.01	0.01	0.663892	0.83666	0.707107	0.662565	0.862277	0.01	0.01	0.421637	0.516398	0.671271	0.490241	0.408248	0.57735	0.435845	0.57735	0.01	0.421637	0.447214
2.7.1.50	0.01	0.01	0.25777	0.447214	0.01	0.606072	0.677507	0.707107	0.57735	0.699206	0.483046	0.634206	0.516398	0.408248	0.57735	0.537862	0.01	0.01	0.516398	0.547723
2.7.1.51	0.01	0.01	0.66805	0.547723	0.01	0.504127	0.714916	0.01	0.01	0.316228	0.421637	0.420013	0.257656	0.01	0.57735	0.324854	0.01	0.01	0.01	0.01
2.7.1.52	0.01	0.01	0.01	0.447214	0.01	0.109431	0.01	0.01	0.01	0.01	0.01	0.176777	0.01	0.01	0.01	0.0279345	0.01	0.01	0.01	0.01
2.7.1.53	0.01	0.01	0.152499	0.447214	0.01	0.491215	0.55881	0.01	0.01	0.01	0.966092	0.421212	0.257656	0.01	0.01	0.339625	0.01	0.01	0.316228	0.01
2.7.1.55	0.01	0.01	0.01	0.447214	0.01	0.267232	0.01	0.01	0.01	0.01	0.316228	0.176777	0.01	0.01	0.01	0.18158	0.01	0.01	0.01	0.01
2.7.1.56	0.707107	0.816497	0.25777	0.447214	0.01	0.729897	0.703733	0.707107	0.57735	0.632456	0.316228	0.567962	0.869979	0.408248	0.57735	0.649974	0.01	0.01	0.875595	1.09545
2.7.1.58	0.01	0.01	0.152499	0.01	0.01	0.332767	0.46903	0.01	0.01	0.01	0.01	0.296145	0.345844	0.01	0.01	0.465232	0.01	0.408248	0.316228	0.01
2.7.1.59	0.01	0.01	0.152499	0.01	0.01	0.171436	0.127	0.01	0.57735	0.01	0.01	0.176777	0.236691	0.01	0.01	0.43802	0.01	0.01	0.01	0.01
2.7.1.6	0.01	0.5	0.25777	0.01	0.707107	0.547589	0.504082	0.707107	0.57735	0.527046	0.421637	0.447889	0.452816	0.408248	0.57735	0.56414	0.5	0.516398	0.632456	0.447214
2.7.1.60	0.01	0.01	0.152499	0.447214	0.01	0.497273	0.57098	0.01	0.01	0.316228	0.01	0.482559	0.185617	0.01	0.57735	0.402125	0.01	0.01	0.316228	0.447214
2.7.1.63	0.01	0.01	0.152499	0.01	0.01	0.133616	0.127	0.01	0.01	0.01	0.01	0.245935	0.108465	0.408248	0.01	0.357317	0.01	0.01	0.01	0.01
2.7.1.69	24.7487	2.21736	3.20264	3.56371	0.01	18.5496	18.6116	13.435	4.72582	21.3635	4.02216	19.894	18.6946	4.79236	0.01	12.0291	0.01	0.408248	2.95146	1.78885
2.7.1.71	0.01	0.57735	0.152499	0.447214	0.707107	0.661821	0.432669	0.01	1	0.483046	0.483046	0.780302	0.568057	0.01	1	0.610087	0.01	0.408248	0.918937	0.83666
2.7.1.73	0.01	0.01	0.01	0.01	0.01	0.173131	0.127	0.01	1.1547	0.01	0.01	0.01	0.185617	0.01	0.01	0.433715	0.01	0.01	0.01	0.01
2.7.1.87	0.01	0.01	0.01	0.01	0.01	0.01	0.01	0.01	0.01	0.01	0.01	0.01	0.152477	0.01	0.01	0.241075	0.01	0.01	0.01	0.01
2.7.1.89	0.01	0.01	0.01	0.01	0.01	0.01	0.01	0.01	0.01	0.01	0.01	0.01	0.185617	0.01	0.01	0.299433	0.01	0.01	0.01	0.01
2.7.1.90	0.01	0.01	0.324353	0.01	0.01	0.133616	0.01	0.01	0.01	0.527046	0.01	0.296145	0.152477	0.816497	0.01	0.459973	0.01	0.516398	0.01	0.01
2.7.1.92	0.01	0.01	0.213083	0.01	0.01	0.50031	0.603182	0.01	0.01	0.01	0.01	0.553581	0.337647	0.816497	0.57735	0.418359	0.01	0.01	0.01	0.01
2.7.1.95	0.01	0.01	0.01	0.01	0.01	0.109431	0.01	0.01	0.01	0.421637	0.01	0.176777	0.309513	0.408248	0.01	0.385016	0.01	0.01	0.01	0.01
2.7.10.-	0.01	0.01	0.213083	0.01	0.01	0.229688	0.282113	0.01	0.57735	0.316228	0.01	0.296145	0.384577	0.01	0.01	0.913473	0.01	0.547723	0.01	0.01
2.7.10.1	0.01	0.01	0.01	0.01	0.01	0.327012	0.274512	0.01	1	0.01	0.01	0.176777	0.01	0.01	0.01	0.407851	0.01	0.01	0.316228	0.447214
2.7.10.2	0.01	0.01	0.152499	0.01	0.01	0.15523	0.254	0.01	0.01	0.01	0.01	0.01	0.108465	0.01	0.01	0.482383	0.01	0.01	0.01	0.01
2.7.11.-	0.01	0.01	0.732114	0.01	0.01	0.800602	0.549024	0.01	0.01	0.632456	0.632456	0.879883	0.704129	0.816497	0.01	0.980352	0.01	0.01	0.01	0.01
2.7.11.1	0.01	0.01	2.05893	0.707107	2.12132	1.15508	1.09334	0.707107	0.01	0.948683	1.26491	1.49158	0.837329	2.04124	1	3.85229	0.57735	0.816497	0.788811	0.894427
2.7.11.17	0.01	0.01	0.01	0.01	0.01	0.01	0.01	0.01	0.01	0.01	0.01	0.01	0.01	0.01	0.01	1.32974	0.01	0.01	0.01	0.01
2.7.11.5	0.01	0.01	0.01	0.01	0.01	0.01	0.01	0.01	0.01	0.01	0.01	0.01	0.304954	0.01	0.01	0.61729	0.01	0.01	0.01	0.01
2.7.13.-	0.01	0.01	0.01	0.01	0.01	0.615635	0.64635	0.01	0.57735	0.632456	0.01	0.787375	0.958816	0.01	0.57735	0.476097	0.01	0.01	0.01	0.01
2.7.13.1	0.01	0.01	0.01	0.01	0.01	0.01	0.01	0.01	0.01	0.01	0.01	0.01	0.01	0.01	0.01	0.355857	0.01	0.01	0.01	0.01
2.7.13.3	0.707107	0.57735	3.60432	2.91548	2.12132	5.14247	4.42963	0.01	8.96289	2.1187	1.94651	5.85269	6.683	5.64801	0.01	9.43587	2	0.547723	2.3094	3.03315
2.7.2.1	0.01	0.01	0.01	0.01	0.01	0.424857	0.473798	0.707107	0.57735	0.421637	0.01	0.400353	0.926123	0.01	0.57735	0.629619	0.01	0.01	0.316228	0.01
2.7.2.11	0.01	0.5	0.01	0.707107	0.01	0.498702	0.53857	0.01	0.01	0.483046	0.01	0.421212	0.502096	0.01	0.57735	0.48893	0.01	0.01	0.316228	0.447214
2.7.2.15	0.01	0.01	0.01	0.01	0.01	0.01	0.01	0.01	0.01	0.01	0.01	0.01	0.371235	0.01	0.01	0.349134	0.01	0.01	0.01	0.01
2.7.2.2	0.01	0.01	0.337734	0.894427	0.01	0.939732	1.14796	0.01	0.01	0.483046	0.632456	0.745281	0.809952	1.09545	1	0.989701	0.01	0.01	0.699206	0.894427
2.7.2.3	0.01	0.01	0.01	0.01	0.01	0.134705	0.01	0.01	0.57735	0.01	0.01	0.01	0.243688	0.01	0.01	0.226947	0.01	0.516398	0.01	0.01
2.7.2.4	0.707107	0.57735	0.882336	0.547723	0.01	0.876533	0.848678	0.01	2.3094	0.788811	0.632456	0.522671	1.05957	0.01	0.57735	1.62588	0.01	0.408248	0.421637	0.447214
2.7.2.7	0.01	0.01	0.464701	3.1305	0.01	1.0911	0.92857	0.01	0.01	0.01	0.316228	1.26004	0.257656	0.01	0.01	0.427352	0.01	0.01	0.632456	0.01
2.7.2.8	1.41421	0.01	0.304997	0.01	0.01	1.01547	1.05331	0.01	0.01	0.966092	0.632456	1.10716	0.920966	0.816497	0.01	0.943465	0.01	0.816497	0.01	0.01
2.7.3.-	0.707107	0.57735	0.902194	3	0.01	3.70448	3.0991	0.01	2.64575	2.40601	2.22111	4.66704	2.66983	1.0328	1.52753	6.92037	0.5	1.21106	1.83787	1.92354
2.7.3.9	0.707107	0.01	0.574466	0.894427	0.01	0.646642	0.383766	0.01	0.57735	0.316228	0.471405	0.677251	0.437077	0.01	0.57735	0.78882	0.01	0.408248	0.699206	0.894427
2.7.4.-	0.01	0.01	0.441481	0.01	0.01	0.0776151	0.01	0.01	0.01	0.01	0.01	0.01	0.108465	0.01	0.01	0.276353	0.01	0.516398	0.01	0.01
2.7.4.1	0.01	0.01	0.637513	0.547723	0.01	0.655502	0.546127	0.01	0.57735	0.483046	0.632456	0.793116	0.523402	0.408248	0.01	0.579714	0.01	0.408248	0.421637	0.547723
2.7.4.14	0.01	0.01	0.266223	0.894427	1.41421	1.19603	1.22377	0.01	0.57735	0.699206	1.26491	1.37041	0.185617	0.01	0.01	0.450277	0.01	0.408248	0.843274	1.09545
2.7.4.16	0.01	0.01	0.293903	0.01	0.01	0.330731	0.247676	0.01	0.57735	0.01	0.01	0.490844	0.324102	0.408248	0.01	0.511893	0.01	0.408248	0.01	0.01
2.7.4.2	0.01	0.01	0.213083	0.01	0.01	0.171436	0.127	0.01	0.01	0.316228	0.01	0.336011	0.383482	0.408248	0.01	0.362972	0.01	0.01	0.01	0.01
2.7.4.22	0.01	0.01	0.01	0.01	0.01	0.0776151	0.127	0.01	0.01	0.01	0.01	0.01	0.01	0.01	0.01	0.261193	0.01	0.01	0.01	0.01
2.7.4.23	0.01	0.01	0.01	0.01	0.01	0.133616	0.01	0.01	0.01	0.01	0.01	0.296145	0.257656	0.01	0.01	0.377535	0.01	0.408248	0.01	0.01
2.7.4.3	0.01	0.01	0.01	0.01	0.01	0.134705	0.127	0.01	0.57735	0.01	0.01	0.176777	0.304954	0.01	0.01	0.32234	0.01	0.01	0.01	0.01
2.7.4.6	0.01	0.01	0.39375	0.01	0.01	0.485195	0.503819	0.01	0.01	0.483046	0.01	0.491869	0.59456	0.408248	0.01	0.421712	0.5	0.01	0.316228	0.01
2.7.4.8	0.01	0.01	0.213083	0.547723	0.01	0.420756	0.47128	0.707107	0.01	0.471405	0.421637	0.456803	0.520719	0.01	0.57735	0.358314	0.01	0.408248	0.316228	0.447214
2.7.4.9	0.01	0.01	0.412968	0.01	0.01	0.485383	0.501979	0.01	0.01	0.01	0.516398	0.614837	0.108465	0.632456	0.57735	0.419876	0.01	0.01	0.483046	0.547723
2.7.6.1	0.01	0.01	0.25777	0.01	0.707107	0.582982	0.620682	0.01	0.57735	0.316228	0.01	0.622171	0.449712	0.408248	0.57735	0.490864	0.01	0.01	0.516398	0.447214
2.7.6.2	0.707107	0.5	0.373544	0.447214	0.707107	0.429515	0.319058	0.707107	0.57735	0.516398	0.483046	0.592289	0.413362	0.408248	0.01	0.469777	0.01	0.516398	0.316228	0.447214
2.7.6.3	0.01	0.01	0.514464	0.01	0.01	0.542061	0.53537	0.01	0.57735	0.01	0.01	0.581121	0.523402	0.516398	0.01	0.608801	0.01	0.01	0.316228	0.01
2.7.6.5	0.01	0.01	0.366057	0.83666	0.707107	0.597457	0.530657	0.707107	0.01	0.471405	0.737865	0.700662	0.727222	0.01	0.57735	0.815116	0.01	0.83666	0.316228	0.447214
2.7.7.-	0.707107	0.5	0.373544	0.447214	0.01	0.793755	0.969661	0.01	0.01	0.471405	0.316228	0.601577	0.552052	1.0328	0.57735	0.994721	0.57735	0.516398	0.421637	0.01
2.7.7.1	0.01	0.01	0.152499	0.01	0.01	0.486698	0.714916	0.01	0.01	0.01	0.01	0.176777	0.108465	0.83666	0.01	0.538411	0.01	0.01	0.01	0.01
2.7.7.12	0.707107	0.57735	0.213083	0.447214	0.01	0.534225	0.526656	0.01	0.57735	0.707107	0.516398	0.439941	0.502096	0.408248	0.01	0.563538	0.01	0.01	0.674949	0.547723
2.7.7.13	0.01	0.01	1.24024	0.01	0.01	1.09992	1.04777	0.01	1.52753	0.01	0.316228	1.04534	0.70114	0.408248	0.57735	1.04785	0.5	0.408248	0.843274	1.09545
2.7.7.15	0.01	0.01	0.527221	0.01	0.01	0.203744	0.127	0.01	0.01	0.316228	0.421637	0.01	0.488524	0.01	0.01	0.185696	0.5	0.408248	0.632456	0.894427
2.7.7.18	0.01	0.01	0.152499	0.447214	0.707107	0.341645	0.306806	0.707107	0.01	0.516398	0.316228	0.368902	0.185617	0.408248	0.57735	0.369684	0.01	0.408248	0.471405	0.01
2.7.7.19	0.01	0.01	0.293903	0.01	0.01	0.691998	0.670643	0.01	0.57735	0.316228	0.01	0.797552	0.433861	0.01	0.01	0.630205	0.01	0.01	0.01	0.01
2.7.7.23	0.01	0.01	0.648706	0.01	0.01	0.944537	0.776438	0.01	0.01	0.632456	0.737865	1.22762	0.21693	0.01	1.1547	0.688084	0.01	0.816497	1.31656	1.51658
2.7.7.24	0.01	0.01	1.18966	0.447214	0.707107	0.659832	0.603401	0.707107	1.52753	0.483046	0.699206	0.594837	0.609679	0.01	0.57735	0.798597	0.01	0.01	0.666667	1
2.7.7.27	0.01	0.01	0.390927	0.01	1.41421	1.23169	1.1261	0.01	0.01	0.632456	1.26491	1.46154	0.865297	0.516398	1.1547	0.795262	0.01	0.408248	0.843274	1.09545
2.7.7.3	0.01	0.01	0.01	0.01	0.01	0.134705	0.127	0.01	0.01	0.421637	0.01	0.01	0.263036	0.01	0.01	0.293491	0.01	0.408248	0.01	0.01
2.7.7.33	0.01	0.01	0.756661	0.447214	0.707107	0.419496	0.431751	0.01	0.57735	0.01	0.483046	0.535061	0.309513	0.408248	0.57735	0.437353	0.5	0.01	0.316228	0.01
2.7.7.38	0.01	0.01	0.57735	0.447214	0.01	0.296012	0.298064	0.01	0.01	0.01	0.421637	0.396558	0.337647	0.01	0.01	0.574584	0.57735	0.547723	0.01	0.01
2.7.7.39	0.707107	0.01	0.581174	0.547723	0.01	0.396452	0.355139	0.01	0.01	0.516398	0.483046	0.522671	0.538958	0.894427	0.01	0.440713	0.5	0.516398	0.516398	0.447214
2.7.7.4	0.01	0.01	0.785387	0.894427	0.01	1.21306	1.10057	0.01	0.57735	0.01	1.39841	1.30098	0.830612	0.816497	0.01	1.47282	0.01	0.408248	0.632456	0.894427
2.7.7.41	0.01	0.01	0.479941	0.01	0.01	0.290283	0.127	0.01	0.01	0.483046	0.316228	0.465547	0.188611	0.01	0.57735	0.464206	0.5	0.408248	0.421637	0.447214
2.7.7.42	0.01	0.01	0.213083	0.01	0.01	0.262824	0.216335	0.01	0.57735	0.01	0.01	0.470929	0.337647	0.408248	0.01	0.504142	0.01	0.01	0.01	0.01
2.7.7.43	0.01	0.01	0.756661	0.01	1.41421	0.437766	0.47128	0.01	0.01	0.01	0.316228	0.447889	0.357003	0.01	0.01	0.550707	0.01	0.01	0.01	0.01
2.7.7.47	0.01	0.01	0.25777	0.01	0.01	0.2911	0.298064	0.01	0.01	0.01	0.01	0.176777	0.293725	0.01	0.01	0.328828	0.01	0.01	0.01	0.01
2.7.7.48	0.01	0.01	0.01	0.01	0.01	0.01	0.01	0.01	0.01	0.01	0.01	0.01	0.01	0.01	0.01	0.0682915	0.01	0.01	0.01	0.01
2.7.7.49	0.01	0.01	0.412968	0.447214	0.01	0.385006	0.127	0.01	1.73205	0.632456	0.421637	0.245935	0.420084	0.01	0.01	0.989966	0.01	0.01	0.01	0.01
2.7.7.56	0.01	0.57735	0.25777	0.01	0.01	0.50831	0.497482	0.01	0.01	0.01	0.316228	0.522671	0.35027	0.408248	1.1547	0.479264	0.01	0.01	0.316228	0.01
2.7.7.58	0.01	0.01	0.01	0.01	0.01	0.01	0.01	0.01	0.01	0.01	0.01	0.01	0.515312	0.01	0.01	0.603023	0.01	0.01	0.01	0.01
2.7.7.59	0.01	0.01	0.213083	0.01	0.01	0.241391	0.178127	0.01	0.57735	0.01	0.01	0.447889	0.324102	0.408248	0.01	0.514331	0.01	0.01	0.01	0.01
2.7.7.6	0.01	0.57735	0.433891	0.447214	0.01	0.549553	0.438738	0.707107	0.57735	0.567646	0.527046	0.508001	0.918683	0.01	0.57735	1.99485	0.5	1.22474	0.516398	0.447214
2.7.7.60	0.707107	0.01	0.684426	0.447214	0.707107	0.564658	0.495351	0.01	0.01	0.567646	0.699206	0.692704	0.594089	0.408248	0.01	0.665701	1.41421	0.408248	0.843274	0.547723
2.7.7.61	0.01	0.01	0.152499	0.01	0.01	0.419844	0.611022	0.01	0.57735	0.01	0.01	0.245935	0.589355	0.01	0.01	0.470892	0.01	0.01	0.01	0.01
2.7.7.63	0.707107	0.01	0.629648	0.894427	0.01	0.915567	1.0004	0.01	0.01	0.316228	0.316228	0.614837	1.26878	0.408248	1	0.841066	0.01	0.01	0.01	0.01
2.7.7.65	0.01	0.01	0.01	0.01	0.01	0.153812	0.01	0.01	0.57735	0.01	0.01	0.245935	0.108465	0.01	0.01	0.41923	0.01	0.01	0.01	0.01
2.7.7.66	0.01	0.01	0.01	0.01	0.01	0.01	0.01	0.01	0.01	0.01	0.01	0.01	0.108465	0.01	0.01	0.203075	0.01	0.01	0.01	0.01
2.7.7.7	1.41421	2.62996	0.706715	1.30384	0.01	2.25766	2.12667	0.01	0.57735	2.5144	1.7127	2.35871	1.98298	2.44949	1.52753	2.98961	0.57735	1.51658	2.079	1.51658
2.7.7.72	0.01	0.01	0.773309	0.01	0.01	1.59322	1.50594	0.01	1.73205	1.44914	1.89737	1.26004	0.66988	1.22474	1.73205	1.50862	0.01	1.22474	2.02485	1.34164
2.7.7.73	0.01	0.01	0.01	0.447214	0.01	0.492106	0.504082	0.01	0.01	0.01	0.316228	0.396558	0.276533	0.01	0.01	0.421138	0.01	0.01	0.483046	0.547723
2.7.7.75	0.01	0.01	0.152499	0.01	0.01	0.01	0.01	0.01	0.01	0.01	0.01	0.01	0.309513	0.01	0.01	0.435233	0.01	0.01	0.01	0.01
2.7.7.76	1.41421	0.57735	0.337734	0.547723	0.01	0.716187	0.922141	0.707107	0.57735	0.483046	0.527046	0.553581	0.213021	0.408248	0.57735	0.519717	0.01	0.01	0.483046	0.01
2.7.7.77	0.01	0.01	0.152499	0.01	0.01	0.509171	0.464783	0.01	0.01	0.01	0.316228	0.296145	0.433861	0.01	0.01	0.50745	0.01	0.408248	0.421637	0.447214
2.7.7.8	0.01	0.01	0.213083	0.01	0.01	0.258128	0.127	0.01	0.01	0.421637	0.01	0.01	0.373116	0.01	0.01	0.309172	0.01	0.408248	0.316228	0.01
2.7.7.9	0.01	0.01	0.324353	0.01	0.01	0.746025	0.764945	0.01	0.01	0.516398	0.483046	0.62136	0.430621	0.408248	0.01	0.755454	0.01	0.01	0.516398	0.01
2.7.8.-	0.707107	0.01	1.43443	1.14018	3.53553	1.47483	1.41244	0.707107	2.3094	1.17379	2.00278	1.6264	1.05586	1.60208	0.57735	1.88443	1.70783	0.516398	1.63639	1.87083
2.7.8.12	0.707107	0.01	0.01	0.01	0.01	0.153812	0.127	0.01	0.01	0.316228	0.01	0.245935	0.257656	0.01	0.01	0.207904	0.01	0.01	0.01	0.01
2.7.8.13	0.01	0.01	0.01	0.01	0.01	0.219861	0.221169	0.01	0.01	0.316228	0.01	0.254	0.188611	0.01	0.01	0.327387	0.01	0.408248	0.316228	0.447214
2.7.8.20	0.01	0.01	0.01	0.01	0.01	0.01	0.01	0.01	0.01	0.316228	0.01	0.01	0.213021	0.01	0.01	0.318944	0.01	0.01	0.01	0.01
2.7.8.23	0.01	0.01	0.152499	0.01	0.01	0.238653	0.216335	0.01	0.01	0.01	0.01	0.296145	0.241378	0.816497	0.01	0.443244	0.01	0.01	0.316228	0.01
2.7.8.24	0.01	0.01	0.01	0.01	0.01	0.153812	0.01	0.01	0.01	0.01	0.01	0.296145	0.236691	0.01	0.01	0.285913	0.01	0.408248	0.01	0.01
2.7.8.25	0.01	0.01	0.01	0.01	0.01	0.369522	0.410402	0.01	0.57735	0.01	0.01	0.490844	0.568796	0.408248	0.57735	0.628411	0.01	0.01	0.01	0.01
2.7.8.26	0.707107	0.01	0.464701	0.01	0.01	0.485797	0.337972	0.707107	0.01	0.01	0.516398	0.559918	0.453743	0.408248	0.01	0.517249	0.01	0.408248	0.516398	0.547723
2.7.8.30	0.01	0.01	0.01	0.547723	0.01	0.214821	0.01	0.01	0.01	0.316228	0.421637	0.245935	0.257656	0.01	0.01	0.373288	0.01	0.01	0.421637	0.447214
2.7.8.33	0.01	0.57735	1.30634	0.01	0.01	0.495028	0.491062	0.01	0.57735	0.421637	0.316228	0.01	0.560612	0.408248	0.01	0.59014	2.21736	0.516398	0.01	0.01
2.7.8.5	0.707107	0.57735	0.637513	0.547723	0.707107	0.744654	0.591898	0.01	0.01	0.674949	0.823273	0.75935	0.288432	0.816497	0.01	0.76546	0.57735	0.408248	1.07497	0.447214
2.7.8.6	0.707107	0.01	0.432613	0.547723	2.12132	0.629215	0.582669	0.01	1.1547	0.707107	0.483046	0.659912	0.422411	0.408248	0.01	0.673594	0.816497	0.01	0.699206	0.83666
2.7.8.7	0.01	0.57735	0.25777	0.01	0.01	0.483575	0.370801	0.01	0.01	0.527046	0.01	0.498991	0.263036	0.408248	0.57735	0.464852	0.01	0.408248	0.516398	0.447214
2.7.8.8	0.01	0.01	0.293903	0.547723	0.01	0.60014	0.584707	0.01	0.01	0.421637	0.516398	0.609071	0.413362	0.408248	0.57735	0.632327	0.01	0.516398	0.527046	0.01
2.7.9.1	0.01	0.01	0.366057	0.01	0.01	0.399571	0.409111	0.707107	0.57735	0.567646	0.01	0.552669	0.4267	0.408248	0.57735	0.513895	0.5	0.408248	0.316228	0.01
2.7.9.2	0.01	0.01	0.152499	0.01	0.01	0.98749	0.993368	0.01	1.52753	0.316228	0.01	0.522671	0.608529	0.408248	0.57735	0.828031	0.01	0.01	0.316228	0.447214
2.7.9.3	0.01	0.57735	0.213083	0.447214	0.01	0.555105	0.565162	0.707107	1	0.316228	0.527046	0.504016	0.309513	0.01	0.01	0.496627	0.01	0.547723	0.527046	0.447214
2.8.1.-	0.01	0.5	0.984374	0.01	0.01	0.59816	0.541264	0.01	0.57735	0.01	0.483046	0.780302	0.725293	0.01	0.01	1.31971	0.01	0.408248	0.01	0.01
2.8.1.1	0.01	0.01	0.152499	0.547723	0.01	1.32849	1.80933	0.01	1	0.01	0.516398	0.820602	1.07323	0.816497	0.01	1.72803	0.01	0.816497	0.316228	0.447214
2.8.1.6	0.01	0.01	0.654654	0.547723	0.707107	0.821956	0.449749	0.01	1	0.843274	0.966092	0.8076	0.432244	0.408248	1	0.608995	0.01	0.752773	0.966092	0.707107
2.8.1.7	0.01	0.01	0.803508	0.01	0.01	1.16077	1.12422	1.41421	0.57735	0.737865	1.07497	0.987319	1.16472	0.983192	0.01	1.48171	0.01	0.816497	1.17379	1.51658
2.8.1.8	0.01	0.01	0.293903	0.01	0.01	0.390887	0.385142	0.01	0.57735	0.01	0.01	0.439941	0.441223	0.408248	0.57735	0.544524	0.01	0.01	0.01	0.01
2.8.2.22	0.01	0.01	0.25777	0.01	0.01	0.307625	0.127	0.01	0.01	0.01	0.01	0.01	0.402026	0.01	0.01	0.280319	0.01	0.01	0.316228	0.01
2.8.3.-	0.01	0.01	0.467078	0.01	0.01	0.612663	0.178127	0.01	1.52753	0.01	0.632456	0.706394	0.553066	0.816497	0.01	0.809456	0.01	0.408248	0.01	0.01
2.8.3.1	0.01	0.01	0.01	0.894427	0.01	0.649908	0.633333	0.01	0.01	0.516398	0.316228	0.644455	0.01	0.01	0.01	0.306095	0.01	0.408248	0.316228	0.447214
2.8.3.12	0.01	0.01	0.304997	0.01	0.01	1.31907	0.432669	0.01	1.52753	0.01	0.01	0.737804	0.21693	0.01	1.1547	0.613	0.01	0.01	0.632456	0.01
2.8.3.15	0.01	0.01	0.01	0.01	0.01	0.01	0.01	0.01	0.01	0.01	0.01	0.01	0.01	0.01	0.01	0.160161	0.01	0.01	0.01	0.01
2.8.3.16	0.01	0.01	0.01	0.01	0.01	0.552897	0.462502	0.01	0.01	0.01	0.01	0.780302	0.569289	1.63299	0.01	1.54484	0.01	0.01	0.316228	0.01
2.8.3.17	0.01	0.01	0.01	0.01	0.01	0.278734	0.385142	0.01	0.01	0.01	0.01	0.01	0.01	0.01	0.01	0.0279345	0.01	0.01	0.01	0.01
2.8.3.5	0.01	0.01	0.01	0.447214	0.01	0.653354	0.615334	0.01	0.01	0.01	0.01	0.644455	0.426043	0.816497	0.01	1.0705	0.01	0.408248	0.316228	0.01
2.8.3.6	0.01	0.01	0.01	0.01	0.01	0.01	0.01	0.01	0.01	0.01	0.01	0.01	0.371235	0.01	0.01	0.820616	0.01	0.816497	0.01	0.01
2.8.3.8	0.01	0.01	0.01	0.447214	0.01	0.679029	0.734617	0.01	0.01	0.01	0.632456	0.470929	0.01	0.01	0.01	0.655258	0.01	0.816497	0.01	0.01
2.8.3.9	0.01	0.01	0.01	0.447214	0.01	0.495618	0.549024	0.01	0.01	0.01	0.01	0.608243	0.01	0.01	0.01	0.233693	0.01	0.547723	0.01	0.01
2.9.1.-	0.01	0.01	0.01	0.01	0.01	0.413359	0.370801	0.01	0.57735	0.01	0.01	0.245935	0.236691	0.01	0.01	0.417501	0.01	0.547723	0.01	0.01
2.9.1.1	0.01	0.01	0.213083	0.01	0.01	0.609766	0.565396	0.707107	0.57735	0.01	0.01	0.396558	0.658493	0.01	0.57735	0.653217	0.01	0.01	0.632456	0.01
3.-.-.-	0.01	0.01	0.350605	0.01	0.01	0.781495	0.993501	0.01	0.01	0.632456	0.316228	0.421212	0.5737	0.408248	0.01	1.94628	0.01	0.816497	0.01	0.01
3.1.-.-	0.707107	1.73205	1.09968	0.894427	1.41421	1.69904	1.76194	0.707107	0.57735	2.21359	2.75882	1.47561	1.46891	0.816497	1.73205	3.88759	1.5	0.83666	1.17379	1.22474
3.1.1.-	1.41421	0.01	0.499169	0.547723	0.01	0.783943	0.762174	0.01	1.73205	0.674949	0.674949	0.913607	0.839334	0.01	0.01	1.80039	0.01	0.408248	0.483046	0.547723
3.1.1.1	0.01	0.01	0.565725	0.01	0.707107	0.646077	0.424027	0.01	1	0.316228	0.843274	1.01153	0.765686	2.04124	0.01	1.36358	0.57735	0.01	0.674949	0.01
3.1.1.11	0.01	0.01	0.724512	0.01	0.01	0.201582	0.247676	0.01	0.01	0.01	0.316228	0.176777	0.185617	0.01	0.01	0.374787	0.01	0.01	0.316228	0.447214
3.1.1.15	0.01	0.01	0.01	0.01	0.01	0.01	0.01	0.01	0.01	0.01	0.01	0.01	0.01	0.01	0.01	0.103989	0.01	0.01	0.01	0.01
3.1.1.17	0.01	0.01	0.213083	0.01	0.01	0.420191	0.127	0.01	0.01	0.01	0.316228	0.895779	0.185617	0.408248	0.01	0.685127	0.01	0.408248	0.01	0.01
3.1.1.23	0.01	0.01	0.01	0.01	0.01	0.0776151	0.01	0.01	0.01	0.01	0.01	0.01	0.108465	0.01	0.01	0.246699	0.01	0.01	0.01	0.01
3.1.1.24	0.01	0.01	0.152499	0.01	0.01	0.39682	0.254	0.01	0.01	0.01	0.01	0.762001	0.397118	0.01	0.01	0.634991	0.01	0.408248	0.01	0.01
3.1.1.29	0.01	0.01	0.152499	0.01	0.01	0.257562	0.221169	0.01	0.57735	0.421637	0.316228	0.01	0.108465	0.01	0.01	0.235948	0.01	0.01	0.421637	0.01
3.1.1.3	0.707107	0.01	0.01	0.01	0.01	0.77756	1.03559	0.01	0.57735	0.483046	0.316228	0.296145	0.371235	0.01	0.01	0.929049	0.01	0.01	0.421637	0.547723
3.1.1.31	0.01	0.01	0.375023	0.547723	0.707107	0.676659	0.761306	0.01	1.73205	0.483046	0.316228	0.614837	0.307698	0.01	0.57735	0.571692	0.01	0.516398	0.421637	0.447214
3.1.1.32	0.01	0.01	0.350605	0.01	0.01	0.0776151	0.127	0.01	0.01	0.01	0.01	0.01	0.213021	0.01	0.01	0.484428	0.01	0.01	0.01	0.01
3.1.1.41	0.01	0.57735	0.366057	0.01	0.01	0.47489	0.548302	0.707107	0.01	0.632456	0.01	0.567962	0.236691	0.83666	0.01	0.381023	0.01	0.01	0.01	0.01
3.1.1.45	0.01	0.01	0.152499	0.01	0.01	0.254711	0.254	0.01	0.01	0.01	0.01	0.447889	0.378705	0.408248	0.01	1.0392	0.01	0.01	0.01	0.01
3.1.1.47	0.01	0.01	0.01	0.01	0.01	0.01	0.01	0.01	0.01	0.01	0.01	0.01	0.01	0.01	0.01	0.105809	0.01	0.01	0.01	0.01
3.1.1.5	0.01	0.01	0.01	0.01	0.01	0.524152	0.64635	0.01	0.57735	0.316228	0.516398	0.396558	0.257656	0.408248	0.01	0.530306	0.01	0.01	0.01	0.01
3.1.1.53	0.01	0.01	2.86963	0.01	0.707107	0.252407	0.178127	0.01	0.01	0.421637	0.421637	0.176777	0.108465	0.894427	0.01	0.665184	0.957427	0.01	0.699206	0.894427
3.1.1.6	0.01	0.01	0.01	0.01	0.01	0.133616	0.178127	0.01	0.01	0.01	0.01	0.01	0.01	0.01	0.01	0.189511	0.01	0.01	0.01	0.01
3.1.1.61	0.01	0.01	0.01	0.01	0.01	1.00253	1.1162	0.01	1.1547	0.01	0.516398	1.10534	0.613115	0.408248	0.57735	1.72218	0.01	0.01	0.483046	0.447214
3.1.1.73	0.01	0.01	0.213083	0.01	0.01	0.171436	0.178127	0.01	0.01	0.01	0.01	0.296145	0.01	0.408248	0.01	0.468234	0.01	0.01	0.01	0.01
3.1.1.75	0.01	0.01	0.01	0.01	0.01	0.0776151	0.01	0.01	0.01	0.01	0.01	0.176777	0.357003	0.01	0.01	0.54346	0.01	0.01	0.01	0.01
3.1.1.81	0.01	0.01	0.01	0.01	0.01	0.109431	0.178127	0.01	0.01	0.01	0.01	0.01	0.01	0.01	0.01	0.104068	0.01	0.01	0.01	0.01
3.1.1.85	0.01	0.01	0.01	0.01	0.01	0.214821	0.274512	0.01	0.57735	0.01	0.01	0.245935	0.257656	0.01	0.01	0.45611	0.01	0.01	0.01	0.01
3.1.11.-	0.01	0.01	0.01	0.01	0.01	0.01	0.01	0.01	0.01	0.01	0.01	0.01	0.493089	0.01	0.01	0.602158	0.01	0.01	0.01	0.01
3.1.11.1	0.01	0.01	0.152499	0.01	0.01	0.187215	0.178127	0.01	0.57735	0.01	0.01	0.245935	0.213021	0.01	0.01	0.429554	0.01	0.01	0.01	0.01
3.1.11.2	0.01	0.01	0.152499	0.447214	0.01	0.485045	0.375407	0.01	0.57735	0.316228	0.483046	0.659148	0.460483	0.408248	0.01	0.742469	0.01	0.547723	0.01	0.01
3.1.11.5	0.01	0.01	0.457496	1.09545	0.01	0.841186	0.87158	0.01	1.52753	0.632456	0.737865	0.707107	0.709677	0.01	0.57735	1.30948	0.01	0.516398	0.674949	0.547723
3.1.11.6	0.707107	0.5	0.337734	0.01	0.01	0.470526	0.381	0.01	0.01	0.632456	0.421637	0.634206	0.384577	0.01	0.01	0.703097	0.01	0.816497	0.483046	0.01
3.1.13.-	0.01	0.01	0.152499	0.01	0.01	0.133616	0.127	0.01	0.01	0.01	0.01	0.245935	0.213021	0.01	0.01	0.419414	0.01	0.01	0.01	0.01
3.1.13.1	0.01	0.01	0.152499	0.01	0.01	0.133616	0.127	0.01	0.57735	0.01	0.01	0.01	0.236691	0.01	0.01	0.456631	0.01	0.01	0.01	0.01
3.1.13.5	0.01	0.01	0.213083	0.01	0.01	0.368928	0.328852	0.01	0.57735	0.01	0.01	0.634206	0.440588	0.408248	0.01	0.666882	0.01	0.408248	0.01	0.01
3.1.2.-	0.01	0.01	0.957572	0.894427	0.01	1.47264	1.28912	0.01	1	0.483046	0.737865	2.29656	2.01096	2.40139	0.57735	2.9843	0.01	0.408248	1.13529	1
3.1.2.1	0.01	0.01	0.01	0.01	0.01	0.269477	0.216335	0.01	0.01	0.01	0.01	0.296145	0.257656	0.01	0.01	0.390617	0.01	0.01	0.01	0.01
3.1.2.12	0.01	0.01	0.152499	0.01	0.01	0.189155	0.01	0.01	0.01	0.01	0.01	0.421212	0.152477	0.01	0.01	0.530612	0.01	0.408248	0.01	0.01
3.1.2.14	0.01	0.01	0.25777	0.447214	0.01	0.477955	0.559519	0.01	0.57735	0.316228	0.421637	0.470929	0.373116	0.632456	0.57735	0.440282	0.01	0.01	0.421637	0.547723
3.1.2.2	0.01	0.01	0.01	0.01	0.01	0.187215	0.127	0.01	0.01	0.01	0.01	0.01	0.01	0.01	0.01	0.161141	0.01	0.01	0.01	0.01
3.1.2.20	0.01	0.01	0.152499	0.01	0.01	0.153812	0.01	0.01	0.01	0.01	0.01	0.01	0.472789	0.01	0.01	0.262303	0.01	0.01	0.316228	0.447214
3.1.2.6	0.01	0.01	0.213083	0.01	0.01	0.385574	0.462502	0.01	0.01	0.01	0.316228	0.296145	0.607378	1.22474	0.01	0.870994	0.01	0.408248	0.316228	0.01
3.1.21.-	0.01	0.816497	0.511225	0.447214	0.01	0.521218	0.496684	0.707107	1.73205	0.666667	0.01	0.594837	0.536615	0.01	0.57735	0.854077	0.5	0.516398	0.316228	0.01
3.1.21.1	0.01	0.01	0.152499	0.01	0.01	0.153812	0.127	0.01	0.57735	0.01	0.01	0.245935	0.213021	0.408248	0.01	0.492436	0.01	0.01	0.01	0.01
3.1.21.2	0.707107	0.5	0.402099	0.01	0.01	0.506547	0.41265	0.01	0.01	0.516398	0.316228	0.508001	0.458349	0.408248	0.01	0.522303	0.01	0.547723	0.674949	0.894427
3.1.21.3	0.01	1.89297	1.97885	1.48324	0.707107	2.19263	1.74952	0.707107	1.73205	2.72641	3.3928	1.96645	1.90973	1.0328	1	2.17806	2.08167	0.547723	2.89828	3.53553
3.1.21.4	0.01	0.01	0.76828	0.447214	0.01	0.66838	0.319058	0.707107	0.01	0.948683	0.666667	0.874712	0.185617	0.01	0.01	0.611034	0.01	0.516398	1.13529	1.34164
3.1.21.5	0.01	0.01	0.514464	0.447214	0.01	0.493551	0.506958	0.01	1.1547	0.01	0.316228	0.336011	0.4469	0.408248	0.01	0.522915	0.01	0.01	0.483046	0.547723
3.1.21.7	0.01	0.01	0.152499	0.01	0.01	0.272709	0.348753	0.01	0.01	0.01	0.01	0.245935	0.236691	0.408248	0.01	0.418615	0.01	0.01	0.421637	0.547723
3.1.22.4	0.01	0.01	0.266223	0.01	0.01	0.51171	0.370801	0.707107	1	0.316228	0.483046	0.456803	0.35027	0.408248	0.57735	0.834548	0.01	0.408248	0.421637	0.547723
3.1.25.-	0.01	0.01	0.01	0.01	0.01	0.01	0.01	0.01	0.01	0.01	0.01	0.01	0.185617	0.01	0.01	0.270834	0.01	0.01	0.01	0.01
3.1.26.-	0.707107	0.01	0.218218	0.447214	0.01	0.639488	0.501979	0.01	0.57735	0.316228	0.527046	0.750672	0.331789	0.408248	0.57735	0.6199	0.01	0.408248	0.421637	0.547723
3.1.26.11	0.707107	0.01	0.375023	0.01	0.01	0.582982	0.549024	0.01	0.01	0.483046	0.632456	0.491869	0.324102	0.408248	0.57735	0.586449	0.01	0.408248	0.516398	0.447214
3.1.26.12	0.01	0.01	0.213083	0.01	0.01	0.272709	0.216335	0.01	1.1547	0.01	0.01	0.368902	0.324102	0.01	0.01	0.506305	0.01	0.01	0.01	0.01
3.1.26.3	0.01	0.01	0.213083	0.01	0.01	0.190309	0.221169	0.01	0.01	0.421637	0.01	0.01	0.108465	0.01	0.01	0.319701	0.01	0.408248	0.567646	0.707107
3.1.26.4	0.01	0.5	0.308607	0.447214	0.01	0.531037	0.507219	0.01	1.52753	0.737865	0.471405	0.491869	0.658281	0.01	0.01	0.742855	0.01	0.408248	0.316228	0.01
3.1.26.5	0.01	0.5	0.01	0.01	0.01	0.272709	0.216335	0.01	0.57735	0.421637	0.421637	0.01	0.39322	0.01	0.01	0.634124	0.01	0.516398	0.483046	0.01
3.1.26.8	0.01	0.01	0.25777	0.01	0.01	0.50093	0.47128	0.01	0.01	0.316228	0.421637	0.396558	0.440588	0.408248	0.57735	0.425215	0.01	0.01	0.483046	0.547723
3.1.27.6	0.01	0.01	0.01	0.01	0.01	0.01	0.01	0.01	0.01	0.01	0.01	0.01	0.213021	0.01	0.01	0.290839	0.01	0.01	0.01	0.01
3.1.3.-	0.01	0.01	0.25777	0.01	0.01	0.657254	0.46903	0.01	0.57735	0.01	0.01	1.21773	0.762019	1.63299	0.01	0.999526	0.01	0.816497	0.01	0.01
3.1.3.1	0.01	0.01	0.933563	0.01	0.01	0.772969	0.783894	0.01	0.01	0.421637	0.01	1.21773	0.52045	1.63299	0.01	1.17318	0.01	0.516398	0.483046	0.01
3.1.3.10	0.01	0.01	0.01	0.01	0.01	0.01	0.01	0.01	0.01	0.01	0.01	0.01	0.185617	0.01	0.01	0.292036	0.01	0.01	0.01	0.01
3.1.3.11	0.01	0.01	0.293903	0.01	0.707107	0.669254	0.827221	0.01	0.57735	0.01	0.816497	0.447889	0.63994	0.632456	0.01	0.782157	0.01	0.408248	0.483046	0.547723
3.1.3.12	0.01	0.01	0.489083	0.01	0.01	0.171436	0.127	0.01	0.01	0.01	0.01	0.01	0.257656	0.816497	0.01	0.478538	0.57735	0.408248	0.01	0.01
3.1.3.15	0.01	0.01	0.897887	0.01	0.01	1.20248	1.45812	0.01	1	1.83787	0.527046	0.644455	0.704129	0.408248	0.01	0.53616	0.01	0.01	0.316228	0.447214
3.1.3.16	0.707107	1.25831	0.55784	0.83666	0.707107	1.00435	0.959932	0.01	1.73205	1.19722	1.66333	0.915811	0.646473	0.516398	0.01	1.55198	0.01	1.22474	0.994429	0.894427
3.1.3.18	0.01	0.57735	0.914386	0.894427	1.41421	1.4303	1.2783	0.01	0.01	0.849837	1.50555	1.26004	1.10613	0.408248	1.73205	1.33312	0.57735	0.408248	1.1005	1.41421
3.1.3.2	0.01	0.01	0.465891	0.01	0.01	0.201582	0.216335	0.01	0.01	0.01	0.01	0.296145	0.408934	0.01	0.01	0.626885	0.01	0.547723	0.01	0.01
3.1.3.23	0.01	1	0.152499	0.447214	0.01	0.0776151	0.01	0.01	0.01	0.01	0.01	0.176777	0.403764	0.01	0.01	0.279564	0.01	0.01	0.01	0.01
3.1.3.25	0.707107	0.01	0.308607	0.547723	0.01	0.706823	0.618975	0.01	0.57735	0.316228	0.01	1.13592	0.774597	0.01	0.57735	0.921012	0.5	2.04124	0.483046	0.447214
3.1.3.26	0.01	0.01	0.01	0.01	0.01	0.01	0.01	0.01	0.01	0.01	0.01	0.01	0.01	0.01	0.01	0.63865	0.01	0.01	0.01	0.01
3.1.3.27	0.01	0.01	0.586862	0.01	0.01	0.351131	0.274512	0.01	1.1547	0.01	0.316228	0.245935	0.594089	0.01	0.01	0.788206	0.57735	0.01	0.316228	0.01
3.1.3.3	0.01	0.01	0.464701	1.09545	0.707107	0.854877	0.804699	0.707107	1	0.483046	1.0328	0.906962	0.593617	0.408248	0.01	0.786217	0.5	0.516398	1.05409	0.894427
3.1.3.41	0.01	0.01	0.25777	0.01	0.01	0.538411	0.614689	0.01	0.01	0.918937	0.674949	0.592289	0.403764	0.408248	0.01	0.436991	0.01	0.01	0.01	0.01
3.1.3.45	0.01	0.01	0.506874	0.447214	0.01	0.269477	0.247676	0.01	0.57735	0.01	0.01	0.336011	0.331789	0.408248	0.01	0.556501	0.01	0.547723	0.01	0.01
3.1.3.48	0.01	0.5	0.998337	1.34164	1.41421	1.05208	1.05732	0.707107	0.01	0.918937	1.05935	1.28852	1.45261	1.16905	0.57735	1.23147	1	0.816497	0.948683	0.547723
3.1.3.5	0.01	0.57735	0.718371	0.447214	0.01	0.696442	0.598782	0.01	2.3094	0.516398	0.421637	0.700662	1.13907	0.408248	0.57735	1.67723	0.01	0.408248	0.483046	0.547723
3.1.3.6	0.01	0.01	0.213083	0.01	0.01	0.464434	0.714916	0.01	0.01	0.01	0.01	0.176777	0.108465	0.01	0.01	0.35488	0.01	0.01	0.01	0.01
3.1.3.70	0.01	0.01	0.01	0.01	0.01	0.01	0.01	0.01	0.01	0.01	0.01	0.01	0.213021	0.01	0.01	0.326238	0.01	0.01	0.01	0.01
3.1.3.71	0.01	0.01	0.25777	0.01	0.01	0.46017	0.48237	0.01	0.57735	0.421637	0.01	0.245935	0.152477	0.408248	0.01	0.333881	0.57735	0.516398	0.01	0.01
3.1.3.73	0.707107	0.01	0.01	0.01	0.01	0.618446	0.518306	0.01	0.57735	0.483046	0.788811	0.482559	0.382751	0.516398	0.57735	0.358641	0.01	0.01	0.948683	0.707107
3.1.3.77	0.01	0.01	0.01	0.01	0.01	0.133616	0.01	0.01	0.01	0.01	0.01	0.296145	0.01	0.01	0.01	0.278018	0.01	0.01	0.01	0.01
3.1.3.79	0.01	0.01	0.01	0.01	0.01	0.01	0.01	0.01	0.01	0.01	0.01	0.01	0.108465	0.01	0.01	0.0279345	0.01	0.01	0.01	0.01
3.1.3.8	0.01	0.01	0.152499	0.01	0.01	0.109431	0.01	0.01	0.01	0.01	0.01	0.245935	0.152477	0.01	0.01	0.228058	0.01	0.01	0.01	0.01
3.1.3.82	0.01	0.01	0.427463	0.447214	0.01	0.352739	0.385142	0.01	0.57735	0.421637	0.01	0.396558	0.331789	0.516398	0.57735	0.564773	0.01	0.01	0.01	0.01
3.1.3.87	0.01	0.01	0.01	0.447214	0.01	0.0776151	0.01	0.01	0.01	0.01	0.01	0.176777	0.01	0.01	0.01	0.249156	0.01	0.01	0.01	0.01
3.1.30.1	0.01	0.01	0.01	0.01	0.01	0.01	0.01	0.01	0.01	0.01	0.01	0.01	0.01	0.01	0.01	0.125512	0.01	0.01	0.01	0.01
3.1.31.1	0.01	0.01	0.152499	0.01	0.01	0.330123	0.424027	0.01	0.01	0.316228	0.01	0.01	0.108465	0.01	0.01	0.492131	0.01	0.01	0.01	0.01
3.1.4.-	0.01	0.01	0.01	0.01	0.01	0.249497	0.355139	0.01	0.01	0.01	0.01	0.01	0.01	0.01	0.01	0.25004	0.01	0.01	0.01	0.01
3.1.4.14	0.01	0.01	0.152499	0.01	0.01	0.0776151	0.01	0.01	0.57735	0.01	0.01	0.01	0.185617	0.01	0.01	0.332874	0.01	0.01	0.01	0.01
3.1.4.16	0.01	0.01	0.373544	0.01	0.01	0.546622	0.736594	0.01	0.57735	0.316228	0.01	0.470929	0.433861	0.01	0.57735	0.660669	0.57735	0.408248	0.316228	0.01
3.1.4.17	0.01	0.01	0.01	0.01	0.01	0.01	0.01	0.01	0.01	0.01	0.01	0.01	0.276533	0.01	0.01	0.241367	0.01	0.01	0.01	0.01
3.1.4.3	0.01	0.01	0.01	0.447214	0.01	0.510138	0.599003	0.01	0.57735	0.01	0.01	0.296145	0.822478	0.408248	0.01	1.23601	0.01	0.01	0.01	0.01
3.1.4.37	0.01	0.01	0.01	0.01	0.01	0.0776151	0.01	0.01	0.01	0.01	0.01	0.176777	0.01	0.01	0.01	0.0983186	0.01	0.01	0.01	0.01
3.1.4.4	0.01	0.01	0.01	0.01	0.01	0.0776151	0.01	0.01	0.01	0.01	0.01	0.176777	0.01	0.01	0.01	0.199816	0.01	0.01	0.01	0.01
3.1.4.46	0.01	0.01	2.17659	0.447214	0.01	1.1485	1.11205	0.01	0.57735	0.527046	0.948683	1.45912	1.24043	2.44949	0.57735	1.49202	0.57735	0.408248	0.527046	0.547723
3.1.4.52	0.01	0.01	0.01	0.01	0.01	0.01	0.01	0.01	0.01	0.01	0.01	0.01	0.01	0.01	0.01	0.44853	0.01	0.01	0.01	0.01
3.1.5.1	1.41421	0.57735	0.337734	0.83666	0.01	0.617027	0.47907	0.01	0.01	0.823273	0.421637	0.793116	0.467426	0.408248	0.01	0.589283	0.01	0.01	0.316228	0.447214
3.1.6.-	0.01	0.01	1.51113	0.01	0.01	0.679217	0.800581	0.01	0.01	0.316228	0.01	0.01	0.108465	0.01	0.01	1.78639	0.957427	0.01	0.316228	0.01
3.1.6.1	0.01	0.01	1.39609	0.01	0.01	0.217188	0.178127	0.01	0.01	0.01	0.01	0.353553	0.185617	0.01	0.01	1.31689	1.5	0.01	0.01	0.01
3.1.6.13	0.01	0.01	0.686042	0.01	0.01	0.01	0.01	0.01	0.01	0.01	0.01	0.01	0.01	0.01	0.01	0.435986	1.5	0.01	0.01	0.01
3.1.6.14	0.01	0.01	0.527221	0.01	0.01	0.109431	0.01	0.01	0.01	0.01	0.01	0.01	0.01	0.01	0.01	0.22925	0.01	0.01	0.01	0.01
3.1.6.6	0.01	0.01	0.813099	0.01	0.01	0.229688	0.01	0.01	0.57735	0.01	0.01	0.296145	0.152477	0.01	0.01	0.364159	0.57735	0.408248	0.01	0.01
3.1.6.8	0.01	0.01	0.948275	0.01	0.01	0.133616	0.127	0.01	0.01	0.01	0.01	0.176777	0.01	0.01	0.01	1.27101	2.44949	0.01	0.01	0.01
3.1.7.2	0.707107	0.01	0.152499	0.547723	0.01	0.311868	0.298064	0.01	0.01	0.01	0.316228	0.456803	0.309513	0.01	0.01	0.510961	0.01	0.01	0.01	0.01
3.11.1.1	0.01	0.01	0.544783	0.447214	0.01	0.25975	0.247676	0.01	0.01	0.516398	0.316228	0.296145	0.35027	0.01	0.01	0.351641	0.01	0.01	0.316228	0.01
3.11.1.2	0.01	0.01	0.213083	0.01	0.01	0.439265	0.504868	0.01	0.57735	0.316228	0.01	0.439941	0.309513	0.408248	0.01	0.545737	0.01	0.408248	0.01	0.01
3.13.1.1	0.01	0.01	0.01	0.01	0.01	0.0776151	0.01	0.01	0.01	0.01	0.01	0.176777	0.01	0.01	0.01	0.225564	0.01	0.01	0.01	0.01
3.2.-.-	0.707107	0.816497	0.802819	1.09545	0.707107	1.04614	0.970207	0.707107	1.1547	0.849837	0.421637	1.42522	1.17728	2.04124	0.57735	1.33998	0.5	0.547723	0.674949	0.894427
3.2.1.-	0.01	0.5	2.48383	0.547723	0.01	1.20447	0.974015	0.01	0.57735	0.948683	0.875595	2.02305	1.94785	2.2286	1	2.75793	1.1547	0.516398	0.737865	0.83666
3.2.1.1	0.01	0.01	0.783269	0.01	2.12132	0.649992	0.583576	0.01	2.3094	0.699206	0.699206	0.797552	0.559612	0.752773	0.01	0.813767	1.1547	0.516398	0.01	0.01
3.2.1.10	0.01	0.01	0.350605	1.78885	0.707107	0.73887	0.591898	0.01	0.01	0.843274	1.31656	1.06587	0.830612	1.22474	0.57735	0.471342	0.57735	0.01	0.699206	0.894427
3.2.1.122	0.01	0.5	0.01	0.01	0.01	1.20993	1.41916	0.01	0.01	1.71594	0.316228	0.296145	0.741525	0.01	0.01	0.400304	0.01	0.01	0.316228	0.01
3.2.1.123	0.01	0.01	0.01	0.01	0.01	0.01	0.01	0.01	0.01	0.01	0.01	0.01	0.108465	0.01	0.01	0.127594	0.01	0.01	0.01	0.01
3.2.1.133	0.01	0.01	0.01	0.01	0.707107	0.214821	0.127	0.01	0.01	0.01	0.01	0.176777	0.408934	0.01	0.01	0.124183	0.01	0.01	0.01	0.01
3.2.1.135	0.01	0.01	0.01	0.894427	0.01	0.357469	0.355139	0.01	0.01	0.421637	0.01	0.508001	0.526071	0.408248	0.57735	0.333791	0.01	0.01	0.01	0.01
3.2.1.139	0.01	0.01	0.698043	0.01	0.707107	0.187215	0.178127	0.01	0.01	0.01	0.01	0.245935	0.01	0.516398	0.01	0.216973	0.01	0.01	0.316228	0.447214
3.2.1.14	0.01	0.01	0.293903	0.01	0.01	0.941672	1.30815	0.01	1.73205	0.01	0.01	0.57414	0.45896	0.01	0.01	0.822951	0.01	0.01	0.01	0.01
3.2.1.141	0.01	0.01	0.152499	0.01	0.01	0.187215	0.127	0.01	0.01	0.01	0.01	0.336011	0.185617	0.408248	0.01	0.416545	0.01	0.01	0.01	0.01
3.2.1.17	0.01	0.01	0.25777	0.01	0.01	0.352584	0.546369	0.01	0.01	0.01	0.01	0.176777	1.62698	0.01	0.01	1.10794	0.01	0.01	0.01	0.01
3.2.1.177	0.01	0.01	1.94555	0.01	1.41421	0.760493	0.897143	0.01	0.01	0.01	0.707107	0.820602	0.637968	0.816497	0.01	0.675246	0.957427	0.01	0.707107	0.707107
3.2.1.18	0.01	0.01	1.06281	0.447214	0.01	0.665314	0.985484	0.01	0.01	1.26491	0.01	0.470929	0.108465	0.816497	0.01	0.483839	1	0.516398	0.01	0.01
3.2.1.20	0.707107	0.01	2.98613	0.83666	0.707107	1.04084	1.19314	0.707107	0.01	0.01	0.527046	1.10534	1.24234	1.22474	0.57735	0.990641	0.957427	0.01	0.737865	0.83666
3.2.1.21	0.01	0.57735	7.25176	1.87083	2.82843	2.71168	3.07392	7.07107	0.01	12.4472	0.971825	3.38507	2.26859	1.50555	0.57735	2.68929	2.3094	0.01	1.49443	1.58114
3.2.1.22	0.01	0.01	1.42785	1.14018	0.707107	1.05609	1.08021	0.01	0.57735	0.483046	1.1595	1.18458	0.869979	0.83666	1	0.873158	0.57735	0.516398	1.56702	2.07364
3.2.1.23	0.01	0.57735	4.45265	1.64317	0.707107	2.12708	1.78757	0.707107	0.57735	1.28668	2.57337	3.21225	1.69882	4.76095	0.57735	1.78017	0.957427	0.547723	1.8738	1.51658
3.2.1.24	0.01	0.01	0.909529	0.01	0.01	0.822222	1.04878	0.01	0.01	0.843274	0.316228	0.592289	0.58983	0.816497	0.01	0.63591	0.5	0.408248	0.316228	0.447214
3.2.1.25	0.01	0.01	1.17937	0.01	0.01	0.22713	0.178127	0.01	0.01	0.01	0.01	0.368902	0.263036	0.408248	0.01	0.387859	0.5	0.516398	0.421637	0.447214
3.2.1.26	0.01	0.957427	0.293903	1.30384	0.707107	0.879859	0.79128	1.41421	0.57735	0.994429	0.948683	1.11758	0.743412	0.516398	1.52753	0.660443	0.01	0.408248	0.966092	1.34164
3.2.1.28	0.01	0.01	0.01	0.01	0.01	0.0776151	0.01	0.01	0.01	0.01	0.01	0.01	0.384577	0.01	0.01	0.54875	0.01	0.01	0.01	0.01
3.2.1.31	0.01	0.01	0.650411	0.01	0.01	0.304104	0.370801	0.01	0.01	0.01	0.316228	0.245935	0.345844	0.01	0.01	0.345268	0.01	0.01	0.421637	0.01
3.2.1.35	0.01	0.01	0.547824	0.447214	0.01	0.917419	1.40981	0.707107	0.01	0.421637	0.01	0.421212	0.108465	0.408248	0.01	0.401998	0.01	0.01	0.316228	0.447214
3.2.1.37	0.01	0.01	0.465891	0.447214	0.707107	0.516009	0.604277	0.01	0.01	0.01	0.316228	0.592289	0.331789	0.408248	0.01	0.481303	0.01	0.408248	0.316228	0.447214
3.2.1.39	0.01	0.01	0.01	0.01	0.01	0.0776151	0.127	0.01	0.01	0.01	0.01	0.01	0.01	0.01	0.01	0.150669	0.01	0.01	0.01	0.01
3.2.1.4	0.01	0.01	1.21179	0.01	0.707107	1.54632	2.03122	0.01	0.01	0.483046	1.39841	0.622171	0.378705	1.0328	0.57735	0.991934	0.5	0.01	1.1005	1.30384
3.2.1.40	0.01	0.01	0.513387	0.447214	0.707107	0.296567	0.356254	0.01	0.01	0.01	0.01	0.447889	0.475742	0.01	0.01	0.301448	0.5	0.01	0.01	0.01
3.2.1.41	0.01	0.01	0.590624	0.447214	0.707107	0.843332	1.13511	0.01	0.57735	0.516398	0.699206	0.439941	0.808394	0.408248	0.01	0.525655	0.57735	0.01	0.483046	0.447214
3.2.1.45	0.01	0.01	1.0192	0.01	0.01	0.361733	0.476857	0.01	0.01	0.01	0.316228	0.176777	0.276533	0.01	0.01	0.344605	1.1547	0.01	0.01	0.01
3.2.1.50	0.01	0.01	1.1441	0.01	0.01	0.01	0.01	0.01	0.01	0.01	0.01	0.01	0.01	0.01	0.01	0.182368	0.957427	0.01	0.01	0.01
3.2.1.51	0.01	0.01	3.11162	0.547723	0.707107	0.701951	0.657101	0.01	0.01	0.421637	0.316228	1.10534	0.777484	0.816497	0.01	0.846849	0.57735	0.894427	0.632456	0.894427
3.2.1.52	0.01	0.01	3.53593	0.547723	0.707107	1.00434	1.20373	2.12132	1.1547	1.39841	0.516398	1.07012	0.733932	1.54919	0.01	1.31411	1.73205	0.983192	1.0328	1.30384
3.2.1.54	0.01	0.01	0.01	0.01	0.01	0.0776151	0.127	0.01	0.01	0.01	0.01	0.01	0.21693	0.01	0.01	0.157279	0.01	0.01	0.01	0.01
3.2.1.55	0.01	0.01	1.85014	0.01	0.707107	0.964295	1.26416	0.01	0.01	0.01	0.707107	0.945597	0.352264	0.894427	0.01	0.92227	0.5	0.408248	0.421637	0.547723
3.2.1.58	0.01	0.5	0.01	0.01	0.01	0.01	0.01	0.01	0.01	0.01	0.01	0.01	0.108465	0.01	0.01	0.158161	0.01	0.01	0.01	0.01
3.2.1.65	0.01	0.01	0.803508	0.01	0.01	0.0776151	0.127	0.01	0.01	0.01	0.01	0.01	0.108465	0.01	0.01	0.334271	0.01	0.01	0.01	0.01
3.2.1.67	0.01	0.01	0.465891	0.01	0.01	0.109431	0.127	0.01	0.01	0.01	0.01	0.01	0.01	0.01	0.01	0.128485	0.01	0.01	0.01	0.01
3.2.1.70	0.01	0.01	0.01	0.01	0.01	0.238653	0.01	0.01	0.01	0.316228	0.483046	0.336011	0.569535	0.752773	0.01	0.271664	0.01	0.01	0.01	0.01
3.2.1.73	0.01	0.01	0.324353	0.01	0.01	0.133616	0.216335	0.01	0.01	0.01	0.01	0.01	0.01	0.01	0.01	0.119587	0.01	0.01	0.01	0.01
3.2.1.78	0.01	0.01	0.66639	0.01	0.01	0.506151	0.127	0.01	0.01	0.01	1.88856	0.176777	0.01	0.408248	0.01	0.242168	0.57735	0.01	0.632456	0.894427
3.2.1.8	0.01	0.01	0.931782	0.01	0.01	0.800876	1.08558	0.01	0.01	0.632456	0.316228	0.421212	0.276533	0.816497	0.01	0.607037	0.01	0.408248	1.57762	2.16795
3.2.1.80	0.01	0.5	0.01	0.01	0.01	0.109431	0.178127	0.01	0.01	0.01	0.01	0.01	0.108465	0.01	0.01	0.0710661	0.01	0.01	0.01	0.01
3.2.1.81	0.01	0.01	0.324353	0.01	0.01	0.543305	0.01	0.01	0.01	0.01	0.01	0.01	0.108465	0.01	0.01	0.266628	0.01	0.01	0.01	0.01
3.2.1.85	0.01	0.01	0.01	0.01	0.01	0.30284	0.247676	1.41421	0.01	0.699206	0.01	0.470929	0.68966	0.408248	0.01	0.355596	0.01	0.01	0.01	0.01
3.2.1.86	0.01	1	0.01	2	0.01	2.48986	2.91806	4.94975	1.1547	14.0475	0.483046	1.22762	4.13928	1.75119	0.57735	1.84159	0.01	0.01	1.05935	0.447214
3.2.1.89	0.01	0.01	0.66805	0.01	0.707107	0.361733	0.355139	0.01	0.01	0.01	0.483046	0.552669	0.185617	0.408248	0.01	0.333589	0.01	0.01	0.316228	0.447214
3.2.1.91	0.01	0.01	0.304997	0.01	0.01	0.550747	0.832478	0.01	0.01	0.01	0.01	0.245935	0.21693	1.22474	0.01	0.274695	0.01	0.01	0.316228	0.447214
3.2.1.93	1.41421	0.57735	0.152499	0.547723	0.01	0.547322	0.617264	0.01	0.01	0.516398	0.01	0.535061	0.783764	0.01	0.57735	0.488103	0.01	0.01	0.316228	0.01
3.2.1.96	0.01	0.01	0.152499	0.01	0.01	0.410567	0.566097	0.01	0.01	0.316228	0.01	0.390151	0.236691	1.16905	0.01	0.504211	0.01	0.01	0.01	0.01
3.2.1.99	0.01	0.01	1.32444	0.01	0.01	0.218862	0.01	0.01	0.01	0.01	0.01	0.491869	0.01	0.01	0.01	0.270693	0.5	0.01	0.01	0.01
3.2.2.-	0.707107	0.5	0.79867	1.30384	1.41421	1.03536	0.746577	2.12132	0.57735	0.788811	0.632456	1.54991	1.05081	1.22474	0.57735	1.50364	0.01	0.516398	1.17379	1.14018
3.2.2.1	1.41421	0.57735	0.465891	1.22474	0.01	0.711354	0.655288	0.01	0.01	0.516398	0.316228	0.718421	1.07623	0.01	0.01	1.04085	0.01	0.408248	0.421637	0.447214
3.2.2.20	0.01	0.01	0.55784	0.01	0.01	0.495028	0.515236	0.01	0.57735	0.471405	0.01	0.507007	0.78644	0.408248	0.57735	0.548296	0.01	0.408248	0.483046	0.447214
3.2.2.21	0.01	0.57735	0.366057	0.01	0.01	0.730422	0.626406	0.707107	1	0.421637	0.316228	0.756024	0.492237	0.408248	0.57735	0.911838	0.01	0.408248	0.699206	0.894427
3.2.2.23	0.01	0.01	1.40084	0.01	0.01	1.24278	0.986423	0.01	0.01	0.843274	0.632456	1.60644	0.650791	2.44949	0.01	1.26017	1.1547	0.01	0.01	0.01
3.2.2.27	0.01	0.5	0.502486	0.01	0.707107	0.510138	0.534628	0.707107	0.57735	0.421637	0.01	0.400353	0.300327	0.408248	0.01	0.479484	0.01	0.632456	0.527046	0.01
3.2.2.4	0.01	0.01	0.373544	0.01	0.01	0.153812	0.127	0.01	0.01	0.01	0.01	0.296145	0.276533	0.01	0.01	0.428345	0.01	0.516398	0.01	0.01
3.2.2.8	0.01	0.01	0.01	0.447214	0.01	0.171436	0.127	0.01	0.01	0.01	0.01	0.296145	0.108465	0.01	0.57735	0.233888	0.01	0.01	0.01	0.01
3.2.2.9	0.01	0.01	0.617213	0.83666	0.01	0.564497	0.521611	0.01	0.57735	0.316228	0.483046	0.622171	0.327113	0.408248	0.57735	0.764052	0.01	0.408248	0.316228	0.01
3.3.1.1	0.01	0.01	0.504685	0.01	0.01	0.400301	0.319058	0.01	0.57735	0.01	0.421637	0.420013	0.382751	0.408248	0.01	0.55336	0.01	0.01	0.316228	0.01
3.3.2.1	0.01	0.01	0.01	0.01	0.01	0.109431	0.01	0.01	0.57735	0.01	0.01	0.176777	0.257656	0.408248	0.01	0.37455	0.01	0.01	0.01	0.01
3.3.2.9	0.01	0.01	0.152499	0.01	0.01	0.203744	0.178127	0.01	0.01	0.01	0.01	0.390151	0.108465	0.01	0.01	0.640874	0.01	0.408248	0.01	0.01
3.4.-.-	0.01	1	0.534522	0.01	0.707107	1.25232	1.15623	0.01	1.1547	1.13529	0.843274	1.62516	1.68533	0.83666	0.01	2.29191	0.5	0.408248	1.50923	1
3.4.11.-	0.707107	1.1547	0.478786	0.707107	0.707107	1.23725	1.52686	0.707107	0.57735	0.994429	0.707107	0.75935	0.583383	0.816497	0.57735	1.39948	0.01	0.01	1.19722	0.707107
3.4.11.1	0.01	0.01	0.337734	0.547723	0.01	0.657476	0.715656	0.01	0.57735	0.483046	0.316228	0.535061	0.492237	0.408248	0.57735	0.69852	0.01	0.408248	0.316228	0.01
3.4.11.14	0.01	0.01	0.152499	0.447214	0.01	0.109431	0.127	0.01	0.01	0.01	0.01	0.176777	0.526071	0.01	0.01	0.278959	0.01	0.01	0.01	0.01
3.4.11.15	0.01	0.01	0.01	0.01	0.01	0.01	0.01	0.01	0.01	0.01	0.01	0.01	0.01	0.01	0.01	0.18827	0.01	0.01	0.01	0.01
3.4.11.18	0.01	0.01	0.402099	0.01	0.707107	0.547723	0.51754	0.707107	0.57735	0.527046	0.516398	0.618922	0.236691	0.816497	0.01	0.653358	0.01	0.01	0.316228	0.447214
3.4.11.19	0.01	0.01	0.01	0.01	0.01	0.296012	0.274512	0.01	0.01	0.421637	0.01	0.296145	0.490241	0.01	0.57735	0.447254	0.01	0.408248	0.421637	0.01
3.4.11.2	0.01	0.57735	0.547824	0.01	0.01	0.41797	0.216335	0.01	0.57735	0.316228	0.01	0.797552	0.288432	0.816497	0.01	0.67378	0.01	0.01	0.01	0.01
3.4.11.21	0.707107	0.01	0.01	0.447214	0.01	0.390887	0.441142	0.01	0.01	0.483046	0.483046	0.456803	0.152477	0.01	0.57735	0.25253	0.01	0.01	0.01	0.01
3.4.11.23	0.01	0.01	0.152499	0.01	0.01	0.109431	0.127	0.01	0.57735	0.01	0.01	0.01	0.185617	0.01	0.01	0.37725	0.01	0.01	0.01	0.01
3.4.11.4	0.01	0.57735	0.337734	0.447214	0.707107	0.675336	0.492138	0.01	0.57735	0.316228	0.527046	1.01947	0.748855	0.408248	0.01	0.624173	0.01	0.408248	0.516398	0.447214
3.4.11.5	0.01	0.5	0.25777	0.01	0.01	0.580975	0.599003	0.707107	0.01	0.483046	0.01	0.751343	0.970431	0.408248	0.57735	0.895586	0.01	0.01	0.01	0.01
3.4.11.7	0.01	0.01	0.152499	0.01	0.01	0.171436	0.127	0.01	0.01	0.483046	0.01	0.336011	0.01	0.516398	0.01	0.351961	0.01	0.01	0.01	0.01
3.4.11.9	0.01	0.01	0.52617	0.01	0.01	0.827887	0.664305	0.01	0.57735	0.632456	0.632456	0.737804	0.491667	0.01	0.01	0.610693	0.01	0.01	0.316228	0.01
3.4.13.-	0.01	0.01	0.587805	0.447214	0.01	0.99691	1.00448	0.01	0.57735	0.632456	0.875595	0.840027	1.20492	0.516398	2.08167	0.702359	0.5	0.983192	0.483046	0.547723
3.4.13.19	0.01	0.01	0.293903	0.547723	0.01	0.686382	0.614689	0.707107	0.57735	0.516398	0.01	0.62136	0.371235	0.816497	0.01	0.539907	0.57735	0.01	0.527046	0.447214
3.4.13.21	0.01	0.57735	0.373544	0.547723	0.707107	0.401576	0.247676	0.707107	0.01	0.483046	0.516398	0.490844	0.309513	0.408248	0.01	0.480421	0.01	0.547723	0.516398	0.547723
3.4.13.22	0.01	0.01	0.482243	0.01	0.707107	0.241391	0.127	0.01	0.01	0.316228	0.316228	0.421212	0.373116	0.816497	0.01	0.481044	0.01	0.547723	0.01	0.01
3.4.13.9	0.01	0.01	0.375023	0.01	0.01	0.976242	0.868388	0.01	1	0.527046	0.01	0.522671	0.779284	0.01	0.57735	0.843146	0.01	0.408248	0.421637	0.447214
3.4.14.11	0.01	0.01	0.152499	0.01	0.01	0.171436	0.01	0.01	0.01	0.316228	0.01	0.368902	0.447527	0.01	0.01	0.393133	0.01	0.01	0.01	0.01
3.4.14.4	0.01	0.01	0.324353	0.01	0.01	0.01	0.01	0.01	0.01	0.01	0.01	0.01	0.01	0.01	0.01	0.150142	0.01	0.516398	0.01	0.01
3.4.14.5	0.01	0.01	0.905869	0.01	0.01	0.203744	0.282113	0.01	0.01	0.01	0.01	0.245935	0.108465	0.408248	0.01	0.428553	0.5	0.752773	0.01	0.01
3.4.15.1	0.01	0.01	0.01	0.01	0.01	0.109431	0.01	0.01	0.01	0.01	0.01	0.176777	0.01	0.01	0.01	0.195928	0.01	0.01	0.01	0.01
3.4.15.5	0.01	0.01	0.950025	0.01	0.01	0.133616	0.178127	0.01	0.01	0.01	0.01	0.176777	0.276533	0.01	0.01	0.554642	0.57735	0.816497	0.01	0.01
3.4.15.6	0.01	0.01	0.01	0.01	0.01	0.390887	0.48237	0.01	0.01	0.01	0.01	0.01	0.01	0.01	0.01	0.211356	0.01	0.01	0.01	0.01
3.4.16.4	0.01	0.5	0.867782	1.09545	2.12132	1.90459	1.59653	0.01	0.57735	1.95505	1.33749	1.98558	1.8733	1.63299	1.1547	3.0976	0.01	0.01	1.70294	2.23607
3.4.17.-	0.01	0.5	0.01	0.01	0.01	0.109431	0.127	0.01	0.01	0.01	0.316228	0.01	0.01	0.01	0.01	0.154903	0.01	0.01	0.01	0.01
3.4.17.11	0.01	0.01	0.152499	0.447214	0.01	0.595836	0.46107	0.01	0.01	0.01	0.01	0.991394	0.152477	0.408248	0.01	0.489037	0.01	0.01	0.843274	0.01
3.4.17.13	0.01	0.01	0.504685	0.01	0.01	0.524152	0.615334	0.01	0.01	0.01	0.01	0.368902	0.276533	0.01	0.01	0.490892	0.01	0.01	0.316228	0.447214
3.4.17.19	0.01	0.01	0.152499	0.01	0.01	0.346526	0.398304	0.01	0.01	0.516398	0.01	0.296145	0.108465	0.01	0.57735	0.474467	0.01	0.01	0.421637	0.01
3.4.17.21	0.01	0.01	0.01	0.01	0.01	0.01	0.01	0.01	0.01	0.01	0.01	0.01	0.21693	0.01	0.01	0.169777	0.01	0.01	0.01	0.01
3.4.19.-	0.01	0.01	0.373544	0.447214	0.01	0.500456	0.449749	0.01	0.01	0.421637	0.01	0.368902	0.185617	0.01	0.57735	0.331168	0.01	0.01	0.632456	0.894427
3.4.19.1	0.01	0.01	0.152499	0.01	0.01	0.282119	0.282113	0.01	0.01	0.516398	0.01	0.01	0.358959	0.408248	0.01	0.275927	0.01	0.01	0.01	0.01
3.4.19.11	0.01	0.01	0.152499	0.01	0.01	0.358743	0.477134	0.01	0.01	0.01	0.01	0.245935	0.01	0.01	0.57735	0.150142	0.01	0.01	0.316228	0.01
3.4.19.3	0.01	0.5	0.293903	0.01	0.01	0.470565	0.464783	0.01	0.01	0.674949	0.01	0.508001	0.524471	0.547723	0.57735	0.510966	0.01	0.408248	0.01	0.01
3.4.19.5	0.01	0.01	0.373544	0.01	0.01	0.0776151	0.01	0.01	0.01	0.01	0.01	0.01	0.108465	0.01	0.01	0.403544	0.5	0.01	0.01	0.01
3.4.21.-	0.01	0.57735	1.18219	0.707107	0.707107	2.05529	1.8882	0.01	2.64575	0.737865	0.527046	2.99041	2.08389	3.26599	1.1547	3.31971	0.957427	0.408248	0.823273	0.83666
3.4.21.102	0.707107	0.01	0.758853	0.01	0.01	0.499288	0.454428	0.01	0.57735	0.483046	0.316228	0.504016	0.546699	0.408248	0.01	0.861785	0.01	1.32916	0.483046	0.447214
3.4.21.105	0.01	0.01	0.01	0.01	0.01	0.01	0.01	0.01	0.01	0.01	0.01	0.01	0.01	0.01	0.01	0.0279345	0.01	0.01	0.01	0.01
3.4.21.107	0.01	0.01	0.152499	0.01	0.01	0.0776151	0.01	0.01	0.57735	0.01	0.01	0.01	0.213021	0.01	0.01	0.404137	0.01	0.01	0.01	0.01
3.4.21.110	0.01	0.01	0.01	0.01	0.01	0.01	0.01	0.01	0.01	0.01	0.01	0.01	0.01	0.01	0.01	0.10589	0.01	0.01	0.01	0.01
3.4.21.116	0.707107	0.01	0.152499	0.01	0.707107	0.524396	0.319058	0.01	0.57735	0.527046	0.421637	0.498991	0.108465	0.01	0.01	0.285527	0.01	0.01	0.01	0.01
3.4.21.19	0.01	0.01	0.152499	0.01	0.01	0.153812	0.178127	0.01	0.01	0.01	0.01	0.01	0.01	0.01	0.01	0.733123	0.01	0.01	0.316228	0.01
3.4.21.26	0.01	0.01	0.441481	0.01	0.01	0.109431	0.178127	0.01	0.01	0.01	0.01	0.01	0.321934	0.01	0.01	0.56819	0.01	0.01	0.01	0.01
3.4.21.53	0.01	0.01	0.308607	0.894427	1.41421	0.791798	0.743205	0.01	0.57735	0.567646	0.948683	0.803219	0.5431	0.547723	0.01	0.784092	0.01	0.408248	0.674949	0.83666
3.4.21.62	0.01	0.01	0.152499	0.01	0.01	0.109431	0.01	0.01	0.57735	0.01	0.01	0.01	0.01	0.01	0.01	0.235013	0.01	0.01	0.01	0.01
3.4.21.66	0.01	0.01	0.01	0.01	0.01	0.01	0.01	0.01	0.01	0.01	0.01	0.01	0.01	0.01	0.01	0.225468	0.01	0.01	0.01	0.01
3.4.21.69	0.01	0.01	0.01	0.01	0.01	0.01	0.01	0.01	0.01	0.01	0.01	0.01	0.01	0.01	0.01	0.0592181	0.01	0.01	0.01	0.01
3.4.21.72	0.01	0.01	0.304997	0.01	0.01	0.01	0.01	0.01	0.01	0.01	0.01	0.01	0.01	0.408248	0.01	0.256868	0.01	0.01	0.01	0.01
3.4.21.83	0.01	0.01	0.152499	0.01	0.01	0.229688	0.282113	0.01	0.57735	0.316228	0.01	0.296145	0.293725	0.01	0.01	0.521612	0.01	0.01	0.01	0.01
3.4.21.88	0.01	0.5	0.412968	0.01	0.707107	0.601932	0.635001	0.01	0.01	0.483046	0.875595	0.504016	0.391793	0.408248	0.01	0.569235	0.01	0.01	0.632456	0.447214
3.4.21.89	0.707107	0.01	0.733625	0.447214	0.707107	1.52373	1.74619	0.707107	0.01	1.76383	1.44914	1.09939	0.691687	1.63299	1.52753	1.29789	0.816497	0.752773	1.8738	1.87083
3.4.21.92	0.707107	0.01	0.543766	0.447214	0.01	0.63983	0.561642	0.01	0.57735	0.632456	0.01	0.913607	0.624657	1.47196	0.01	0.856468	0.01	0.816497	0.699206	0.547723
3.4.21.96	0.01	0.01	0.01	0.01	0.01	0.307921	0.370801	0.01	0.01	0.01	0.01	0.176777	0.501259	0.408248	0.01	0.236315	0.01	0.01	0.632456	0.894427
3.4.22.-	0.01	0.01	0.728323	0.01	0.01	0.153812	0.01	0.01	0.01	0.316228	0.01	0.336011	0.587689	0.408248	0.01	0.291711	0.01	0.408248	0.01	0.01
3.4.22.10	0.01	0.01	0.01	0.01	0.01	0.01	0.01	0.01	0.01	0.01	0.01	0.01	0.01	0.01	0.01	0.0787943	0.01	0.01	0.01	0.01
3.4.22.40	0.01	0.5	0.506874	0.01	0.01	0.348575	0.127	0.707107	0.01	0.483046	0.316228	0.336011	0.70074	0.408248	0.01	0.46585	0.5	0.408248	0.421637	0.01
3.4.22.70	0.707107	0.816497	0.213083	1.81659	0.01	2.41031	3.23653	1.41421	0.01	2.319	2.52982	2.01606	0.90098	0.816497	1	1.20596	0.01	0.01	1.93218	2.07364
3.4.23.-	0.01	0.01	0.152499	0.01	0.01	0.500602	0.410402	0.01	0.57735	0.01	0.421637	0.01	0.108465	0.01	0.01	0.27697	0.01	0.01	0.421637	0.447214
3.4.23.36	0.01	0.01	0.152499	0.547723	0.707107	0.499909	0.555726	0.01	0.01	0.316228	0.421637	0.490844	0.213021	0.01	0.57735	0.479978	0.01	0.01	0.737865	0.894427
3.4.23.43	1.41421	0.57735	0.90831	0.83666	1.41421	1.50132	1.11014	1.41421	1.73205	1.08012	1.81353	1.167	1.39858	0.01	0.01	1.47558	0.01	0.01	2.26078	1.87083
3.4.23.49	0.01	0.01	0.01	0.01	0.01	0.01	0.01	0.01	0.01	0.01	0.01	0.01	0.01	0.01	0.01	0.261554	0.01	0.01	0.01	0.01
3.4.23.51	0.01	0.01	0.01	0.01	0.01	0.0776151	0.127	0.707107	0.01	0.01	0.01	0.01	0.213021	0.01	0.01	0.324004	0.01	0.01	0.01	0.01
3.4.23.52	0.01	0.01	0.01	0.01	0.01	0.01	0.01	0.01	0.01	0.01	0.01	0.01	0.108465	0.01	0.01	0.252498	0.01	0.01	0.01	0.01
3.4.24.-	0.01	0.57735	1.15996	0.894427	0.707107	2.18633	2.21576	0.01	1.52753	1.2693	1.64992	1.16007	1.7702	1.21106	1.52753	3.18601	0.57735	1.63299	0.994429	1.22474
3.4.24.13	0.01	0.01	0.01	0.01	0.01	0.0776151	0.01	0.01	0.01	0.316228	0.01	0.176777	0.01	0.01	0.01	0.140294	0.01	0.01	0.01	0.01
3.4.24.25	0.01	0.01	0.01	0.01	0.01	0.0776151	0.01	0.01	0.57735	0.01	0.01	0.01	0.01	0.01	0.01	0.227246	0.01	0.01	0.01	0.01
3.4.24.26	0.01	0.01	0.01	0.01	0.01	0.01	0.01	0.01	0.01	0.01	0.01	0.01	0.01	0.01	0.01	0.123076	0.01	0.01	0.01	0.01
3.4.24.28	0.01	0.01	0.01	0.01	0.01	0.153812	0.216335	0.01	0.01	0.01	0.01	0.176777	0.108465	0.408248	0.01	0.744404	0.01	0.01	0.01	0.01
3.4.24.29	0.01	0.01	0.01	0.01	0.01	0.0776151	0.127	0.01	0.01	0.01	0.01	0.01	0.01	0.01	0.01	0.211334	0.01	0.01	0.01	0.01
3.4.24.3	0.01	0.01	0.01	0.01	0.01	0.370163	0.497482	0.01	0.57735	0.01	0.01	0.01	0.152477	0.01	0.01	0.72872	0.01	0.01	0.01	0.01
3.4.24.30	0.01	0.01	0.01	0.01	0.01	0.01	0.01	0.01	0.01	0.01	0.01	0.01	0.01	0.01	0.01	0.112781	0.01	0.01	0.01	0.01
3.4.24.40	0.01	0.01	0.01	0.01	0.01	0.01	0.01	0.01	0.01	0.01	0.01	0.01	0.01	0.01	0.01	0.184463	0.01	0.01	0.01	0.01
3.4.24.55	0.01	0.01	0.152499	0.01	0.01	0.0776151	0.127	0.01	0.01	0.01	0.01	0.01	0.185617	0.01	0.01	0.313312	0.01	0.01	0.01	0.01
3.4.24.56	0.01	0.01	0.01	0.01	0.01	0.01	0.01	0.01	0.01	0.01	0.01	0.01	0.01	0.01	0.01	0.178255	0.01	0.01	0.01	0.01
3.4.24.57	0.01	0.01	0.01	0.01	0.01	0.468348	0.366858	0.01	0.01	0.316228	0.316228	0.245935	0.213021	0.01	0.01	0.360469	0.01	0.408248	0.483046	0.547723
3.4.24.64	0.01	0.01	0.01	0.01	0.01	0.109431	0.01	0.01	0.01	0.01	0.01	0.01	0.152477	0.01	0.01	0.51146	0.01	0.01	0.01	0.01
3.4.24.70	0.01	0.01	0.152499	0.01	0.01	0.187215	0.178127	0.01	0.57735	0.01	0.01	0.245935	0.31667	0.01	0.01	0.509616	0.01	0.01	0.01	0.01
3.4.24.75	0.01	0.01	0.01	0.01	0.01	0.109431	0.178127	0.01	0.01	0.01	0.01	0.01	0.01	0.01	0.01	0.273819	0.01	0.01	0.01	0.01
3.4.24.78	0.01	0.01	0.152499	0.01	0.707107	0.472114	0.319058	0.01	0.57735	0.516398	0.516398	0.507007	0.108465	0.01	0.01	0.270386	0.01	0.01	0.316228	0.447214
3.4.24.84	0.01	0.01	0.213083	0.01	0.01	0.201582	0.127	0.01	0.57735	0.01	0.01	0.01	0.213021	0.01	0.01	0.349914	0.01	0.01	0.01	0.01
3.4.25.2	0.01	0.01	0.25777	0.01	0.01	0.375597	0.247676	0.01	0.01	0.01	0.421637	0.368902	0.382751	0.01	0.01	0.502129	0.01	0.408248	0.01	0.01
3.4.99.-	0.01	0.01	0.293903	0.01	0.01	0.457983	0.661713	0.01	0.01	0.01	0.01	0.296145	0.402374	0.408248	0.01	0.678831	0.01	0.408248	0.01	0.01
3.5.-.-	0.01	0.01	0.293903	0.547723	0.01	0.430492	0.504868	0.01	0.57735	0.421637	0.01	0.447889	0.152477	0.01	0.01	0.701989	0.5	0.01	0.316228	0.447214
3.5.1.-	0.707107	0.57735	0.500277	1.09545	0.01	1.89263	2.44841	1.41421	0.01	1.08012	0.632456	1.20315	1.03537	0.752773	0.01	2.33452	0.01	0.01	0.483046	0.447214
3.5.1.1	0.01	0.5	0.888589	0.894427	0.01	0.659167	0.608637	0.01	1.1547	0.823273	0.483046	0.564401	0.858799	0.408248	0.57735	0.956417	0.01	0.408248	0.516398	0.01
3.5.1.10	0.01	0.01	0.489083	0.01	0.01	0.417926	0.178127	0.01	0.57735	0.01	0.01	0.865443	0.545673	0.816497	0.01	0.67726	0.01	0.01	0.01	0.01
3.5.1.108	0.01	0.01	0.293903	0.01	0.01	0.284952	0.127	0.01	0.57735	0.01	0.01	0.552669	0.382751	0.01	0.01	0.547955	0.01	0.01	0.01	0.01
3.5.1.11	0.01	0.01	0.464701	0.447214	0.01	0.241391	0.216335	0.01	0.01	0.01	0.01	0.245935	0.263036	0.547723	0.01	0.597051	0.57735	0.01	0.01	0.01
3.5.1.110	0.01	0.01	0.01	0.01	0.01	0.187215	0.127	0.01	0.01	0.01	0.01	0.296145	0.108465	0.01	0.01	0.318829	0.01	0.01	0.316228	0.01
3.5.1.16	0.01	0.57735	0.293903	0.894427	0.01	0.527623	0.586288	0.01	0.57735	0.01	0.01	0.644455	0.450023	0.516398	0.57735	0.809201	0.01	0.408248	0.316228	0.01
3.5.1.18	0.01	0.957427	0.498058	1.30384	0.01	1.06187	1.1143	0.707107	0.57735	0.849837	0.699206	0.83219	1.31699	0.01	1.1547	0.685904	0.01	0.408248	0.666667	0.707107
3.5.1.19	0.01	1	0.426165	0.01	0.01	0.784037	0.997617	0.01	1.1547	0.01	0.01	0.737804	0.70054	0.816497	0.01	1.04496	0.01	1.47196	0.01	0.01
3.5.1.2	0.01	0.01	0.635774	0.01	0.01	0.653577	0.775756	0.01	0.57735	0.01	0.316228	0.508001	0.588641	0.408248	1.1547	0.700445	0.01	0.408248	0.948683	0.01
3.5.1.24	0.707107	0.01	1.04283	1	1.41421	0.767185	0.811733	0.707107	0.57735	0.527046	0.699206	0.802592	1.14862	0.894427	0.01	0.621517	1.1547	0.01	0.483046	0.547723
3.5.1.25	0.01	0.01	1.07473	0.447214	0.707107	0.735577	0.789272	0.707107	0.01	0.849837	0.483046	0.553581	0.620156	0.01	0.57735	0.779836	0.957427	0.01	0.632456	0.547723
3.5.1.26	0.01	0.5	0.152499	0.01	0.01	0.249497	0.274512	0.01	0.01	0.516398	0.01	0.01	0.108465	0.01	0.01	0.177085	0.01	0.01	0.01	0.01
3.5.1.28	0.707107	0.01	3.1867	1.09545	2.12132	3.32011	3.31658	0.01	5.1316	1.35401	1.37032	1.50134	1.57804	0.01	0.57735	3.43999	1.1547	0.408248	1.49071	1.67332
3.5.1.32	0.707107	0.57735	0.152499	0.447214	0.01	0.645624	0.629774	0.707107	0.01	0.516398	0.01	0.700662	0.475742	0.408248	0.01	1.13563	0.01	0.516398	0.316228	0.01
3.5.1.38	0.01	0.01	0.152499	0.01	0.01	0.01	0.01	0.01	0.01	0.01	0.01	0.01	0.108465	0.01	0.01	0.171978	0.01	0.01	0.01	0.01
3.5.1.4	0.01	0.01	0.675468	0.447214	0.01	0.623736	0.45063	0.01	0.01	0.01	0.01	1.04727	0.670925	0.816497	0.57735	1.62406	0.01	0.01	0.316228	0.447214
3.5.1.41	0.01	0.01	0.152499	0.01	0.01	0.203744	0.01	0.01	1.1547	0.01	0.01	0.245935	0.236691	0.01	0.01	0.486451	0.01	0.01	0.01	0.01
3.5.1.44	0.01	0.01	0.152499	0.01	0.01	0.524813	0.477134	0.01	0.01	0.674949	0.527046	0.420013	0.213021	0.01	0.57735	0.513809	0.01	0.01	0.421637	0.01
3.5.1.46	0.01	0.01	0.01	0.01	0.01	0.109431	0.127	0.01	0.01	0.01	0.01	0.01	0.213021	0.01	0.01	0.490082	0.01	0.408248	0.01	0.01
3.5.1.47	0.01	0.01	0.152499	0.01	0.01	0.278734	0.01	0.01	0.01	0.483046	0.01	0.336011	0.501259	0.408248	0.01	0.348931	0.01	0.01	0.01	0.01
3.5.1.48	0.01	0.01	0.01	0.01	0.01	0.01	0.01	0.01	0.01	0.01	0.01	0.01	0.108465	0.01	0.01	0.119327	0.01	0.01	0.01	0.01
3.5.1.49	0.01	0.01	0.01	0.01	0.01	0.305481	0.01	0.01	0.01	0.01	0.01	0.491869	0.152477	0.01	0.01	0.395175	0.01	0.01	0.316228	0.01
3.5.1.5	0.01	0.01	0.753728	0.01	0.01	1.25798	1.01392	0.01	0.01	0.01	0.01	1.7271	1.33892	2.04124	0.01	1.74665	0.01	0.408248	1.3499	0.894427
3.5.1.53	0.01	0.01	0.293903	0.01	0.01	0.445537	0.337972	0.01	0.01	0.316228	0.516398	0.545325	0.236691	0.816497	0.01	0.458174	0.01	0.408248	0.674949	0.894427
3.5.1.54	0.01	0.01	0.304997	0.01	0.01	0.319273	0.247676	0.01	0.01	0.01	0.01	0.368902	0.21693	0.01	0.01	0.58428	0.01	0.01	0.632456	0.01
3.5.1.56	0.01	0.01	0.01	0.01	0.01	0.01	0.01	0.01	0.01	0.01	0.01	0.01	0.01	0.01	0.01	0.116496	0.01	0.01	0.01	0.01
3.5.1.59	0.01	0.01	0.01	0.01	0.01	0.133616	0.178127	0.01	0.01	0.01	0.01	0.01	0.108465	0.01	0.01	0.187073	0.01	0.01	0.01	0.01
3.5.1.68	0.01	0.01	0.01	0.01	0.01	0.109431	0.01	0.01	0.01	0.01	0.01	0.245935	0.241378	0.01	0.01	0.433582	0.01	0.408248	0.01	0.01
3.5.1.77	0.01	0.01	0.01	0.01	0.01	0.0776151	0.127	0.01	0.01	0.01	0.01	0.01	0.01	0.01	0.01	0.235929	0.01	0.01	0.01	0.01
3.5.1.78	0.01	0.01	0.01	0.01	0.01	0.01	0.01	0.01	0.01	0.01	0.01	0.01	0.01	0.01	0.01	0.44415	0.01	0.01	0.01	0.01
3.5.1.81	0.01	0.01	0.01	0.01	0.01	0.439888	0.337972	0.01	0.57735	0.01	0.01	0.176777	0.213021	0.408248	0.01	0.418263	0.01	0.01	0.01	0.01
3.5.1.87	0.01	0.01	0.213083	0.894427	0.01	0.630287	0.740889	0.01	0.01	0.316228	0.421637	0.614837	0.420084	0.408248	0.01	0.87439	0.01	0.816497	0.483046	0.447214
3.5.1.88	0.01	0.01	0.467078	0.547723	0.707107	0.992432	1.09334	0.707107	0.57735	0.421637	0.823273	0.470929	0.531105	1.22474	0.01	0.712554	0.01	0.01	0.674949	0.447214
3.5.1.9	0.01	0.01	0.25777	1.30384	0.01	0.885319	0.982125	0.01	0.57735	0.483046	0.948683	0.653002	0.35027	0.01	0.57735	0.674933	0.01	0.01	0.527046	0.547723
3.5.1.96	0.01	0.01	0.01	0.01	0.01	0.153812	0.127	0.01	0.57735	0.01	0.01	0.245935	0.236691	0.01	0.01	0.399904	0.01	0.01	0.01	0.01
3.5.1.97	0.01	0.01	0.01	0.01	0.01	0.369373	0.01	0.01	0.01	0.01	0.01	0.812578	0.263036	0.816497	0.01	0.500369	0.01	0.01	0.01	0.01
3.5.2.10	0.01	0.01	0.350605	0.447214	0.01	0.677306	0.936509	0.01	0.57735	0.316228	0.316228	0.368902	0.378705	0.408248	0.01	0.584668	0.01	0.816497	0.632456	0.01
3.5.2.14	0.01	0.5	0.01	0.894427	0.01	0.68064	0.68758	0.01	1.1547	0.01	0.01	0.803219	0.241378	0.01	0.01	1.35696	0.01	0.01	0.01	0.01
3.5.2.15	0.01	0.01	0.01	0.01	0.01	0.0776151	0.127	0.01	0.01	0.01	0.01	0.01	0.01	0.01	0.01	0.112949	0.01	0.01	0.01	0.01
3.5.2.17	0.01	0.01	0.152499	0.01	0.01	0.241391	0.127	0.01	0.57735	0.01	0.01	0.470929	0.371235	0.408248	0.01	0.532137	0.01	0.01	0.01	0.01
3.5.2.2	0.707107	0.57735	0.01	0.707107	0.01	0.881848	0.89019	0.707107	0.57735	0.01	0.516398	0.75935	0.331789	0.408248	0.57735	0.528164	0.01	0.01	0.707107	0.547723
3.5.2.3	0.707107	0.01	0.304997	0.894427	0.01	0.629447	0.510078	0.01	0.01	0.316228	0.666667	0.470929	0.593617	0.01	0.01	0.764495	0.01	0.816497	0.632456	0.01
3.5.2.5	0.01	0.01	0.152499	0.447214	0.01	0.557239	0.46107	0.01	0.01	0.01	0.01	0.336011	0.430621	0.408248	0.01	0.400166	0.01	0.01	0.316228	0.01
3.5.2.6	0.01	0.01	0.85103	0.01	0.01	0.651703	0.563287	0.01	0.01	0.01	0.01	1.03954	0.821967	0.408248	0.57735	1.22126	1.29099	0.816497	0.421637	0.447214
3.5.2.7	0.01	0.01	0.427463	0.01	0.01	0.430492	0.462502	0.01	0.57735	0.01	0.01	0.396558	0.309513	0.408248	0.57735	0.582792	0.5	0.01	0.316228	0.01
3.5.2.9	0.01	0.01	0.01	0.01	0.01	0.0776151	0.01	0.01	0.01	0.01	0.01	0.176777	0.185617	0.408248	0.01	0.305624	0.01	0.01	0.01	0.01
3.5.3.1	0.01	0.01	0.66722	0.01	0.01	0.369522	0.355139	0.01	0.57735	0.01	0.01	0.447889	0.450023	0.01	0.01	0.48669	0.57735	0.408248	0.01	0.01
3.5.3.11	0.01	0.01	0.152499	0.447214	0.01	0.610484	0.69237	0.01	0.01	0.421637	0.01	0.522671	0.492237	0.408248	0.01	0.874531	0.01	0.408248	0.421637	0.447214
3.5.3.12	0.01	0.01	0.213083	0.01	0.707107	0.456345	0.492138	1.41421	0.57735	0.316228	0.527046	0.456803	0.593617	0.547723	0.01	0.553713	0.01	0.547723	0.316228	0.447214
3.5.3.13	0.01	0.01	0.152499	0.01	0.01	0.109431	0.01	0.01	0.01	0.01	0.01	0.245935	0.152477	0.408248	0.01	0.262303	0.01	0.01	0.01	0.01
3.5.3.18	0.01	0.5	0.152499	0.01	0.01	0.133616	0.01	0.01	0.01	0.632456	0.01	0.245935	0.108465	0.408248	0.01	0.218259	0.01	0.01	0.316228	0.01
3.5.3.19	0.01	0.01	0.01	0.01	0.01	0.189155	0.01	0.01	0.01	0.01	0.01	0.421212	0.358959	0.01	0.01	0.497042	0.01	0.01	0.01	0.01
3.5.3.23	0.01	0.01	0.01	0.01	0.01	0.133616	0.127	0.01	0.01	0.01	0.01	0.245935	0.236691	0.01	0.01	0.389741	0.01	0.01	0.01	0.01
3.5.3.4	0.01	0.01	0.152499	0.01	0.01	0.171436	0.01	0.01	0.01	0.01	0.01	0.368902	0.263036	0.816497	0.01	0.411202	0.01	0.01	0.01	0.01
3.5.3.6	0.01	0.5	0.25777	0.01	0.01	0.635249	0.800581	0.707107	0.57735	0.483046	0.316228	0.336011	0.484204	0.408248	0.01	0.533323	0.01	0.01	0.01	0.01
3.5.3.7	0.01	0.01	0.01	0.01	0.01	0.01	0.01	0.01	0.01	0.01	0.01	0.01	0.108465	0.01	0.01	0.14367	0.01	0.01	0.01	0.01
3.5.3.8	0.01	0.01	0.152499	0.01	0.01	0.330731	0.398636	0.01	0.57735	0.421637	0.01	0.336011	0.419083	0.01	0.57735	0.500366	0.01	0.01	0.01	0.01
3.5.3.9	0.01	0.01	0.01	0.547723	0.01	0.294094	0.409111	0.01	0.01	0.01	0.01	0.296145	0.358959	0.01	0.01	0.317378	0.01	0.01	0.01	0.01
3.5.4.-	0.01	0.01	0.213083	0.01	0.01	0.326509	0.385142	0.01	0.57735	0.316228	0.01	0.296145	0.213021	0.816497	0.01	0.523	0.01	0.01	0.01	0.01
3.5.4.1	0.01	0.01	0.152499	0.01	0.01	0.579087	0.563287	0.01	0.01	0.316228	0.01	0.751343	0.605067	0.516398	0.57735	0.729931	0.01	0.408248	0.966092	0.01
3.5.4.10	0.01	0.01	0.01	0.01	0.01	0.133616	0.01	0.01	0.01	0.01	0.01	0.245935	0.01	0.01	0.57735	0.134222	0.01	0.01	0.316228	0.01
3.5.4.12	0.01	0.57735	0.293903	0.01	0.01	0.410345	0.335223	0.01	0.01	0.316228	0.316228	0.396558	0.362067	0.408248	0.01	0.506292	0.01	0.408248	0.471405	0.447214
3.5.4.13	0.01	0.57735	0.213083	0.01	0.01	0.404791	0.477134	0.01	0.01	0.01	0.316228	0.396558	0.362067	0.408248	0.01	0.583107	0.01	0.408248	0.421637	0.447214
3.5.4.16	0.01	0.01	0.152499	0.447214	0.707107	0.535147	0.441142	0.01	0.01	0.483046	0.516398	0.627816	0.589355	0.01	0.57735	0.608351	0.01	0.01	0.674949	0.447214
3.5.4.19	0.01	0.01	0.213083	0.01	0.01	0.428962	0.48237	0.01	0.01	0.516398	0.421637	0.420013	0.488524	0.408248	0.01	0.500643	0.01	0.408248	0.483046	0.447214
3.5.4.2	0.01	0.5	0.324353	0.894427	0.01	0.89728	0.978348	0.707107	1	0.483046	0.01	1.0155	0.472493	0.01	1.52753	0.56982	0.57735	0.01	0.674949	0.894427
3.5.4.23	0.01	0.01	0.01	0.01	0.01	0.153812	0.127	0.01	0.01	0.01	0.316228	0.01	0.01	0.01	0.01	0.230605	0.01	0.01	0.421637	0.01
3.5.4.25	0.01	0.01	0.432613	0.01	0.01	0.459256	0.497482	0.01	0.01	0.01	0.421637	0.447889	0.441223	0.632456	0.01	0.75326	0.5	0.516398	0.01	0.01
3.5.4.26	0.01	0.01	0.426165	1.09545	1.41421	0.872106	0.638116	0.01	0.01	0.966092	0.966092	0.965117	0.9941	1.0328	1.1547	0.988506	0.01	0.01	1.0328	1.09545
3.5.4.27	0.01	0.01	0.01	0.01	0.01	0.133616	0.216335	0.01	0.01	0.01	0.01	0.01	0.01	0.01	0.01	0.212162	0.01	0.01	0.01	0.01
3.5.4.3	0.01	0.5	0.373544	0.447214	0.01	0.472269	0.421526	0.01	0.01	0.01	0.01	0.62136	0.524471	0.01	0.57735	0.58085	0.01	0.01	0.421637	0.447214
3.5.4.31	1.41421	0.01	0.426165	0.01	0.01	0.834891	0.741602	0.01	1.1547	0.01	0.632456	0.793116	0.565091	0.01	1.1547	0.544626	1	1.09545	0.632456	0.01
3.5.4.4	0.01	0.5	0.337734	0.547723	1.41421	0.759604	0.499868	0.01	0.57735	0.699206	0.707107	1.29164	0.583383	1.63299	0.01	0.815022	0.01	0.408248	0.674949	0.894427
3.5.4.5	0.707107	0.57735	0.266223	0.447214	0.707107	0.509422	0.489174	0.707107	0.01	0.316228	0.516398	0.672022	0.70054	0.408248	0.01	0.708255	0.01	0.408248	0.316228	0.447214
3.5.5.1	0.01	0.01	0.01	0.01	0.01	0.340092	0.319058	0.01	0.01	0.01	0.01	0.296145	0.213021	0.408248	0.01	0.458439	0.01	0.01	0.421637	0.447214
3.5.5.7	0.01	0.01	0.01	0.01	0.01	0.01	0.01	0.01	0.01	0.01	0.01	0.01	0.108465	0.01	0.01	0.25419	0.01	0.01	0.01	0.01
3.5.99.2	0.01	0.01	0.293903	0.01	0.01	0.419496	0.464783	0.01	0.01	0.316228	0.316228	0.368902	0.5737	0.408248	0.57735	0.624535	0.01	0.01	0.421637	0.01
3.5.99.3	0.01	0.01	0.152499	0.01	0.01	0.414461	0.462502	0.01	0.01	0.01	0.01	0.336011	0.263036	0.408248	0.01	0.409895	0.01	0.01	0.421637	0.01
3.5.99.6	0.707107	0.01	0.840556	0.447214	0.707107	0.704235	0.72081	0.01	0.57735	0.483046	0.632456	0.694883	0.337647	0.01	0.57735	0.627758	0.01	0.894427	0.994429	0.547723
3.5.99.7	0.01	0.01	0.213083	0.01	0.01	0.305481	0.127	0.01	0.01	0.316228	0.01	0.622171	0.185617	0.816497	0.01	0.375447	0.57735	0.01	0.01	0.01
3.6.-.-	0.01	0.01	0.218218	0.01	0.01	0.41181	0.285837	0.01	0.01	0.483046	0.707107	0.514899	0.282545	0.516398	0.01	0.557606	0.01	0.408248	0.01	0.01
3.6.1.-	0.707107	1.1547	1.28239	1.30384	0.707107	1.54135	1.61407	0.01	1	2.14994	1.64655	1.64611	1.98086	1.47196	0.57735	3.63005	0.01	0.632456	1.05935	1.30384
3.6.1.1	0.01	0.01	0.266223	0.447214	0.01	0.883358	1.06343	0.01	0.57735	0.843274	0.516398	0.567074	0.422743	0.408248	0.01	0.677857	0.5	0.01	0.421637	0.447214
3.6.1.11	0.01	0.57735	0.694863	0.547723	0.707107	0.656031	0.683143	0.01	0.57735	0.01	0.843274	0.470929	1.18617	0.01	0.57735	0.848896	0.01	0.408248	0.421637	0.447214
3.6.1.13	0.01	0.5	0.441481	0.547723	2.12132	0.643585	0.717132	0.707107	0.57735	0.567646	0.699206	0.822442	0.810816	0.632456	0.01	0.680463	0.57735	0.01	0.316228	0.447214
3.6.1.15	0.01	0.01	0.01	0.01	0.01	0.278734	0.410402	0.01	0.01	0.316228	0.01	0.01	0.108465	0.01	0.01	0.181301	0.01	0.01	0.01	0.01
3.6.1.19	0.01	0.5	0.324353	0.01	0.01	0.31933	0.216335	0.01	0.57735	0.01	0.01	0.420013	0.402374	0.408248	0.01	0.506966	0.01	0.01	0.421637	0.01
3.6.1.22	0.01	0.01	0.293903	0.01	0.01	0.637286	0.652052	0.01	0.57735	0.527046	0.421637	0.507007	0.440588	0.408248	0.57735	0.507775	0.01	0.408248	0.699206	0.707107
3.6.1.23	0.01	0.01	0.152499	0.547723	0.707107	0.454261	0.41265	0.707107	1.52753	0.316228	0.471405	0.420013	0.308607	1.16905	0.01	0.450371	0.01	0.01	0.01	0.01
3.6.1.26	0.01	0.01	0.01	0.01	0.01	0.01	0.01	0.01	0.01	0.01	0.01	0.01	0.185617	0.01	0.01	0.351461	0.01	0.01	0.01	0.01
3.6.1.27	0.01	0.01	0.266223	0.547723	1.41421	0.514166	0.541508	0.01	0.57735	0.699206	0.421637	0.491869	0.605299	0.408248	0.01	0.742521	0.01	0.408248	0.674949	0.447214
3.6.1.31	0.01	0.01	0.366057	0.01	1.41421	1.13333	0.92857	0.01	0.01	1.1005	1.57762	1.07763	0.624433	0.408248	0.01	0.83139	0.01	0.408248	1.49443	1.92354
3.6.1.41	0.01	0.01	0.152499	0.01	0.01	0.187215	0.127	0.01	0.57735	0.01	0.01	0.245935	0.257656	0.01	0.01	0.469627	0.01	0.01	0.01	0.01
3.6.1.45	0.01	0.01	0.01	0.01	0.01	0.109431	0.127	0.01	0.01	0.01	0.01	0.01	0.108465	0.01	0.01	0.21284	0.01	0.01	0.01	0.01
3.6.1.54	0.01	0.01	0.324353	0.01	0.01	0.171436	0.127	0.01	0.57735	0.01	0.01	0.245935	0.276533	0.01	0.01	0.484832	0.01	0.408248	0.01	0.01
3.6.1.7	0.01	0.5	0.25777	0.447214	0.707107	0.500602	0.503032	0.707107	0.01	0.527046	0.421637	0.482559	0.433861	0.01	0.57735	0.515074	0.01	0.01	0.483046	0.447214
3.6.3.-	0.707107	0.5	2.30412	1.81659	2.12132	2.52506	2.22338	0.01	0.01	2.23358	1.17851	3.32133	2.42813	2.16025	1.52753	3.63894	0.57735	1.94079	2.22361	0.894427
3.6.3.10	0.01	0.01	0.152499	0.01	0.01	0.153812	0.01	0.01	0.01	0.316228	0.01	0.336011	0.01	0.01	0.01	0.172366	0.01	0.01	0.01	0.01
3.6.3.12	0.01	0.01	1.12063	1.64317	0.01	1.43044	1.47031	1.41421	0.01	1.54919	2.02485	1.43122	0.900047	1.54919	0.01	1.61427	0.01	0.01	1.44914	0.01
3.6.3.14	0.01	0.01	2.13342	3.36155	3.53553	4.95883	5.07722	1.41421	1.1547	3.14289	4.04008	5.81494	1.42113	0.01	1	3.20508	0.5	1.63299	4.36654	5.21536
3.6.3.16	0.01	0.01	0.527221	0.01	0.01	0.718198	0.606897	0.01	0.01	0.01	0.316228	0.245935	0.257656	0.547723	0.57735	0.700406	0.01	0.01	0.01	0.01
3.6.3.17	0.01	0.957427	1.49972	5.5857	1.41421	6.03299	5.54423	1.41421	1.1547	1.0328	1.1595	7.48055	1.99495	4.49073	2	4.5396	0.01	3.26599	6.91295	1.78885
3.6.3.19	0.01	0.01	0.152499	0.01	0.01	0.267232	0.01	0.01	0.57735	0.01	0.01	0.57414	0.213021	0.01	0.01	0.625279	0.01	0.408248	0.01	0.01
3.6.3.2	0.01	0.5	0.464701	1.34164	0.01	0.735602	0.723007	0.01	0.01	0.421637	0.948683	0.841825	0.619026	0.408248	1	0.58672	0.01	0.01	0.632456	0.01
3.6.3.20	0.01	0.01	0.304997	0.01	0.01	0.187215	0.127	0.01	0.57735	0.01	0.01	0.296145	0.483625	0.01	0.01	0.56077	0.01	0.408248	0.01	0.01
3.6.3.21	0.01	0.01	0.956993	1.58114	0.707107	1.47922	1.48899	0.707107	1.52753	1.49443	0.567646	1.77346	1.54376	0.408248	0.57735	2.06734	0.01	2.04124	0.918937	0.547723
3.6.3.25	0.01	0.01	0.213083	0.447214	0.01	0.44925	0.410402	0.01	0.57735	0.01	0.527046	0.592289	0.530049	0.816497	0.01	1.15512	0.01	0.408248	0.483046	0.547723
3.6.3.27	0.01	0.57735	0.344229	0.447214	0.707107	0.597946	0.424339	0.707107	0.01	0.816497	0.316228	0.962503	0.818723	0.408248	0.57735	0.931974	0.01	0.408248	0.421637	0.547723
3.6.3.28	0.01	0.01	0.337734	0.447214	0.01	0.439888	0.274512	0.01	0.01	0.699206	0.316228	0.567962	0.502096	0.408248	0.57735	0.684381	0.01	0.408248	0.316228	0.01
3.6.3.29	0.01	0.01	0.25777	0.01	0.01	0.466043	0.441142	0.01	0.57735	0.01	0.01	0.490844	0.337647	0.408248	0.01	0.594683	0.01	0.408248	0.01	0.01
3.6.3.3	0.01	0.01	1.53223	1.67332	0.01	1.78624	1.61301	2.82843	1.1547	1.0328	1.0328	1.66559	1.56896	1.78885	2.3094	1.57452	1	1.0328	2.14994	1.78885
3.6.3.30	0.01	0.01	0.304997	0.01	0.01	0.949779	1.01039	0.01	1.52753	0.699206	0.316228	0.879883	0.733741	0.408248	0.57735	1.07471	0.01	0.408248	0.421637	0.01
3.6.3.31	0.01	0.5	0.337734	0.894427	0.01	0.664326	0.635001	0.01	0.57735	0.823273	0.632456	0.751343	0.430621	0.632456	0.01	0.585458	0.01	0.01	0.875595	0.894427
3.6.3.32	0.01	0.01	0.673826	0.01	0.01	0.677953	0.319058	0.01	0.57735	0.01	0.01	1.29476	0.872551	1.63299	0.01	0.827204	0.5	0.408248	0.01	0.01
3.6.3.33	0.01	0.01	0.01	0.01	0.01	0.0776151	0.01	0.01	0.57735	0.01	0.01	0.01	0.185617	0.01	0.01	0.330229	0.01	0.01	0.01	0.01
3.6.3.34	0.01	0.01	0.845154	1.41421	0.707107	2.35732	2.47339	0.707107	2	0.788811	2.45176	1.33803	1.22954	1.0328	1.52753	2.18765	0.01	0.632456	0.823273	0.83666
3.6.3.38	0.01	0.01	0.01	0.01	0.01	0.01	0.01	0.01	0.01	0.01	0.01	0.01	0.01	0.01	0.01	0.0197565	0.01	0.01	0.01	0.01
3.6.3.4	1.41421	0.57735	0.337734	0.447214	0.01	0.654833	0.525399	0.01	0.57735	0.471405	0.316228	0.634206	0.668834	0.408248	0.01	1.09501	0.01	0.516398	1.0328	0.447214
3.6.3.40	0.01	0.01	0.152499	0.447214	0.01	0.491215	0.745336	0.01	0.01	0.674949	0.01	0.176777	0.337647	0.516398	0.01	0.42518	0.01	0.01	0.01	0.01
3.6.3.41	0.01	0.01	0.152499	0.01	0.01	0.214821	0.247676	0.01	0.01	0.316228	0.01	0.336011	0.508196	0.01	0.01	0.562832	0.01	0.408248	0.01	0.01
3.6.3.8	0.01	0.01	0.40757	0.01	0.01	1.16366	1.29311	0.01	1	0.994429	0.971825	0.609071	0.698538	0.516398	0.57735	0.738985	0.01	0.752773	0.948683	0.547723
3.6.4.-	0.01	0.01	0.402099	0.447214	0.01	0.687233	0.55881	0.01	1	0.849837	0.421637	0.879883	0.691687	0.408248	0.01	1.08234	0.01	0.83666	0.666667	0.83666
3.6.4.12	0.707107	0.5	2.00387	1.14018	0.707107	2.72886	2.26491	0.707107	3.78594	1.37032	1.8738	2.47386	1.7447	1.22474	2.51661	2.82331	0.816497	2.56255	1.83787	1.92354
3.6.4.13	0.01	0.57735	0.532447	0.447214	0.01	1.14537	1.04941	0.01	2.64575	0.948683	0.516398	1.58496	1.13229	0.408248	0.57735	2.11048	0.01	0.408248	1.1005	0.447214
3.6.4.4	0.01	0.01	0.01	0.01	0.01	0.01	0.01	0.01	0.01	0.01	0.01	0.01	0.01	0.01	0.01	0.04417	0.01	0.01	0.01	0.01
3.6.4.6	0.01	0.01	0.152499	0.01	0.01	0.375452	0.127	0.01	1	0.01	0.01	0.176777	0.152477	0.408248	0.01	0.43819	0.01	0.01	0.01	0.01
3.7.1.-	0.01	0.01	0.213083	0.01	0.01	0.423696	0.457617	0.01	0.01	0.01	0.01	0.545325	0.324102	0.816497	0.57735	0.65498	0.01	0.01	0.01	0.01
3.7.1.12	0.01	0.01	0.01	0.447214	0.01	0.51484	0.431751	0.707107	0.57735	0.01	0.516398	0.659912	0.413362	0.01	0.01	0.537874	0.01	0.408248	0.483046	0.547723
3.7.1.16	0.01	0.01	0.01	0.01	0.01	0.0776151	0.01	0.01	0.01	0.01	0.01	0.176777	0.01	0.01	0.01	0.293993	0.01	0.01	0.01	0.01
3.7.1.2	0.01	0.01	0.152499	0.01	0.01	0.171436	0.127	0.01	0.01	0.01	0.01	0.336011	0.185617	0.01	0.01	0.381198	0.01	0.01	0.01	0.01
3.7.1.3	0.01	0.01	0.457496	0.01	0.01	0.153812	0.127	0.01	0.01	0.01	0.01	0.245935	0.185617	0.816497	0.01	0.419025	0.01	0.01	0.01	0.01
3.7.1.5	0.01	0.01	0.01	0.01	0.01	0.0776151	0.01	0.01	0.01	0.01	0.01	0.176777	0.152477	0.01	0.01	0.215166	0.01	0.01	0.01	0.01
3.8.1.-	0.707107	0.01	0.01	0.447214	0.01	0.573989	0.424027	0.01	0.57735	0.01	0.01	0.396558	0.185617	0.01	0.01	0.343723	0.01	0.01	0.01	0.01
3.8.1.2	0.01	0.01	0.25777	0.01	0.707107	0.524396	0.510078	0.01	0.01	0.699206	0.421637	0.692704	0.69954	0.816497	0.01	0.923991	0.01	0.408248	0.483046	0.447214
3.8.1.3	0.01	0.01	0.01	0.01	0.01	0.0776151	0.01	0.01	0.01	0.01	0.01	0.01	0.185617	0.01	0.01	0.333109	0.01	0.01	0.01	0.01
3.8.1.5	0.01	0.01	0.152499	0.01	0.01	0.133616	0.01	0.01	0.01	0.01	0.01	0.296145	0.108465	0.01	0.01	0.655555	0.01	0.01	0.01	0.01
3.8.1.8	0.01	0.01	0.01	0.01	0.01	0.0776151	0.127	0.01	0.01	0.01	0.01	0.01	0.108465	0.01	0.01	0.128585	0.01	0.01	0.01	0.01
4.-.-.-	0.707107	0.5	0.544783	1	1.41421	0.740721	0.603401	0.707107	1.52753	0.483046	0.674949	0.870669	0.402026	0.408248	0.01	0.633764	0.01	0.01	0.699206	0.894427
4.1.-.-	0.01	0.01	0.01	0.01	0.01	0.01	0.01	0.01	0.01	0.01	0.01	0.01	0.213021	0.01	0.01	0.216636	0.01	0.01	0.01	0.01
4.1.1.-	1.41421	0.5	0.587805	0.707107	0.01	1.03449	1.12234	0.01	0.57735	0.699206	0.674949	1.28107	1.35535	1.7224	0.57735	1.58235	0.816497	0.752773	0.316228	0.01
4.1.1.11	0.01	0.01	0.293903	0.547723	0.01	0.524813	0.533391	0.01	1	0.316228	0.516398	0.498991	0.309513	0.816497	0.01	0.513885	0.01	0.408248	0.516398	0.447214
4.1.1.12	0.01	0.01	0.45385	0.01	0.01	0.552336	0.736594	0.01	0.01	0.01	0.01	0.01	0.382751	0.01	0.01	0.261317	0.01	0.01	0.01	0.01
4.1.1.15	0.01	0.01	0.411625	0.01	0.01	0.4107	0.523382	0.01	0.57735	0.01	0.421637	0.245935	0.371235	0.408248	0.01	0.673182	0.01	0.01	0.316228	0.01
4.1.1.17	0.01	0.01	0.01	0.01	0.01	0.252407	0.282113	0.01	0.57735	0.01	0.01	0.336011	0.646473	0.01	0.01	0.667707	0.01	0.01	0.01	0.01
4.1.1.18	0.707107	0.01	0.152499	0.547723	1.41421	0.651479	0.606897	0.01	0.57735	0.316228	0.567646	0.553581	0.447527	0.408248	0.57735	0.703229	0.01	0.01	0.666667	0.547723
4.1.1.19	0.01	0.01	0.373544	0.547723	0.01	0.781985	0.741067	0.01	0.01	0.421637	0.483046	0.470929	0.484204	0.01	0.01	0.741612	0.01	0.408248	0.707107	0.447214
4.1.1.2	0.01	0.01	0.152499	0.01	0.01	0.238653	0.370801	0.01	0.01	0.01	0.01	0.01	0.108465	0.01	0.01	0.3068	0.01	0.01	0.01	0.01
4.1.1.20	0.01	0.57735	0.860734	0.547723	1.41421	0.66611	0.485648	0.01	0.57735	0.483046	0.527046	0.87931	0.626671	1.22474	0.57735	0.736527	0.816497	0.816497	0.421637	0.547723
4.1.1.22	0.01	0.01	0.293903	0.01	0.01	0.278734	0.410402	0.01	0.01	0.01	0.01	0.01	0.213021	0.01	0.01	0.189295	0.01	0.01	0.01	0.01
4.1.1.23	0.01	0.01	0.01	0.01	0.01	0.15523	0.01	0.01	0.01	0.316228	0.316228	0.176777	0.236691	0.408248	0.01	0.338124	0.01	0.408248	0.316228	0.01
4.1.1.3	0.01	0.01	1.87482	0.01	0.01	1.18059	1.23035	1.41421	1.1547	0.01	0.843274	0.983739	1.64963	0.01	0.57735	1.46894	0.01	0.752773	1.05935	0.447214
4.1.1.31	0.01	0.01	0.25777	0.01	0.01	0.364548	0.421526	0.01	0.57735	0.316228	0.01	0.439941	0.511219	0.408248	0.01	0.525928	0.01	0.408248	0.01	0.01
4.1.1.32	0.01	0.01	0.152499	0.01	0.01	0.278734	0.319058	0.01	0.01	0.01	0.421637	0.245935	0.213021	0.408248	0.01	0.415945	0.01	0.01	0.483046	0.547723
4.1.1.33	0.01	0.01	0.213083	0.01	0.01	0.171436	0.127	0.01	0.01	0.316228	0.01	0.336011	0.422743	0.408248	0.01	0.399046	0.01	0.01	0.01	0.01
4.1.1.36	1.41421	1	0.964486	0.894427	1.41421	1.03597	1.06243	0.01	1.1547	0.994429	1.05409	1.07012	1.1041	0.516398	1.1547	0.96399	1	1.09545	1.1595	0.894427
4.1.1.37	0.01	0.01	0.61811	0.01	0.01	1.03507	1.247	0.01	1	0.483046	1.26491	0.787375	0.362067	0.408248	0.01	0.511341	0.01	0.01	0.01	0.01
4.1.1.39	0.01	0.01	0.01	0.447214	0.01	0.400848	0.508001	0.01	0.01	0.01	0.01	0.57414	0.108465	0.01	0.01	0.712729	0.01	0.01	0.01	0.01
4.1.1.4	0.01	0.01	0.01	0.01	0.01	0.217188	0.216335	0.01	0.01	0.01	0.01	0.353553	0.410984	0.408248	0.01	0.312725	0.01	0.01	0.01	0.01
4.1.1.44	0.01	0.01	0.637513	0.447214	0.01	0.444552	0.409111	0.01	0.01	0.421637	0.527046	0.634206	0.763854	0.408248	0.01	1.24255	0.5	0.408248	0.483046	0.547723
4.1.1.45	0.01	0.01	0.304997	0.01	0.01	0.189155	0.127	0.01	0.01	0.01	0.01	0.353553	0.108465	0.408248	0.01	0.342376	0.01	0.01	0.01	0.01
4.1.1.46	0.01	0.01	0.01	0.01	0.01	0.01	0.01	0.01	0.01	0.01	0.01	0.01	0.108465	0.01	0.01	0.124269	0.01	0.01	0.01	0.01
4.1.1.47	0.01	0.01	0.01	0.01	0.01	0.187215	0.01	0.01	0.01	0.01	0.01	0.296145	0.257656	0.408248	0.01	0.350699	0.01	0.01	0.01	0.01
4.1.1.48	0.01	1.41421	0.304997	0.01	0.01	0.598037	0.59346	0.01	1	0.516398	0.918937	0.535061	0.571253	0.01	0.57735	0.675212	0.01	0.408248	0.483046	0.01
4.1.1.49	0.01	0.01	0.337734	0.01	0.01	0.544379	0.449749	0.01	0.57735	0.01	0.516398	0.627816	0.526071	0.01	0.57735	0.523585	0.01	0.408248	0.516398	0.547723
4.1.1.5	0.01	0.01	0.152499	0.01	0.01	0.319273	0.348753	0.01	0.57735	0.421637	0.316228	0.336011	0.487376	0.816497	0.01	0.497895	0.01	0.01	0.01	0.01
4.1.1.50	0.01	0.01	0.304997	0.01	0.01	0.616791	0.506958	0.01	1	0.421637	0.316228	0.447889	0.31667	0.01	0.01	0.612401	0.01	0.01	0.483046	0.547723
4.1.1.61	0.01	0.01	0.01	0.01	0.01	0.01	0.01	0.01	0.01	0.01	0.01	0.01	0.01	0.01	0.01	0.0902491	0.01	0.01	0.01	0.01
4.1.1.64	0.01	0.01	0.01	0.01	0.01	0.01	0.01	0.01	0.01	0.01	0.01	0.01	0.01	0.01	0.01	0.128485	0.01	0.01	0.01	0.01
4.1.1.65	0.01	0.01	0.266223	0.547723	0.01	0.526619	0.473798	0.01	0.01	0.421637	0.516398	0.504016	0.530578	0.408248	0.57735	0.587847	0.01	0.408248	0.527046	0.01
4.1.1.68	0.01	0.01	0.01	0.01	0.01	0.218862	0.01	0.01	0.01	0.01	0.01	0.353553	0.817868	0.01	0.01	0.983099	0.01	0.01	0.01	0.01
4.1.1.7	0.01	0.01	0.152499	0.01	0.01	0.109431	0.178127	0.01	0.01	0.01	0.01	0.01	0.21693	0.01	0.01	0.309703	0.01	0.01	0.01	0.01
4.1.1.70	0.01	0.01	0.01	0.547723	0.01	0.523699	0.355139	0.01	0.01	0.01	0.527046	0.491869	0.01	0.01	0.01	0.403541	0.01	0.01	0.674949	0.547723
4.1.1.74	0.01	0.01	0.01	0.01	0.01	0.153812	0.178127	0.01	0.01	0.01	0.01	0.176777	0.213021	0.547723	0.01	0.414882	0.01	0.408248	0.01	0.01
4.1.1.75	0.01	0.01	0.01	0.01	0.01	0.01	0.01	0.01	0.01	0.01	0.01	0.01	0.01	0.01	0.01	0.116103	0.01	0.01	0.01	0.01
4.1.1.77	0.01	0.01	0.457496	0.01	0.01	0.0776151	0.01	0.01	0.01	0.01	0.01	0.01	0.152477	0.01	0.01	0.545173	0.01	0.01	0.01	0.01
4.1.1.8	0.01	0.01	0.01	0.01	0.01	0.0776151	0.01	0.01	0.01	0.01	0.01	0.176777	0.402374	0.01	0.01	0.289738	0.01	0.01	0.01	0.01
4.1.1.81	2.12132	0.01	0.482243	0.707107	0.01	0.605952	0.570748	0.707107	0.57735	0.01	0.699206	0.717719	0.293725	0.01	0.57735	0.36806	0.5	1.09545	0.483046	0.547723
4.1.1.82	0.01	0.5	0.465891	0.01	0.01	0.25975	0.319058	0.01	0.01	0.316228	0.01	0.245935	0.108465	0.01	0.57735	0.165557	0.01	0.01	0.316228	0.447214
4.1.1.85	0.01	0.57735	0.337734	0.01	0.01	0.267232	0.01	0.01	1.73205	0.316228	0.01	0.245935	0.485648	0.01	0.01	0.558714	0.01	0.01	0.01	0.01
4.1.1.86	0.01	0.01	0.213083	0.01	0.01	0.01	0.01	0.01	0.01	0.01	0.01	0.01	0.01	0.01	0.01	0.25765	0.01	0.01	0.01	0.01
4.1.1.9	0.01	0.01	0.01	0.01	0.01	0.133616	0.127	0.01	0.01	0.01	0.01	0.245935	0.01	0.01	0.01	0.235762	0.01	0.01	0.01	0.01
4.1.2.-	0.707107	0.957427	0.411625	0.894427	0.01	1.27056	1.05092	0.01	0.01	0.788811	0.966092	1.94169	1.0448	1.16905	0.01	1.2913	0.01	0.816497	1.91195	0.447214
4.1.2.13	4.94975	0.816497	0.867782	2.60768	0.01	2.74771	2.67566	2.12132	0.01	2.60128	2.23358	4.09649	1.53985	0.408248	1.1547	0.964647	0.57735	0.408248	0.421637	0.01
4.1.2.14	1.41421	1.91485	0.532447	1.41421	1.41421	2.08795	2.66596	1.41421	1.1547	2.83627	1.3499	1.6932	1.8613	1.0328	1.1547	1.53715	0.01	0.01	1.75119	2.19089
4.1.2.17	1.41421	0.5	0.293903	1.09545	0.01	1.10149	1.24392	0.01	0.57735	0.699206	1.05935	1.33161	0.468324	0.408248	0.57735	0.573304	0.01	0.01	0.699206	0.447214
4.1.2.19	0.707107	0.5	0.411625	0.547723	0.707107	0.361733	0.383422	0.01	0.01	0.674949	0.421637	0.396558	0.548744	0.01	0.01	0.3611	0.01	0.01	0.674949	0.447214
4.1.2.20	0.01	0.01	0.01	0.447214	0.01	0.352118	0.274512	0.01	0.01	0.01	0.01	0.176777	0.213021	0.01	0.01	0.389156	0.01	0.408248	0.948683	0.01
4.1.2.21	0.01	0.01	0.01	0.447214	0.01	0.171436	0.127	0.01	0.01	0.01	0.01	0.336011	0.293725	0.01	0.01	0.4755	0.01	0.01	0.01	0.01
4.1.2.22	0.01	0.5	0.152499	0.01	0.01	0.278734	0.298064	0.707107	0.01	0.01	0.01	0.368902	0.430621	0.01	0.01	0.279351	0.01	0.01	0.421637	0.447214
4.1.2.25	0.707107	0.01	0.213083	0.707107	0.707107	0.783548	0.9148	0.01	0.01	0.316228	0.699206	0.618922	0.714594	0.01	1.1547	0.561545	0.01	0.01	0.788811	0.547723
4.1.2.29	0.01	0.01	0.152499	0.01	0.01	0.01	0.01	0.01	0.01	0.01	0.01	0.01	0.293725	0.01	0.01	0.14367	0.01	0.01	0.01	0.01
4.1.2.4	0.01	0.01	0.213083	0.547723	0.01	0.970089	0.947596	0.01	0.01	1.47573	1.61933	1.17732	0.729913	0.01	0.01	0.639037	0.01	0.01	0.823273	0.01
4.1.2.40	0.707107	0.5	0.304997	0.01	0.01	0.758378	0.657101	0.01	0.01	0.316228	0.316228	0.958304	0.902378	0.516398	0.57735	0.719051	0.01	0.01	0.316228	0.01
4.1.2.43	0.01	0.01	0.01	0.01	0.01	0.569904	0.67379	0.01	0.01	0.966092	0.01	0.803219	0.412684	0.01	0.01	0.443252	0.01	0.01	0.01	0.01
4.1.2.5	0.01	0.01	0.373544	0.547723	0.707107	0.596846	0.667481	0.01	0.57735	0.483046	0.516398	0.618922	0.49986	0.816497	0.57735	0.610874	0.01	0.516398	0.516398	0.547723
4.1.2.9	0.01	0.01	0.25777	0.01	0.01	0.187215	0.178127	0.01	0.01	0.01	0.01	0.296145	0.597145	0.01	0.01	0.350062	0.01	0.01	0.01	0.01
4.1.3.-	0.707107	0.01	0.266223	0.547723	0.01	0.529109	0.476857	0.01	0.57735	0.516398	0.01	0.640533	0.487376	0.01	0.01	0.503903	0.01	0.408248	0.01	0.01
4.1.3.1	0.01	0.01	0.01	0.01	0.01	0.262824	0.282113	0.01	0.57735	0.01	0.01	0.296145	0.324102	0.01	0.01	0.590737	0.01	0.01	0.01	0.01
4.1.3.17	0.01	0.01	0.01	0.01	0.01	0.109431	0.178127	0.01	0.01	0.01	0.01	0.01	0.01	0.01	0.01	0.22308	0.01	0.01	0.01	0.01
4.1.3.27	0.01	0.957427	0.515539	0.707107	0.01	1.1563	1.1379	0.01	1.52753	1.41421	1.0328	1.16224	1.01901	0.516398	1.1547	1.11279	0.01	0.408248	1.1595	0.447214
4.1.3.3	0.01	0.01	0.703574	0.83666	0.01	0.628082	0.761306	0.01	0.01	0.632456	0.316228	0.567962	0.402374	0.01	0.57735	0.490873	0.5	0.01	0.699206	0.447214
4.1.3.30	0.01	0.01	0.01	0.01	0.01	0.337722	0.392958	0.01	0.57735	0.01	0.01	0.296145	0.293725	0.408248	0.01	0.492698	0.01	0.01	0.316228	0.01
4.1.3.36	0.01	0.01	0.39375	0.01	0.01	0.214821	0.178127	0.01	0.57735	0.01	0.01	0.176777	0.402374	0.408248	0.01	0.526682	0.01	0.547723	0.01	0.01
4.1.3.38	0.707107	0.01	0.293903	0.547723	0.01	0.457504	0.477134	0.01	0.57735	0.01	0.316228	0.498991	0.276533	0.01	0.57735	0.513386	0.01	0.547723	0.01	0.01
4.1.3.39	0.01	0.01	0.558831	0.447214	0.01	0.535283	0.743027	0.01	0.01	0.01	0.516398	0.336011	0.185617	0.01	0.01	0.561173	0.01	0.01	0.316228	0.447214
4.1.3.4	0.01	0.01	0.152499	0.01	0.01	0.363595	0.383422	0.01	0.01	0.01	0.01	0.368902	0.31667	0.408248	0.01	0.71226	0.01	0.01	0.01	0.01
4.1.3.40	0.01	0.01	0.152499	0.01	0.01	0.187215	0.178127	0.01	0.57735	0.01	0.01	0.245935	0.257656	0.01	0.01	0.452381	0.01	0.01	0.01	0.01
4.1.3.6	0.01	0.01	0.609994	0.01	0.01	3.04682	3.94931	0.01	2.88675	0.01	0.01	2.54555	2.94145	2.85774	2.88675	2.78749	0.01	0.816497	1.58114	0.01
4.1.99.1	0.01	0.01	0.494712	0.01	0.01	0.435089	0.274512	0.01	0.57735	0.01	0.316228	0.296145	0.01	0.01	0.57735	0.356459	0.01	0.408248	0.632456	0.01
4.1.99.12	0.707107	0.01	0.402099	0.547723	0.707107	0.582199	0.571674	0.01	0.57735	0.707107	0.483046	0.644455	0.609909	0.01	0.57735	0.629344	0.01	0.816497	0.516398	0.547723
4.1.99.14	0.01	0.01	0.01	0.01	0.707107	0.579843	0.591898	0.01	0.57735	0.01	0.516398	0.368902	0.108465	0.01	0.57735	0.325797	0.01	0.01	0.316228	0.01
4.1.99.2	0.01	0.01	0.01	0.01	0.01	0.201582	0.178127	0.01	0.01	0.01	0.01	0.01	0.01	0.01	0.01	0.143782	0.01	0.408248	0.01	0.01
4.1.99.3	0.01	0.01	0.01	0.01	0.01	0.337722	0.432669	0.01	0.57735	0.01	0.01	0.336011	0.257656	0.408248	0.01	0.794695	0.01	0.01	0.01	0.01
4.2.1.-	0.01	0.01	0.91378	0.83666	0.707107	1.08185	1.0361	0.707107	0.57735	0.788811	0.948683	0.983226	1.51204	0.408248	0.57735	1.39305	0.5	1.0328	0.516398	0.547723
4.2.1.1	0.01	0.01	0.373544	0.01	0.01	0.789489	0.611886	0.01	0.01	0.516398	0.316228	1.23784	0.748855	1.63299	0.01	1.06535	0.01	0.83666	0.421637	0.447214
4.2.1.10	0.01	0.5	0.213083	0.01	0.01	0.388827	0.282113	0.01	0.01	0.421637	0.421637	0.508001	0.70014	0.01	0.57735	0.503827	0.01	0.408248	0.421637	0.01
4.2.1.104	0.01	0.01	0.01	0.01	0.01	0.201582	0.216335	0.01	0.01	0.01	0.01	0.296145	0.108465	0.01	0.01	0.356187	0.01	0.01	0.01	0.01
4.2.1.107	0.01	0.01	0.01	0.01	0.01	0.109431	0.127	0.01	0.57735	0.01	0.01	0.01	0.01	0.01	0.01	0.0963512	0.01	0.01	0.01	0.01
4.2.1.109	0.01	0.01	0.152499	0.01	0.01	0.133616	0.01	0.01	0.01	0.01	0.01	0.296145	0.01	0.01	0.01	0.323835	0.01	0.01	0.01	0.01
4.2.1.11	0.707107	0.01	0.464701	0.547723	0.707107	0.446028	0.306806	0.707107	1.1547	0.421637	0.666667	0.622171	0.5431	0.01	0.01	0.303934	0.57735	0.408248	0.316228	0.447214
4.2.1.113	0.01	0.01	0.505781	0.01	0.01	0.214821	0.178127	0.01	0.57735	0.01	0.01	0.176777	0.309513	0.408248	0.01	0.53707	0.01	0.516398	0.01	0.01
4.2.1.12	0.01	0.01	0.01	0.01	0.01	0.171436	0.127	0.01	0.57735	0.01	0.01	0.296145	0.371235	0.01	0.01	0.477066	0.01	0.01	0.01	0.01
4.2.1.120	1.41421	0.01	0.01	0.01	0.01	0.454261	0.549024	0.01	0.01	0.01	0.632456	0.353553	0.01	0.01	0.01	0.192702	0.01	1.09545	0.01	0.01
4.2.1.126	0.01	0.816497	0.366057	0.01	0.01	0.542364	0.669657	0.01	1.1547	0.516398	0.01	0.296145	0.732021	0.01	0.01	0.601568	0.01	0.516398	0.316228	0.01
4.2.1.17	0.01	0.01	1.10921	0.01	0.01	2.04142	0.92743	0.01	1.1547	0.316228	0.01	3.83308	2.62033	7.34847	0.57735	6.97964	0.01	0.816497	0.483046	0.547723
4.2.1.18	0.01	0.01	0.152499	0.01	0.01	0.153812	0.01	0.01	0.01	0.01	0.01	0.296145	0.152477	0.01	0.01	0.3576	0.01	0.01	0.01	0.01
4.2.1.19	0.01	0.01	0.390927	0.01	0.01	0.555269	0.563522	0.01	1.73205	0.918937	0.01	0.439941	0.560612	0.01	0.01	0.684833	0.01	0.408248	0.01	0.01
4.2.1.2	0.01	0.01	0.402099	0.01	0.01	0.805626	0.773196	0.01	0.01	0.699206	0.674949	0.895779	0.946466	0.816497	0.57735	1.01233	0.57735	1.0328	0.421637	0.547723
4.2.1.20	0.01	1.1547	0.726801	0.447214	0.707107	1.34112	1.45703	0.01	1.73205	0.948683	0.737865	1.20106	0.948979	0.408248	2	0.941893	0.01	0.01	1.13529	0.547723
4.2.1.22	0.01	0.01	0.152499	0.01	0.01	0.153812	0.01	0.01	0.01	0.01	0.01	0.296145	0.185617	0.408248	0.01	0.439423	0.01	0.01	0.01	0.01
4.2.1.24	0.01	0.01	0.293903	0.547723	0.01	0.492551	0.348753	0.01	0.57735	0.483046	0.483046	0.504016	0.446587	0.408248	0.01	0.457991	0.01	0.01	0.421637	0.447214
4.2.1.28	0.01	0.01	0.152499	0.01	0.01	0.399022	0.375407	0.01	0.01	0.01	0.948683	0.01	0.556852	0.01	0.01	0.487252	0.01	0.01	0.01	0.01
4.2.1.3	0.01	0.01	0.25777	0.01	0.01	0.778429	0.986959	0.01	1	0.483046	0.567646	0.723316	0.720838	0.632456	0.01	0.968288	0.01	0.01	0.01	0.01
4.2.1.32	0.01	0.01	0.01	1.09545	0.01	0.691391	0.521611	0.01	0.01	0.01	1.0328	0.941858	0.58745	0.01	1.1547	0.56545	0.01	0.01	0.843274	0.894427
4.2.1.33	1.41421	0.01	0.675468	2.82843	0.01	3.1358	2.58479	0.01	3.05505	1.98886	2.10819	2.57077	2.21707	0.816497	2.3094	2.40343	1	0.816497	2.52982	3.34664
4.2.1.39	0.01	0.01	0.01	0.01	0.01	0.01	0.01	0.01	0.01	0.01	0.01	0.01	0.01	0.01	0.01	0.167916	0.01	0.01	0.01	0.01
4.2.1.40	0.01	0.01	0.152499	0.447214	0.01	0.443525	0.282113	0.01	0.01	0.01	0.01	0.737804	0.437077	0.816497	0.01	0.648211	0.5	0.01	0.01	0.01
4.2.1.41	0.01	0.01	0.01	0.01	0.01	0.287249	0.127	0.01	0.01	0.01	0.01	0.608243	0.21693	0.816497	0.01	0.331721	0.01	0.408248	0.01	0.01
4.2.1.42	0.01	0.01	0.01	0.01	0.01	0.217188	0.178127	0.01	0.01	0.01	0.01	0.245935	0.293725	0.01	0.01	0.475151	0.01	0.01	0.01	0.01
4.2.1.44	1.41421	0.01	0.432613	0.01	0.01	0.607036	0.498809	0.01	0.01	0.01	0.01	0.975506	0.402374	0.816497	0.57735	0.572161	0.5	0.01	0.01	0.01
4.2.1.45	0.01	0.01	0.760311	0.447214	0.707107	0.385953	0.398304	0.01	0.57735	0.01	0.483046	0.420013	0.236691	0.01	0.57735	0.389285	0.5	0.01	0.421637	0.447214
4.2.1.46	0.01	0.01	1.16187	0.707107	0.01	0.880937	0.780683	0.707107	1	0.918937	0.516398	0.931094	0.754445	0.01	0.57735	1.02347	1.70783	0.408248	0.516398	0.547723
4.2.1.47	0.01	0.01	1.02082	0.01	1.41421	0.475312	0.298064	0.01	1.1547	0.01	0.316228	0.447889	0.450023	0.01	0.01	0.738961	0.816497	0.408248	0.843274	1
4.2.1.49	0.01	0.01	0.441481	0.01	0.01	0.430492	0.462502	0.01	0.57735	0.01	0.01	0.396558	0.358959	0.408248	0.57735	0.531038	0.01	0.01	0.316228	0.01
4.2.1.51	0.707107	0.57735	0.25777	0.547723	0.01	0.615131	0.699966	0.01	0.57735	0.516398	0.527046	0.439941	0.507093	0.01	0.57735	0.601448	0.01	0.408248	0.483046	0.547723
4.2.1.52	0.01	1.5	0.521944	2.38747	0.01	1.46634	1.29485	0.707107	0.01	1.13529	1.25167	1.76862	1.06484	1.60208	0.57735	1.55444	0.01	0.816497	1.64992	0.447214
4.2.1.55	0.01	0.01	0.304997	0.01	0.01	0.946854	0.87642	0.01	1.52753	0.516398	0.632456	0.665237	0.152477	0.01	0.01	0.614128	0.01	0.408248	0.516398	0.01
4.2.1.57	0.01	0.01	0.01	0.01	0.01	0.01	0.01	0.01	0.01	0.01	0.01	0.01	0.108465	0.01	0.01	0.163659	0.01	0.01	0.01	0.01
4.2.1.6	0.01	0.01	0.498058	0.01	0.01	0.667834	1.03265	0.01	0.01	0.316228	0.01	0.336011	0.373116	0.01	0.01	0.437334	0.5	0.01	0.421637	0.01
4.2.1.60	0.01	0.01	0.152499	0.01	0.01	0.171436	0.127	0.01	0.57735	0.01	0.01	0.296145	0.293725	0.01	0.01	0.459305	0.01	0.01	0.01	0.01
4.2.1.7	0.01	0.01	0.513387	0.547723	0.707107	1.49205	1.60553	0.707107	0.01	0.316228	0.316228	0.439941	0.56707	0.408248	0.57735	0.816315	0.57735	0.01	0.699206	0.447214
4.2.1.70	0.01	0.01	0.01	0.01	0.01	0.01	0.01	0.01	0.01	0.01	0.01	0.01	0.108465	0.01	0.01	0.294834	0.01	0.01	0.01	0.01
4.2.1.75	0.01	0.01	0.402099	0.01	0.01	0.25975	0.216335	0.01	0.57735	0.01	0.316228	0.396558	0.324102	0.408248	0.01	0.55212	0.01	0.01	0.01	0.01
4.2.1.79	0.01	0.01	0.01	0.01	0.01	0.189155	0.254	0.01	0.01	0.01	0.01	0.01	0.31667	0.01	0.01	0.485492	0.01	0.01	0.01	0.01
4.2.1.8	0.01	0.01	0.797976	0.894427	0.707107	0.655697	0.796608	0.01	0.01	0.421637	0.421637	0.508001	0.383482	0.408248	0.57735	0.550944	0.01	0.01	0.483046	0.447214
4.2.1.84	0.01	0.01	0.01	0.01	0.01	0.173131	0.01	0.01	0.01	0.01	0.01	0.390151	0.21693	0.01	0.01	0.45221	0.01	0.408248	0.01	0.01
4.2.1.9	0.01	0.01	0.375023	0.547723	0.01	0.957456	0.755904	0.707107	0.01	0.788811	0.471405	1.10716	0.713613	0.816497	0.57735	0.99422	0.57735	0.408248	0.737865	0.83666
4.2.1.90	0.01	0.01	0.01	0.447214	0.01	0.0776151	0.01	0.01	0.01	0.01	0.01	0.176777	0.185617	0.01	0.01	0.248193	0.01	0.01	0.01	0.01
4.2.1.96	0.01	0.01	0.152499	0.01	0.01	0.25975	0.216335	0.01	0.57735	0.01	0.01	0.336011	0.345844	0.408248	0.01	0.680178	0.01	0.01	0.01	0.01
4.2.2.-	0.01	0.01	0.01	0.447214	0.01	0.171436	0.216335	0.01	0.01	0.316228	0.01	0.176777	0.01	0.01	0.01	0.297192	0.01	0.01	0.01	0.01
4.2.2.1	0.01	0.01	0.01	0.01	0.01	0.187215	0.274512	0.01	0.01	0.316228	0.01	0.176777	0.108465	0.01	0.01	0.312287	0.01	0.01	0.01	0.01
4.2.2.10	0.01	0.01	0.01	0.01	0.01	0.218862	0.01	0.01	0.01	0.01	0.01	0.491869	0.21693	0.01	0.01	0.16549	0.01	0.01	0.01	0.01
4.2.2.17	0.01	0.01	0.152499	0.447214	0.01	0.109431	0.01	0.01	0.01	0.01	0.01	0.176777	0.01	0.01	0.01	0.0858774	0.01	0.408248	0.01	0.01
4.2.2.2	0.01	0.01	1.69717	0.01	0.01	0.296567	0.216335	0.01	0.01	0.01	0.01	0.592289	0.108465	0.816497	0.01	0.512234	0.01	0.01	0.01	0.01
4.2.2.20	0.01	0.01	0.01	0.01	0.01	0.01	0.01	0.01	0.01	0.01	0.01	0.01	0.01	0.01	0.01	0.162407	0.01	0.01	0.01	0.01
4.2.2.3	0.01	0.01	0.25777	0.01	0.01	0.189155	0.254	0.01	0.01	0.01	0.01	0.245935	0.108465	0.01	0.01	0.302725	0.01	0.01	0.01	0.01
4.2.2.6	0.01	0.01	0.373544	0.01	0.01	0.01	0.01	0.01	0.01	0.01	0.01	0.01	0.01	0.01	0.01	0.2194	0.01	0.01	0.01	0.01
4.2.2.9	0.01	0.01	0.01	0.01	0.01	0.01	0.01	0.01	0.01	0.01	0.01	0.01	0.01	0.01	0.01	0.178228	0.01	0.01	0.01	0.01
4.2.3.1	0.01	0.57735	0.304997	0.01	0.01	0.53936	0.599665	0.01	0.57735	0.421637	0.01	0.465547	0.675294	0.408248	0.01	0.643648	0.01	0.408248	0.316228	0.447214
4.2.3.12	0.01	0.01	0.402099	0.447214	0.707107	0.710121	0.908419	0.01	0.57735	0.421637	0.674949	0.567074	0.472789	0.01	0.01	0.627689	0.01	0.408248	0.483046	0.547723
4.2.3.3	0.01	0.01	0.654654	0.894427	0.01	0.719011	0.663309	0.01	0.57735	0.421637	0.421637	0.932716	0.337647	0.01	0.01	0.521858	0.57735	0.01	0.421637	0.01
4.2.3.4	0.01	0.01	0.304997	0.01	0.01	0.516256	0.516517	0.01	0.57735	0.483046	0.01	0.564401	0.433861	0.01	0.01	0.469957	0.5	0.01	0.316228	0.01
4.2.3.5	0.707107	0.01	0.213083	0.01	0.01	0.268595	0.221169	0.01	0.01	0.421637	0.01	0.309461	0.4469	0.01	0.01	0.380015	0.01	0.408248	0.316228	0.447214
4.2.99.18	0.01	0.01	0.152499	0.547723	0.01	0.39682	0.409111	0.01	0.01	0.316228	0.316228	0.439941	0.462305	0.01	0.57735	0.479163	0.01	0.408248	0.01	0.01
4.2.99.20	0.01	0.01	0.152499	0.01	0.01	0.187215	0.127	0.01	0.57735	0.01	0.01	0.176777	0.213021	0.408248	0.01	0.461979	0.01	0.01	0.01	0.01
4.2.99.21	0.01	0.01	0.01	0.01	0.01	0.171436	0.01	0.01	0.01	0.01	0.01	0.296145	0.108465	0.01	0.01	0.262309	0.01	0.01	0.316228	0.447214
4.3.1.1	0.01	0.01	0.464701	0.01	0.01	0.573734	0.679845	0.01	0.57735	0.316228	0.421637	0.508001	0.508196	0.408248	0.01	0.666747	0.57735	0.408248	0.421637	0.447214
4.3.1.12	0.707107	0.01	0.545798	0.447214	0.707107	0.810843	0.863503	0.01	0.01	0.01	0.316228	1.07716	0.585061	0.816497	0.57735	1.00512	0.57735	1.22474	0.01	0.01
4.3.1.15	0.707107	0.57735	0.01	0.547723	0.01	0.615368	0.53537	0.707107	0.57735	0.01	0.421637	0.522671	0.276533	0.01	0.57735	0.367715	0.01	0.408248	0.483046	0.447214
4.3.1.17	0.01	0.01	0.344229	0.01	1.41421	1.19615	1.29117	0.707107	1.1547	0.316228	1.19722	0.92403	0.969131	0.408248	0.01	1.11553	0.01	0.408248	1.05409	1.09545
4.3.1.18	0.01	0.01	0.152499	0.447214	0.01	0.311868	0.247676	0.01	0.57735	0.01	0.316228	0.245935	0.413362	0.01	0.01	0.494832	0.01	0.01	0.421637	0.01
4.3.1.19	0.01	0.01	0.724512	0.01	0.01	0.571982	0.584707	0.01	0.57735	0.737865	0.316228	0.53033	0.646473	0.632456	0.01	1.11775	0.57735	0.408248	0.471405	0.707107
4.3.1.2	0.01	0.01	0.01	0.01	0.01	0.252407	0.328852	0.01	0.57735	0.01	0.01	0.01	0.108465	0.01	0.01	0.181714	0.01	0.516398	0.01	0.01
4.3.1.3	0.01	0.01	0.688459	0.01	0.01	0.868772	1.11288	0.01	0.57735	0.01	0.01	0.945597	0.475742	0.816497	0.57735	0.783814	0.01	0.408248	0.316228	0.01
4.3.1.4	0.01	0.01	0.213083	0.01	0.01	0.542599	0.62302	0.01	0.01	0.01	0.01	0.245935	0.01	0.01	0.57735	0.262376	0.01	0.01	0.632456	0.01
4.3.1.7	0.01	0.01	0.01	0.01	0.01	0.889269	0.844461	0.01	1.1547	0.01	0.01	0.592289	0.593617	0.01	0.01	0.862893	0.01	0.01	0.01	0.01
4.3.2.1	0.01	0.01	0.218218	0.01	0.01	0.440261	0.285837	0.01	0.01	0.527046	0.316228	0.309461	0.64452	0.816497	0.57735	0.644794	0.01	0.01	0.01	0.01
4.3.2.2	0.01	0.01	0.01	0.01	0.01	0.423653	0.421839	0.01	0.57735	0.632456	0.316228	0.254	0.213021	0.01	0.57735	0.364794	0.01	0.408248	0.01	0.01
4.3.99.3	0.707107	0.01	0.152499	0.447214	0.707107	0.47807	0.503032	0.01	0.57735	0.421637	0.421637	0.564401	0.276533	0.01	0.01	0.50438	0.01	0.01	0.483046	0.547723
4.4.1.-	0.01	0.01	0.152499	0.01	0.01	0.133616	0.01	0.01	0.57735	0.01	0.01	0.245935	0.236691	0.01	0.01	0.377263	0.01	0.01	0.01	0.01
4.4.1.1	0.01	0.01	0.152499	0.01	0.01	0.214821	0.216335	0.01	0.01	0.01	0.01	0.245935	0.276533	0.516398	0.01	0.363968	0.01	0.01	0.421637	0.447214
4.4.1.11	0.01	0.01	0.01	0.01	0.01	0.568107	0.736594	0.01	0.01	0.483046	0.01	0.336011	0.31667	0.408248	0.57735	0.517563	0.01	0.01	0.316228	0.447214
4.4.1.15	0.01	0.01	0.293903	0.447214	0.707107	0.461121	0.62302	0.01	1.1547	0.316228	0.01	0.336011	0.345844	0.01	0.01	0.464047	0.57735	0.01	0.01	0.01
4.4.1.21	0.01	0.57735	0.549841	0.01	0.01	0.509565	0.493211	0.01	0.01	0.421637	0.483046	0.470929	0.550019	0.408248	0.57735	0.503089	0.01	0.408248	0.421637	0.447214
4.4.1.5	0.707107	0.957427	0.815139	0.447214	0.707107	0.955089	0.949408	0.707107	0.57735	0.674949	0.699206	0.715609	0.748855	0.516398	0.01	1.66106	0.57735	0.816497	0.816497	0.83666
4.4.1.8	0.01	0.5	0.797282	1.34164	0.707107	1.16316	1.36367	0.01	0.57735	1.0328	0.527046	0.841825	1.35742	0.752773	0.01	1.01396	0.5	0.408248	0.483046	0.547723
4.6.1.-	0.01	0.01	0.01	0.01	0.01	0.01	0.01	0.01	0.01	0.01	0.01	0.01	0.108465	0.01	0.01	0.272272	0.01	0.01	0.01	0.01
4.6.1.1	0.01	0.01	0.494712	0.447214	0.01	1.52809	0.457617	0.01	0.57735	0.01	0.01	3.34809	0.614256	0.408248	0.01	1.97643	0.57735	1.16905	0.421637	0.547723
4.6.1.12	0.01	0.01	0.213083	0.01	0.01	0.311868	0.178127	0.01	0.01	0.316228	0.421637	0.396558	0.309513	0.408248	0.01	0.488258	0.01	0.516398	0.421637	0.01
4.6.1.13	0.01	0.01	0.373544	0.01	0.01	0.0776151	0.127	0.01	0.01	0.01	0.01	0.01	0.152477	0.01	0.01	0.347007	0.01	0.01	0.01	0.01
4.99.1.1	0.01	0.01	0.293903	0.01	0.01	0.326509	0.274512	0.01	0.01	0.316228	0.01	0.482559	0.558359	0.01	0.01	0.602333	0.01	0.01	0.01	0.01
4.99.1.3	0.01	0.01	1.05234	0.707107	0.01	0.605952	0.52866	0.707107	0.57735	0.01	0.527046	0.717719	0.371235	0.408248	0.01	0.515114	1.73205	0.816497	0.483046	0.547723
4.99.1.4	0.01	0.01	0.01	0.01	0.01	0.01	0.01	0.01	0.01	0.01	0.01	0.01	0.01	0.01	0.01	0.103989	0.01	0.01	0.01	0.01
5.-.-.-	0.01	1	0.462312	1.14018	0.01	1.06195	1.18335	0.01	1.52753	1.0328	0.471405	0.950382	1.18912	0.01	0.57735	1.28243	0.5	0.816497	0.316228	0.01
5.1.1.-	0.01	0.01	0.01	0.01	0.01	0.214821	0.01	0.01	0.01	0.01	0.01	0.176777	0.21693	0.01	0.01	0.295097	0.01	0.01	0.01	0.01
5.1.1.1	0.707107	0.01	0.767559	0.83666	0.707107	0.771929	0.881234	0.01	0.57735	0.632456	0.737865	0.780302	0.263036	0.01	0.01	0.779175	0.5	0.516398	0.666667	0.707107
5.1.1.13	0.01	0.01	0.373544	0.01	0.01	0.53337	0.421526	0.01	0.01	0.421637	0.316228	0.368902	0.511219	0.408248	0.01	0.739048	0.01	0.01	0.421637	0.01
5.1.1.3	0.01	0.01	0.266223	0.01	0.01	0.357877	0.282113	0.01	0.01	0.788811	0.421637	0.474129	0.446587	0.01	0.57735	0.476441	0.01	0.408248	0.421637	0.547723
5.1.1.4	0.01	0.01	0.01	0.447214	0.01	0.415165	0.484831	0.01	0.01	0.01	0.01	0.396558	0.282545	0.408248	0.57735	0.547495	0.01	0.408248	0.01	0.01
5.1.1.7	0.01	0.01	0.218218	0.547723	0.707107	0.550747	0.438738	0.01	0.01	0.483046	0.483046	0.694883	0.478384	0.408248	0.57735	0.446545	0.01	0.01	0.316228	0.447214
5.1.1.8	0.01	0.01	0.01	0.01	0.01	0.0776151	0.01	0.01	0.01	0.01	0.01	0.176777	0.236691	0.01	0.01	0.280122	0.01	0.01	0.01	0.01
5.1.2.2	0.01	0.01	0.426165	0.01	0.01	0.40932	0.546369	0.01	0.01	0.01	0.01	0.245935	0.276533	0.816497	0.01	0.533143	0.01	0.408248	0.316228	0.447214
5.1.3.-	0.707107	0.01	1.56052	0.547723	1.41421	0.859732	0.89019	0.01	0.57735	0.316228	0.516398	0.995453	0.863191	1.22474	0.57735	1.10586	0.5	0.516398	0.707107	0.547723
5.1.3.1	0.01	0.01	0.304997	0.447214	0.707107	0.750246	0.813198	0.01	0.57735	1.63299	0.483046	0.812578	0.420084	0.547723	0.01	0.602896	0.957427	0.01	0.316228	0.447214
5.1.3.10	0.01	0.01	0.293903	0.01	0.01	0.109431	0.127	0.01	0.01	0.01	0.01	0.176777	0.01	0.01	0.01	0.275478	0.01	0.01	0.01	0.01
5.1.3.13	0.01	0.01	1.27111	0.447214	0.01	0.743672	0.786083	0.707107	0.57735	0.527046	0.632456	0.75935	0.682309	0.408248	0.57735	0.732972	0.5	0.408248	0.737865	1
5.1.3.14	0.707107	0.01	2.14352	0.83666	0.707107	0.948549	1.01912	0.707107	0.57735	0.707107	0.674949	0.62136	0.471899	0.816497	0.57735	0.854818	2.62996	0.516398	0.875595	0.83666
5.1.3.15	0.01	0.01	0.01	0.01	0.01	0.0776151	0.127	0.01	0.01	0.01	0.01	0.01	0.108465	0.01	0.01	0.308645	0.01	0.01	0.01	0.01
5.1.3.2	0.707107	0.01	0.954676	0.447214	0.01	1.20137	0.837387	0.707107	2.3094	1.13529	2.25093	1.58114	0.895835	1.16905	0.57735	1.59692	1	0.516398	0.699206	0.894427
5.1.3.20	0.01	0.01	0.152499	0.01	0.01	0.153812	0.01	0.01	0.57735	0.01	0.01	0.245935	0.257656	0.01	0.01	0.470817	0.01	0.01	0.01	0.01
5.1.3.22	0.01	0.01	0.01	0.01	0.01	0.457783	0.498809	0.01	1.73205	0.316228	0.01	0.353553	0.185617	0.01	0.01	0.305372	0.01	0.01	0.316228	0.01
5.1.3.23	0.707107	0.01	0.152499	0.01	0.01	0.346526	0.457617	0.01	0.01	0.01	0.316228	0.176777	0.01	0.01	0.01	0.129945	0.01	0.01	0.316228	0.01
5.1.3.3	0.707107	0.01	1.38693	0.01	0.01	0.721773	0.825301	0.707107	0.57735	0.516398	0.567646	0.672022	0.781079	0.516398	0.57735	0.754575	0.01	0.547723	0.483046	0.547723
5.1.3.4	2.82843	0.01	0.827945	0.707107	0.707107	1.43722	1.71964	0.01	3.4641	0.823273	0.816497	1.18415	0.717528	0.816497	0.01	0.936924	0.5	0.01	0.699206	0.547723
5.1.3.6	0.01	0.01	0.01	0.01	0.01	0.0776151	0.01	0.01	0.01	0.01	0.01	0.01	0.185617	0.01	0.01	0.0342059	0.01	0.01	0.01	0.01
5.1.3.7	0.01	0.01	0.01	0.01	0.01	0.133616	0.178127	0.01	0.01	0.01	0.01	0.01	0.01	0.01	0.01	0.292963	0.01	0.01	0.01	0.01
5.1.3.8	0.01	0.01	0.85103	0.447214	0.01	0.217188	0.254	0.01	0.01	0.01	0.01	0.245935	0.01	0.01	0.01	0.197233	0.01	0.01	0.316228	0.01
5.1.3.9	0.01	0.5	0.350605	0.83666	0.01	0.665205	0.822251	2.12132	0.01	0.527046	0.421637	0.609071	0.533998	0.408248	0.57735	0.602998	0.57735	0.01	0.516398	0.447214
5.1.99.-	0.01	0.01	0.01	0.447214	0.01	0.330123	0.178127	0.01	0.01	0.01	0.01	0.608243	0.152477	0.408248	0.01	0.662104	0.01	0.01	0.316228	0.01
5.1.99.1	0.01	0.01	0.324353	0.01	0.01	0.171436	0.274512	0.01	0.01	0.01	0.01	0.01	0.108465	0.408248	0.01	0.304778	0.5	0.01	0.01	0.01
5.1.99.4	0.01	0.01	0.152499	0.01	0.01	0.347998	0.01	0.01	0.01	0.01	0.316228	0.01	0.152477	0.408248	0.01	0.746619	0.01	0.01	0.01	0.01
5.2.1.1	0.01	0.01	0.01	0.01	0.01	0.214821	0.178127	0.01	0.01	0.01	0.01	0.176777	0.185617	0.01	0.01	0.304027	0.01	0.01	0.316228	0.01
5.2.1.13	0.01	0.01	0.01	0.01	0.01	0.133616	0.216335	0.01	0.01	0.01	0.01	0.01	0.185617	0.01	0.01	0.19149	0.01	0.01	0.01	0.01
5.2.1.2	0.01	0.01	0.01	0.01	0.01	0.171436	0.127	0.01	0.57735	0.01	0.01	0.296145	0.185617	0.01	0.01	0.501026	0.01	0.408248	0.01	0.01
5.2.1.8	0.707107	0.5	2.68975	0.894427	1.41421	2.26773	1.87894	0.707107	2.3094	0.674949	1.82878	2.74431	2.03554	0.516398	0.57735	3.4836	2.06155	2.2286	0.823273	0.83666
5.3.1.-	0.01	0.01	0.350605	0.01	0.01	0.628866	0.751695	0.01	0.01	0.316228	0.316228	0.761339	0.373116	0.816497	0.57735	0.56897	0.57735	0.816497	0.01	0.01
5.3.1.1	0.01	0.57735	0.266223	0.447214	0.01	0.516009	0.328852	0.707107	1	0.421637	0.966092	0.644455	0.526603	0.01	0.01	0.3482	0.01	0.408248	0.483046	0.01
5.3.1.12	0.01	0.01	0.337734	0.894427	0.707107	0.577034	0.636456	0.707107	0.01	0.01	0.421637	0.522671	0.52045	0.632456	0.57735	0.485134	0.01	0.01	0.699206	0.894427
5.3.1.13	0.01	0.57735	0.350605	0.447214	0.01	0.479442	0.546369	0.01	0.57735	0.971825	0.01	0.490844	0.413362	0.01	0.01	0.579988	0.01	0.547723	0.316228	0.01
5.3.1.14	0.01	0.01	0.427463	0.547723	1.41421	0.39553	0.41265	0.01	0.01	0.421637	0.421637	0.552669	0.373116	0.01	0.01	0.37378	0.01	0.01	0.421637	0.01
5.3.1.16	0.707107	0.01	0.213083	0.447214	0.01	0.512708	0.457617	0.01	0.57735	0.516398	0.01	0.627816	0.484204	0.01	0.01	0.52439	0.01	0.408248	0.01	0.01
5.3.1.17	0.01	0.01	0.789606	0.447214	0.707107	0.50224	0.651444	0.01	0.01	0.01	0.316228	0.470929	0.337647	0.01	0.57735	0.436096	0.57735	0.408248	0.483046	0.447214
5.3.1.22	0.707107	0.01	0.39375	0.01	0.01	0.355215	0.254	0.01	0.01	0.01	0.01	0.634206	0.566823	0.816497	0.01	0.677936	0.01	0.408248	0.01	0.01
5.3.1.23	0.01	0.01	0.350605	0.01	0.707107	0.553689	0.51958	0.01	1	0.674949	0.316228	0.545325	0.185617	0.408248	0.01	0.583874	0.01	0.01	0.421637	0.01
5.3.1.24	0.01	0.01	0.213083	0.447214	0.01	0.625869	0.503819	0.01	1.52753	0.483046	0.516398	0.817525	0.536615	0.01	0.57735	0.509758	0.01	0.408248	0.483046	0.01
5.3.1.25	0.01	0.01	0.464701	0.447214	0.01	0.439223	0.554774	0.01	0.01	0.316228	0.483046	0.456803	0.257656	0.01	0.57735	0.355673	0.01	0.01	0.316228	0.447214
5.3.1.26	0.01	0.01	0.01	0.447214	0.01	0.511889	0.596127	0.01	0.01	0.948683	0.01	0.552669	0.916698	0.816497	0.01	0.736084	0.01	0.01	0.01	0.01
5.3.1.27	0.01	0.01	0.01	0.01	0.01	0.729597	0.547336	0.01	0.01	0.699206	0.01	1.31638	0.432244	0.01	0.01	0.445993	0.01	0.01	0.01	0.01
5.3.1.28	0.01	0.01	0.612711	0.447214	0.01	0.435383	0.506958	0.01	0.57735	0.421637	0.01	0.420013	0.457432	0.516398	0.57735	0.783533	0.01	0.408248	0.316228	0.01
5.3.1.4	0.01	0.01	0.663892	1.22474	0.01	0.481115	0.484831	0.01	0.01	0.01	0.316228	0.712079	0.410984	0.516398	0.01	0.427789	1.41421	0.01	0.316228	0.447214
5.3.1.5	0.01	0.01	0.213083	0.01	0.01	0.425201	0.437531	0.01	0.01	0.316228	0.316228	0.470929	0.39322	0.01	0.01	0.540301	0.01	0.01	0.421637	0.547723
5.3.1.6	1.41421	0.01	0.499169	0.01	0.707107	0.822822	0.999339	0.01	0.01	1.13529	0.823273	0.812578	0.589355	0.408248	0.01	0.70954	0.5	0.408248	0.788811	0.447214
5.3.1.8	0.01	0.5	0.849076	0.01	2.12132	0.8897	0.86289	0.01	0.57735	2	0.516398	1.10716	0.575406	0.01	1	0.933718	1.29099	0.516398	0.994429	0.83666
5.3.1.9	0.01	0.01	0.747087	0.01	0.01	0.519394	0.613613	0.01	0.57735	0.843274	0.316228	0.53033	0.430621	0.408248	0.57735	0.381968	1.1547	0.408248	0.471405	0.447214
5.3.2.-	0.707107	0.5	0.373544	0.01	0.707107	0.478833	0.355139	0.01	0.57735	0.316228	0.01	0.644455	0.537918	0.408248	0.01	0.730979	0.01	0.01	0.01	0.01
5.3.2.5	0.707107	0.01	0.01	0.447214	0.01	0.229688	0.178127	0.01	0.01	0.01	0.01	0.245935	0.01	0.01	0.01	0.242613	0.01	0.01	0.01	0.01
5.3.3.-	0.01	0.01	0.152499	0.01	0.01	0.241391	0.282113	0.01	0.01	0.01	0.01	0.336011	0.362067	0.408248	0.01	0.61891	0.01	0.01	0.01	0.01
5.3.3.1	0.01	0.01	0.293903	0.01	0.01	0.109431	0.127	0.01	0.01	0.01	0.01	0.01	0.325396	0.01	0.01	0.318203	0.5	0.01	0.01	0.01
5.3.3.10	0.01	0.01	0.01	0.01	0.01	0.109431	0.178127	0.01	0.01	0.01	0.01	0.01	0.430621	0.01	0.01	0.5211	0.01	0.01	0.01	0.01
5.3.3.2	0.01	0.01	0.366057	0.447214	0.01	0.395668	0.247676	0.01	0.57735	0.316228	0.316228	0.439941	0.331789	0.408248	0.57735	0.56854	0.01	0.01	0.01	0.01
5.3.3.4	0.01	0.01	0.01	0.01	0.01	0.0776151	0.127	0.01	0.01	0.01	0.01	0.01	0.108465	0.01	0.01	0.315913	0.01	0.01	0.01	0.01
5.3.4.1	0.01	0.01	0.213083	0.01	0.707107	0.262824	0.247676	0.01	1.1547	0.01	0.01	0.296145	0.390719	0.01	0.01	0.682386	0.01	0.01	0.01	0.01
5.3.99.-	0.01	0.01	0.293903	0.01	0.01	0.238653	0.216335	0.01	0.01	0.01	0.01	0.396558	0.257656	0.01	0.01	0.272107	0.57735	0.01	0.01	0.01
5.4.1.2	0.01	0.01	0.474137	0.01	0.01	0.486735	0.441142	0.707107	0.57735	0.01	0.516398	0.507007	0.383482	0.408248	0.01	0.51267	0.01	0.408248	0.483046	0.547723
5.4.2.1	0.707107	0.5	0.979298	1.09545	2.82843	1.3803	1.64072	0.707107	1.52753	1.50555	0.843274	1.60644	2.49453	0.983192	1	1.91111	0.816497	0.83666	0.994429	0.547723
5.4.2.10	0.01	0.01	0.324353	0.01	0.01	0.301451	0.216335	0.01	0.01	0.471405	0.471405	0.254	0.108465	0.01	0.01	0.398543	0.01	0.01	0.674949	0.447214
5.4.2.2	0.707107	0.57735	0.213083	0.547723	0.01	0.752554	0.718605	0.707107	0.57735	0.01	0.527046	0.535061	0.321934	0.408248	0.01	0.612726	0.01	0.408248	0.699206	0.547723
5.4.2.6	0.01	0.5	0.498058	0.447214	0.707107	0.514166	0.485648	1.41421	0.01	0.316228	0.01	0.420013	0.551799	0.01	0.01	0.528327	0.01	0.01	0.421637	0.547723
5.4.2.7	0.01	0.57735	0.213083	0.01	0.707107	0.513029	0.510078	0.707107	0.01	0.632456	0.527046	0.522671	0.796174	0.408248	0.57735	0.513034	0.01	0.01	0.516398	0.447214
5.4.2.8	0.01	0.5	0.390927	0.01	0.01	0.880522	1.027	0.01	0.57735	0.483046	0.316228	0.793116	0.647555	1.22474	0.57735	0.831165	0.01	0.816497	0.483046	0.447214
5.4.2.9	0.01	0.5	0.479941	0.01	0.01	0.29969	0.298064	0.01	0.01	0.316228	0.01	0.447889	0.241378	0.408248	0.01	0.302229	0.01	0.01	0.316228	0.447214
5.4.3.2	0.01	0.01	0.492468	0.01	0.01	0.532308	0.298064	0.01	1.52753	0.01	0.316228	0.245935	0.213021	0.01	0.01	0.535033	0.5	0.01	0.01	0.01
5.4.3.3	0.01	0.01	0.01	0.01	0.01	0.342872	0.01	0.01	0.01	0.01	0.01	0.01	0.01	0.01	0.01	0.279299	0.01	0.816497	0.01	0.01
5.4.3.8	0.707107	0.01	0.587805	1.30384	0.01	0.607517	0.560699	0.01	0.01	0.516398	0.483046	0.761339	0.6138	0.816497	0.01	0.759945	0.01	0.01	0.699206	0.894427
5.4.4.2	0.01	0.01	0.427463	0.01	0.01	0.482062	0.178127	0.01	1.1547	0.01	0.01	0.296145	0.430621	0.408248	0.01	0.934434	0.01	0.83666	0.632456	0.01
5.4.99.1	0.01	0.01	0.304997	0.01	0.01	0.827092	1.03047	0.01	1.73205	0.01	0.01	0.176777	0.21693	0.01	0.57735	0.410995	0.01	1.54919	0.01	0.01
5.4.99.12	0.01	0.5	0.01	1.09545	0.01	0.693184	0.636456	0.01	0.57735	0.316228	0.707107	0.827331	0.154303	0.01	0.57735	0.376448	0.01	0.516398	0.632456	0.894427
5.4.99.15	0.01	0.01	0.01	0.01	0.01	0.201582	0.127	0.01	0.01	0.01	0.01	0.368902	0.213021	0.408248	0.01	0.385951	0.01	0.01	0.01	0.01
5.4.99.16	0.01	0.01	0.213083	0.01	0.707107	0.414461	0.216335	0.01	0.01	0.316228	0.316228	0.751343	0.263036	0.816497	0.57735	0.486404	0.01	0.01	0.421637	0.447214
5.4.99.17	0.01	0.01	0.213083	0.01	0.01	0.133616	0.127	0.01	0.01	0.01	0.01	0.245935	0.185617	0.816497	0.01	0.473886	0.01	0.01	0.01	0.01
5.4.99.18	0.01	0.5	0.152499	0.01	0.01	0.243499	0.256074	0.707107	0.01	0.316228	0.01	0.176777	0.490241	0.01	0.57735	0.328873	0.01	0.408248	0.01	0.01
5.4.99.19	0.01	0.01	0.366057	0.447214	0.01	0.56595	0.432669	0.707107	0.57735	0.421637	0.567646	0.646797	0.524471	0.408248	0.57735	0.710637	0.01	0.01	0.632456	0.447214
5.4.99.2	0.01	0.01	0.675468	0.01	0.01	1.20491	0.356254	0.01	1.52753	0.01	0.01	2.15128	0.605761	2.44949	0.01	1.23012	0.01	0.816497	0.01	0.01
5.4.99.20	0.01	0.01	0.152499	0.01	0.01	0.171436	0.178127	0.01	0.57735	0.01	0.01	0.245935	0.257656	0.408248	0.01	0.473864	0.01	0.01	0.01	0.01
5.4.99.21	0.01	0.01	0.152499	0.447214	0.01	0.599744	0.710278	0.01	0.01	0.01	0.516398	0.498991	0.236691	0.01	0.57735	0.571344	0.01	0.01	0.421637	0.547723
5.4.99.22	0.01	0.5	0.492468	0.01	0.01	0.462228	0.385142	0.01	0.57735	0.01	0.516398	0.559918	0.185617	0.01	0.57735	0.371376	0.57735	0.547723	0.421637	0.547723
5.4.99.23	0.01	0.57735	0.627004	0.83666	0.01	0.832197	0.512148	0.707107	1.73205	0.632456	1.05409	0.983739	1.03483	0.816497	1.1547	0.966708	0.01	1.36626	1.1005	1.41421
5.4.99.24	0.01	0.01	0.152499	0.01	0.01	0.452852	0.178127	0.01	0.01	0.516398	0.316228	0.439941	0.337647	0.01	0.01	0.510146	0.01	0.01	0.421637	0.01
5.4.99.25	0.01	0.5	0.01	0.01	0.01	0.201582	0.178127	0.01	0.01	0.421637	0.01	0.296145	0.21693	0.01	0.57735	0.258479	0.01	0.408248	0.01	0.01
5.4.99.26	0.01	0.01	0.152499	0.01	0.01	0.109431	0.127	0.01	0.57735	0.01	0.01	0.01	0.185617	0.01	0.01	0.403847	0.01	0.01	0.01	0.01
5.4.99.27	0.01	0.01	0.152499	0.01	0.01	0.171436	0.127	0.01	0.57735	0.01	0.01	0.245935	0.257656	0.01	0.01	0.490904	0.01	0.01	0.01	0.01
5.4.99.28	0.01	0.01	0.366057	0.01	0.01	0.400848	0.508001	0.01	1.73205	0.01	0.01	0.245935	0.213021	0.01	0.01	0.840369	0.01	0.01	0.01	0.01
5.4.99.5	1.41421	1.1547	0.447709	0.83666	0.707107	1.30611	1.24774	0.01	2.64575	1.7127	2.05751	0.948258	0.781079	0.408248	0.57735	1.63323	0.01	0.516398	1.08012	1.34164
5.4.99.9	0.01	0.01	0.88359	0.707107	0.01	0.647206	0.53537	0.01	0.01	0.699206	0.666667	0.594837	0.609679	0.516398	0.57735	0.477377	0.5	0.01	0.875595	0.547723
5.5.1.1	0.01	0.01	0.337734	0.01	0.01	0.277487	0.127	0.01	0.01	0.01	0.01	0.53033	0.257656	0.01	0.01	0.521758	0.01	0.408248	0.01	0.01
5.5.1.2	0.01	0.01	0.152499	0.01	0.01	0.324715	0.454428	0.01	0.01	0.01	0.01	0.368902	0.236691	0.816497	0.01	0.400872	0.01	0.408248	0.01	0.01
5.5.1.4	0.01	0.01	0.503586	0.01	0.01	0.241391	0.127	0.01	0.01	0.01	0.01	0.421212	0.241378	0.816497	0.01	0.451493	0.5	0.01	0.316228	0.01
5.5.1.7	0.01	0.01	0.499169	0.01	0.01	0.0776151	0.127	0.01	0.01	0.01	0.01	0.01	0.01	0.01	0.01	0.198831	0.01	0.01	0.01	0.01
5.99.1.-	0.01	0.01	0.426165	0.01	0.01	0.925482	0.944941	0.01	0.57735	0.699206	0.01	0.840027	0.586496	0.816497	0.01	0.96508	0.01	0.816497	0.01	0.01
5.99.1.2	0.707107	0.01	2.00636	1.14018	0.707107	1.50114	1.22118	0.01	1	1.50555	0.918937	1.85323	0.92703	0.516398	0.57735	1.08462	2.16025	1.60208	2.21108	0.83666
5.99.1.3	0.01	0.01	0.344229	0.447214	0.01	1.02636	0.895963	0.707107	0.01	0.421637	0.823273	1.09065	0.352264	0.408248	1	0.894108	0.01	0.408248	0.942809	1.41421
5.99.1.4	0.01	0.01	0.01	0.01	0.01	0.01	0.01	0.01	0.01	0.01	0.01	0.01	0.01	0.01	0.01	0.0394899	0.01	0.01	0.01	0.01
6.-.-.-	0.01	0.01	0.152499	0.01	0.01	0.470565	0.51958	0.01	0.01	0.01	0.01	0.01	0.185617	0.01	0.01	0.520624	0.01	0.01	0.01	0.01
6.1.1.-	0.01	0.57735	0.01	0.01	0.01	0.187215	0.178127	0.01	0.01	0.01	0.01	0.296145	0.309513	0.01	0.01	0.475173	0.01	0.408248	0.316228	0.01
6.1.1.1	0.01	0.01	0.218218	0.01	0.01	0.433702	0.535617	0.01	0.57735	0.01	0.01	0.176777	0.300327	0.01	0.01	0.333635	0.01	0.408248	0.01	0.01
6.1.1.10	0.01	0.5	0.01	0.01	0.01	0.469322	0.541264	0.01	0.01	0.316228	0.666667	0.353553	0.152477	0.01	0.57735	0.3354	0.01	0.01	0.483046	0.547723
6.1.1.11	0.707107	0.5	0.218218	0.01	0.01	0.378116	0.448571	0.01	0.01	0.421637	0.01	0.245935	0.384577	0.01	0.01	0.235343	0.01	0.408248	0.01	0.01
6.1.1.12	0.01	0.01	0.152499	0.01	1.41421	0.384104	0.319058	0.01	0.01	0.316228	0.527046	0.421212	0.108465	0.01	0.01	0.230432	0.01	0.408248	0.471405	0.447214
6.1.1.13	0.01	0.57735	0.659709	0.01	0.707107	0.962988	1.02339	0.707107	0.01	0.699206	1.61933	0.592289	1.09557	1.26491	0.01	0.884922	0.5	0.01	0.316228	0.447214
6.1.1.14	0.01	0.01	0.25777	0.447214	0.01	0.514698	0.274512	0.01	0.01	0.471405	0.01	0.601577	0.408248	0.01	1.1547	0.545439	0.01	0.01	0.316228	0.01
6.1.1.15	0.01	0.01	0.213083	0.01	0.01	0.379898	0.431751	0.01	0.01	0.01	0.316228	0.296145	0.263036	0.408248	0.01	0.277581	0.01	0.408248	0.01	0.01
6.1.1.16	0.01	0.01	0.152499	0.01	0.01	0.291037	0.282113	0.01	0.57735	0.483046	0.01	0.309461	0.152477	0.408248	0.01	0.394194	0.01	0.408248	0.316228	0.447214
6.1.1.17	0.01	0.57735	0.266223	0.447214	0.01	0.472423	0.375407	0.01	0.57735	0.421637	0.316228	0.447889	0.507093	0.408248	0.57735	0.669469	0.01	0.408248	0.483046	0.01
6.1.1.18	0.01	0.01	0.25777	0.01	0.01	0.492106	0.504082	0.01	0.57735	0.01	0.421637	0.456803	0.276533	0.01	0.57735	0.500903	0.01	0.408248	0.516398	0.547723
6.1.1.19	0.01	0.01	0.213083	0.447214	0.01	0.233472	0.285837	0.01	0.01	0.01	0.01	0.359211	0.108465	0.408248	0.57735	0.297834	0.01	0.408248	0.01	0.01
6.1.1.2	0.01	0.01	0.152499	0.01	0.01	0.245886	0.127	0.01	0.57735	0.01	0.316228	0.309461	0.293725	0.408248	0.01	0.378178	0.01	0.408248	0.316228	0.447214
6.1.1.20	0.01	0.01	0.152499	0.01	0.01	0.245886	0.127	0.01	0.57735	0.421637	0.01	0.245935	0.188611	0.408248	0.01	0.33439	0.01	0.816497	0.316228	0.01
6.1.1.21	0.01	0.01	0.01	0.01	0.01	0.252407	0.319058	0.01	0.01	0.316228	0.01	0.176777	0.213021	0.01	0.01	0.285366	0.01	0.408248	0.01	0.01
6.1.1.22	0.01	0.01	0.218218	0.01	0.707107	0.430152	0.404888	0.01	0.01	0.316228	0.516398	0.470929	0.449712	0.408248	0.01	0.538035	0.01	0.408248	0.316228	0.447214
6.1.1.23	0.01	0.01	0.152499	0.547723	0.01	0.502785	0.588089	0.01	0.01	0.01	0.483046	0.368902	0.01	0.01	0.01	0.215471	0.01	0.01	0.483046	0.547723
6.1.1.24	0.01	0.01	0.25777	0.01	0.01	0.46788	0.178127	0.01	0.57735	0.483046	0.316228	0.396558	0.382751	0.408248	0.57735	0.428099	0.01	0.01	0.01	0.01
6.1.1.3	0.707107	0.01	0.152499	0.01	0.707107	0.2911	0.355139	0.01	0.01	0.01	0.316228	0.336011	0.152477	0.408248	0.01	0.334615	0.01	0.408248	0.01	0.01
6.1.1.4	0.707107	0.5	0.01	0.01	0.707107	0.189155	0.178127	0.01	0.57735	0.421637	0.01	0.254	0.01	0.01	0.01	0.248353	0.01	0.408248	0.01	0.01
6.1.1.5	0.01	0.01	0.213083	0.01	0.01	0.187215	0.216335	0.01	0.01	0.316228	0.01	0.176777	0.154303	0.01	0.01	0.304228	0.5	0.408248	0.316228	0.01
6.1.1.6	0.01	0.57735	0.152499	0.447214	0.01	0.385006	0.274512	0.01	0.01	0.01	0.674949	0.336011	0.288432	0.408248	0.57735	0.626125	0.5	0.408248	0.316228	0.447214
6.1.1.7	0.01	0.01	0.213083	0.01	0.01	0.257562	0.221169	0.01	0.01	0.01	0.01	0.309461	0.266211	0.408248	0.57735	0.213018	0.01	0.408248	0.316228	0.447214
6.1.1.9	0.707107	0.01	0.01	0.01	0.01	0.218862	0.178127	0.01	0.01	0.421637	0.01	0.176777	0.01	0.01	0.01	0.196191	0.01	0.408248	0.01	0.01
6.2.1.-	0.01	0.01	0.498058	0.01	0.01	0.879942	0.610156	0.01	0.57735	0.01	0.01	1.36636	1.4788	4.08248	0.01	4.81479	0.01	0.408248	0.421637	0.447214
6.2.1.1	0.01	0.01	0.293903	0.01	0.707107	0.952026	0.473519	0.01	0.57735	0.01	0.421637	0.910844	0.762019	0.816497	0.01	1.41611	0.01	0.01	0.823273	0.83666
6.2.1.12	0.01	0.01	0.01	0.01	0.01	0.01	0.01	0.01	0.01	0.01	0.01	0.01	0.01	0.01	0.01	0.173424	0.01	0.01	0.01	0.01
6.2.1.13	0.01	0.01	0.01	0.447214	0.01	0.153812	0.216335	0.01	0.01	0.01	0.01	0.176777	0.241378	0.01	0.01	0.27845	0.01	0.01	0.01	0.01
6.2.1.14	0.01	0.01	0.01	0.01	0.01	0.0776151	0.01	0.01	0.01	0.01	0.01	0.01	0.01	0.01	0.01	0.306173	0.01	0.01	0.316228	0.01
6.2.1.16	0.01	0.01	0.152499	0.01	0.01	0.265312	0.01	0.01	0.01	0.01	0.01	0.514899	0.236691	0.408248	0.01	0.42432	0.01	0.01	0.01	0.01
6.2.1.17	0.01	0.01	0.152499	0.01	0.01	0.133616	0.127	0.01	0.57735	0.01	0.01	0.176777	0.257656	0.01	0.01	0.437969	0.01	0.408248	0.01	0.01
6.2.1.19	0.01	0.01	0.01	0.01	0.01	0.109431	0.127	0.01	0.01	0.01	0.316228	0.01	0.108465	0.01	0.01	0.129011	0.01	0.01	0.01	0.01
6.2.1.20	0.01	0.01	0.01	0.01	0.01	0.01	0.01	0.01	0.01	0.01	0.01	0.01	0.01	0.01	0.01	0.246187	0.01	0.01	0.01	0.01
6.2.1.22	0.01	0.01	0.01	0.01	0.01	0.396406	0.510078	0.01	0.57735	0.01	0.01	0.336011	0.568796	0.408248	0.57735	0.419405	0.01	0.01	0.316228	0.01
6.2.1.25	0.01	0.01	0.01	0.01	0.01	0.0776151	0.01	0.01	0.01	0.01	0.01	0.01	0.152477	0.01	0.01	0.245957	0.01	0.01	0.01	0.01
6.2.1.26	0.01	0.01	0.492468	0.447214	0.01	0.282119	0.306806	0.01	0.57735	0.01	0.01	0.245935	0.438996	0.01	0.01	0.512245	0.01	0.547723	0.01	0.01
6.2.1.3	0.01	0.01	1.15949	0.547723	0.01	1.3483	0.877023	0.01	1	0.01	0.699206	2.13624	1.12496	3.67423	0.01	1.99509	0.5	0.408248	0.483046	0.447214
6.2.1.30	0.01	0.01	0.998892	1	0.707107	1.08466	1.12481	0.01	0.57735	0.316228	1.37032	0.841825	0.437077	0.408248	0.01	0.985313	0.5	0.408248	1.13529	1.09545
6.2.1.34	0.01	0.01	0.01	0.01	0.01	0.133616	0.127	0.01	0.01	0.01	0.01	0.245935	0.241378	0.01	0.01	0.405152	0.01	0.01	0.01	0.01
6.2.1.5	0.01	0.01	0.953515	0.894427	0.01	1.05013	0.697506	0.01	1.1547	0.01	0.01	1.18458	0.717332	1.63299	0.01	1.08386	0.01	0.408248	0.01	0.01
6.3.-.-	0.01	0.01	0.304997	0.01	0.01	0.328293	0.127	0.01	0.01	0.01	0.01	0.723316	0.488524	0.816497	0.01	0.560843	0.01	0.01	0.01	0.01
6.3.1.1	0.01	0.01	0.293903	0.01	0.707107	0.524709	0.476857	0.01	0.01	0.01	0.516398	0.498991	0.458349	0.01	0.01	0.444424	0.01	0.01	0.567646	0.447214
6.3.1.10	0.01	0.01	0.494712	0.447214	0.01	0.46017	0.355139	0.707107	0.01	0.01	0.516398	0.504016	0.402374	0.408248	0.01	0.587892	0.01	0.408248	0.421637	0.447214
6.3.1.2	0.01	0.01	0.70828	0.547723	0.707107	1.21312	0.96816	0.01	2	0.823273	0.483046	1.74018	0.966092	1.63299	0.01	1.44827	0.01	0.408248	0.843274	0.894427
6.3.1.5	0.01	0.01	0.25777	0.01	0.707107	0.483273	0.274512	0.01	0.57735	0.316228	0.316228	0.508001	0.21693	0.408248	0.57735	0.522441	0.01	0.01	0.421637	0.547723
6.3.1.8	0.01	0.01	0.213083	0.01	0.01	0.0776151	0.01	0.01	0.01	0.01	0.01	0.01	0.213021	0.01	0.01	0.427844	0.01	0.01	0.01	0.01
6.3.2.-	0.01	0.01	0.45385	0.01	0.01	0.442742	0.319058	0.01	0.57735	0.316228	0.316228	0.812578	0.276533	0.01	0.01	0.652581	0.01	0.01	0.01	0.01
6.3.2.1	0.01	0.01	0.25777	0.547723	0.707107	0.560081	0.556914	0.01	0.57735	0.316228	0.516398	0.504016	0.35027	0.408248	0.57735	0.556374	0.01	0.408248	0.527046	0.447214
6.3.2.10	0.01	0.57735	0.390927	0.01	0.707107	0.381194	0.285837	0.01	0.57735	0.483046	0.01	0.390151	0.188611	0.01	0.57735	0.392602	0.01	0.83666	0.316228	0.01
6.3.2.12	1.41421	0.01	0.929402	1.09545	0.01	1.13242	0.974015	0.01	1.1547	0.966092	0.966092	1.24434	2.03334	1.0328	1.1547	1.02183	1	1.09545	1.68655	2
6.3.2.13	0.01	0.01	0.375023	0.01	0.01	0.436221	0.311934	0.01	0.01	0.483046	0.316228	0.353553	0.491667	0.408248	0.01	0.477222	0.01	0.408248	0.316228	0.447214
6.3.2.2	0.01	0.01	0.478786	0.01	0.01	0.488233	0.556914	0.01	0.01	0.316228	0.316228	0.420013	1.04854	0.408248	0.01	0.578812	0.01	0.01	0.421637	0.547723
6.3.2.3	0.01	0.01	0.213083	0.01	0.01	0.262824	0.216335	0.01	0.57735	0.01	0.01	0.447889	0.324102	0.01	0.01	0.567093	0.01	0.01	0.01	0.01
6.3.2.31	0.01	0.01	0.152499	0.01	0.01	0.189155	0.01	0.01	0.01	0.01	0.01	0.245935	0.152477	0.408248	0.01	0.291249	0.01	0.01	0.01	0.01
6.3.2.4	0.01	0.57735	0.213083	0.01	0.01	0.533917	0.591898	0.01	0.01	0.527046	0.567646	0.435335	0.331789	0.01	0.01	0.618385	0.01	0.408248	0.483046	0.547723
6.3.2.5	0.707107	0.57735	0.505781	0.447214	0.707107	0.516575	0.473519	0.01	0.01	0.516398	0.527046	0.567074	0.50014	0.01	0.01	0.502569	0.01	0.408248	0.483046	0.547723
6.3.2.6	0.01	0.01	0.152499	0.447214	0.01	0.356292	0.127	0.01	0.57735	0.471405	0.316228	0.296145	0.5431	0.01	0.57735	0.379827	0.01	0.408248	0.01	0.01
6.3.2.7	0.01	0.01	0.01	0.01	0.01	0.187215	0.127	0.707107	0.01	0.316228	0.01	0.336011	0.108465	0.408248	0.01	0.305117	0.01	0.01	0.01	0.01
6.3.2.8	0.01	0.01	0.152499	0.01	0.01	0.153812	0.127	0.01	0.01	0.01	0.01	0.245935	0.188611	0.01	0.01	0.340794	0.01	0.01	0.01	0.01
6.3.2.9	0.01	0.01	0.152499	0.01	0.01	0.328293	0.383766	0.707107	0.01	0.316228	0.316228	0.245935	0.108465	0.01	0.01	0.314489	0.01	0.408248	0.01	0.01
6.3.3.1	0.01	0.5	0.152499	0.01	0.01	0.241391	0.181071	0.01	0.57735	0.567646	0.01	0.245935	0.484204	0.01	0.57735	0.337667	0.01	0.408248	0.316228	0.01
6.3.3.2	0.01	0.57735	0.25777	0.447214	0.01	0.379898	0.298064	0.707107	0.01	0.483046	0.01	0.420013	0.410984	0.408248	0.01	0.503473	0.01	0.01	0.316228	0.01
6.3.3.3	0.01	0.01	0.366057	0.547723	0.01	0.495323	0.457617	0.01	0.57735	0.483046	0.316228	0.491869	0.467426	0.408248	0.57735	0.669474	0.01	0.516398	0.516398	0.547723
6.3.4.13	0.707107	2.06155	0.152499	0.01	2.12132	0.983786	0.443533	0.01	0.01	1.0328	0.948683	1.28539	0.783764	1.22474	0.57735	0.780169	0.01	0.01	1.44914	1.64317
6.3.4.14	0.01	0.01	0.152499	0.01	0.01	0.265312	0.127	0.01	0.01	0.01	0.01	0.552669	0.108465	0.408248	0.01	0.508058	0.01	0.01	0.01	0.01
6.3.4.15	0.01	0.01	0.152499	0.447214	0.01	0.355471	0.256074	0.707107	0.01	0.849837	0.316228	0.254	0.6138	0.516398	0.01	0.372054	0.01	0.408248	0.674949	0.447214
6.3.4.18	0.01	0.57735	0.390927	0.01	0.01	0.358743	0.319058	0.01	0.57735	0.316228	0.01	0.470929	0.871587	0.01	0.01	0.473378	0.01	0.01	0.01	0.01
6.3.4.19	0.707107	0.01	0.01	0.01	0.01	0.29969	0.178127	0.01	0.57735	0.516398	0.421637	0.353553	0.236691	0.01	0.57735	0.315258	0.01	0.408248	0.421637	0.01
6.3.4.2	0.01	0.01	0.25777	0.447214	0.01	0.375257	0.274512	0.01	0.01	0.516398	0.316228	0.309461	0.01	0.01	0.57735	0.275065	0.01	0.516398	0.01	0.01
6.3.4.3	0.707107	0.5	0.25777	0.447214	0.01	0.395299	0.36068	0.01	0.01	0.01	0.01	0.491869	0.662099	0.408248	0.01	0.554178	0.01	0.408248	0.316228	0.01
6.3.4.4	0.01	0.01	0.152499	0.447214	0.01	0.425716	0.285837	0.01	0.01	0.567646	0.674949	0.390151	0.185617	0.01	1	0.375028	0.01	0.408248	0.316228	0.01
6.3.4.5	0.01	0.01	0.152499	0.707107	0.01	0.348575	0.127	0.01	0.01	0.527046	0.316228	0.359211	0.526071	0.408248	0.57735	0.429229	0.01	0.816497	0.316228	0.01
6.3.4.6	0.01	0.01	0.01	0.01	0.01	0.171436	0.127	0.01	0.01	0.01	0.01	0.245935	0.108465	0.01	0.01	0.360033	0.01	0.01	0.316228	0.01
6.3.5.1	0.01	0.57735	0.293903	0.01	0.707107	0.472732	0.335223	0.01	0.57735	0.632456	0.316228	0.439941	0.293725	0.408248	0.57735	0.537447	0.01	0.01	0.483046	0.547723
6.3.5.10	0.01	0.01	0.499169	0.01	0.01	0.502785	0.462502	0.707107	0.01	0.01	0.516398	0.491869	0.39322	0.408248	0.01	0.539352	0.01	0.408248	0.516398	0.547723
6.3.5.2	0.01	0.01	0.540702	0.447214	0.01	0.389905	0.355139	0.707107	0.57735	0.483046	0.316228	0.447889	0.537918	0.01	0.01	0.68401	0.01	0.01	0.316228	0.01
6.3.5.3	0.01	0.957427	0.543766	0.447214	0.01	0.610962	0.521611	0.01	1	0.483046	0.316228	0.707107	1.38489	0.01	0.57735	1.06258	0.01	0.01	0.316228	0.01
6.3.5.4	0.707107	0.01	0.40757	1.51658	4.94975	1.10619	0.813685	0.01	2.08167	1.17851	0.567646	1.6152	0.598083	0.816497	0.01	1.14013	0.5	0.547723	1.17851	1.30384
6.3.5.5	0.01	1	1.01375	0.547723	1.41421	1.17173	0.935944	0.01	1	1.76698	0.918937	0.692704	1.59323	0.408248	1	0.851647	0.816497	0.816497	0.918937	0.547723
6.3.5.6	2.82843	0.01	2.12562	3.28634	2.82843	3.29228	3.13912	0.01	3.4641	1.39841	2.1187	3.82216	2.08153	2.44949	3.4641	3.75479	0.01	0.816497	4.02768	2.60768
6.3.5.7	0.01	0.01	0.01	0.01	0.01	0.0776151	0.01	0.01	0.01	0.01	0.316228	0.01	0.21693	0.01	0.01	0.40172	0.01	0.01	0.01	0.01
6.3.5.9	1.41421	0.01	0.948275	0.894427	0.01	1.2487	1.06926	1.41421	2.3094	0.01	1.57762	1.28891	0.717918	0.816497	0.01	1.07166	1	1.09545	1.26491	1.09545
6.4.1.1	0.01	0.01	0.432613	0.01	0.01	1.00544	1.2453	0.01	0.01	0.01	0.699206	0.482559	0.880381	1.09545	0.57735	1.00131	0.01	0.516398	0.316228	0.01
6.4.1.2	0.01	0.01	1.48935	0.894427	2.82843	1.69927	1.45258	2.12132	1.1547	2.04396	1.88856	1.73641	2.36365	1.63299	0.01	2.04972	1	0.816497	1.47573	0.707107
6.4.1.3	0.01	0.01	1.16282	0.01	0.707107	0.768112	0.709533	0.01	0.57735	0.01	0.483046	0.913607	0.87014	2.44949	0.57735	1.49613	0.5	0.408248	0.632456	0.447214
6.4.1.4	0.01	0.01	0.213083	0.01	0.01	0.364998	0.254	0.01	0.01	0.01	0.01	0.692704	0.482756	0.01	0.57735	0.848717	0.01	0.408248	0.01	0.01
6.4.1.5	0.01	0.01	0.01	0.01	0.01	0.01	0.01	0.01	0.01	0.01	0.01	0.01	0.21693	0.01	0.01	0.345854	0.01	0.01	0.01	0.01
6.5.1.-	0.01	0.01	0.213083	0.01	0.01	0.417445	0.48237	0.01	0.57735	0.01	0.01	0.296145	0.382751	0.408248	0.01	0.594764	0.01	0.01	0.316228	0.01
6.5.1.1	0.01	0.01	0.997228	0.01	0.01	0.975793	0.424027	0.01	1	0.316228	0.01	1.82169	0.614256	3.26599	0.01	1.37424	0.01	0.408248	0.01	0.01
6.5.1.2	0.01	0.01	0.01	0.894427	0.01	0.400438	0.337972	0.01	0.57735	0.316228	0.316228	0.508001	0.282545	0.01	0.01	0.441622	0.01	0.408248	0.471405	0.01
6.5.1.3	0.01	0.01	0.01	0.01	0.01	0.109431	0.01	0.01	0.01	0.01	0.01	0.01	0.01	0.01	0.01	0.202751	0.01	0.01	0.316228	0.447214
6.5.1.4	0.01	0.01	0.01	0.01	0.01	0.0776151	0.01	0.01	0.01	0.01	0.01	0.01	0.213021	0.01	0.01	0.336392	0.01	0.01	0.01	0.01
6.6.1.1	0.01	0.01	0.152499	0.01	0.01	0.875032	0.381	0.01	0.01	0.01	0.01	0.780302	0.152477	0.01	0.01	1.19454	0.01	0.01	0.01	0.01
6.6.1.2	0.01	0.01	0.66805	0.01	0.01	0.355215	0.01	0.01	0.01	0.01	0.01	0.634206	0.620608	0.816497	0.01	0.942354	0.01	0.01	0.01	0.01

## Sheet: OptimizedEFcounts
Optimized	Anaerostipes	Atopobium	Bacteroides	Blautia	Butyrivibrio	Clostridiales	Clostridium	Collinsella	Desulfotomaculum	Erysipelotrichaceae	Eubacterium	Lachnospiraceae	Lactobacillus	Lactococcus	Oribacterium	OTHER	Parabacteroides	Porphyromonas	Ruminococcaceae	Ruminococcus
1.-.-.-	0.805145	0.258756	2.5509	0.266688	2.76517	0.00585497	1.25961	16.4815	1.0085	1.17	2.47035	1.01989	1.53143	10.0096	0.990316	3.85458	3.06993	2.63698	2.06643	2.90888
1.1.-.-	0.0128907	0	0.847641	0.301979	0.00532139	0.0424469	0.142696	0.00654832	1.28664	0	0	0.401108	0.0442816	0.972052	0	0.436385	0.768053	1.9071	0.0252518	0.0854
1.1.1.-	7.8069	0.00485003	2.26478	5.86346	0.84892	0.216362	0.463343	0.00325741	0.0591675	2.78159	2.15755	1.82339	0.31965	1.03376	0.902228	0.788385	4.19094	0.62576	0.298969	2.45857
1.1.1.1	0.124113	0.00934956	1.01476	0.68771	0.00953334	0.0588605	0.642933	1.13097	3.09025	1.19974	1.3961	0.36092	2.08427	2.13084	1.07964	0.579516	1.64332	3.11402	0.0355403	1.28197
1.1.1.100	3.92381	1.05508	2.65215	1.71257	2.19006	0.826028	1.96761	3.61547	1.23991	2.18008	3.12146	3.28967	1.98077	0.492355	1.99583	2.56757	1.63121	0.533827	1.81358	4.2662
1.1.1.103	0	0.00873033	0.139535	0.6	0	0.0767447	0.332778	0.0063872	0.998316	0.0076735	0.3	0.3125	0.0941176	0.523748	0.0040931	0.32899	0.00264269	0	0.202266	0.598155
1.1.1.122	0	0	0	0	0	0.0238918	0	0	0	0	0	0.25	0.0235294	0.00262003	0	0.133099	0	0	0	0
1.1.1.125	0.84164	0	0.0524571	0.2	0	0.102832	0.127703	1.06465	0	0.478341	0.0760742	0.25	0.315519	0	0	0.327479	0.0847653	0	0.0277269	0.0265384
1.1.1.130	0	0	0.0232558	0.2	0	0.0903614	0.129032	0	0	0	0	0.227366	0.0352941	0	0.184642	0.0729899	0	0	0	0
1.1.1.132	0.00650294	0	0.0232558	0	0	0.0481928	0.0645161	0	0	0.00322555	0	0.0390783	0.0235294	0.101668	0	0.0339578	0	0	0	0
1.1.1.133	0.990153	0.990825	1.38593	1.97959	0.993362	0.0289963	0.621452	0.00911774	0.790036	1.17807	1.56892	0.857934	0.823263	0.990537	0.131785	0.962849	2.00972	1.17604	0.19338	0.312751
1.1.1.137	0	0.00745202	0	0	0	0	0.00568225	0	0	0	0	0	0.0705882	0	0.00442046	0.00156128	0	0.00947579	0	0
1.1.1.14	13.411	0	0.102751	4.14851	0.000456648	2.87914	0.507817	0	0.905106	0.0674915	0.00642966	0.0445528	0.377474	0.00962554	0	0.0124008	0	0	0.657196	0.00713947
1.1.1.140	4.53192	0	0.0127628	0	0	0.135037	0.322581	0	0	0.0515614	0.0466304	0.00877894	0.037655	0.00780874	0	0.157689	0.00759561	0	0.0010817	0
1.1.1.154	0	0	0	0.2	0	0.0133976	0.0322581	0	0	0.00104968	0	0.250926	0.0454904	0	0	0.0971897	0	0	0.00231964	0
1.1.1.157	1.00659	1.05404	0.113875	0.018729	0.0563214	1.93681	0.99179	0.00999727	2.787	1.08408	0.381806	0.65258	0.00455886	4.47277	0.143724	0.478148	0	0.955782	0.219746	0
1.1.1.158	0.990255	1.70332	0.915502	0.992262	0.990607	0.764922	0.793672	2.00957	0.993385	0.918525	0.657909	0.795029	0.823473	0.994302	0.996728	0.966042	0.990885	0.992172	0.991811	0.993098
1.1.1.159	0.00291401	0	0.102305	0.553283	0.00161136	0.0487352	0.146633	1.15043	0	0.206442	0.238914	0.152298	0.227287	0	0	0.232107	0.00964105	0.00917392	0.1	0.0115391
1.1.1.169	1.99325	0.927517	0.714283	0.0706712	0.145755	0.0279695	0.2268	0.346322	0.99364	0.175544	0.0778741	0.00222501	0.0686074	0.760833	0.0518761	0.115505	0.990101	0.492411	0.628325	0.403425
1.1.1.17	3.99386	0	0.0422939	0	0	0.097094	0.0754696	0	0.0494567	0.107487	0.0276763	0.368468	0.162987	0.469364	0	0.155518	0	0	0.0515137	0
1.1.1.18	7.33831	0	0.0471646	0	0	1.4134	0.278373	0	0	0.055432	0	0.578691	0.00465689	0.0285325	2.34381	0.0954118	0	0.0235345	0	0
1.1.1.184	0.00522028	0.00775203	0	0	0	0.0164539	0.016129	0.00267219	0	0	0.00902199	0.00927598	0.055287	0.833333	0.00673606	0.0843091	0	0	0.00496629	0
1.1.1.193	0	0	0.116279	0.00619539	0	0.0722892	0.09465	0.0238561	0	0	0.00721136	0.125	0.0705882	0.0731996	0.00492543	0.241637	0	0.166667	0	0.000623907
1.1.1.2	0.00842412	0	0.0475583	0.396092	0.00309028	0.0717709	0.00645808	0	0	0.1	0	0.168482	0.0588235	0.166667	0	0.0715977	0.373174	0.128922	0.00382774	0
1.1.1.202	0	0	0.0465116	0	0	0.073829	0.239426	0	0.232314	0.0648193	0.0402066	0.0625	0.235294	0	0	0.05291	0	0	0.1	0
1.1.1.205	1.0047	1.00149	0.953575	0.992547	0.996316	1.39904	0.942448	1.00985	0.994292	0.992375	1.00767	0.719342	0.942045	0.558185	0.999855	1.36405	2.11717	0.917738	1.00708	1.0092
1.1.1.206	0	0	0	0	0	0	0	0	0	0	0	0	0	0	0	0.116211	0	0	0	0
1.1.1.215	0.00898313	0.0017978	0.0695403	0.00628794	0.00783641	0.127108	0.000232993	0.00865559	0.00736112	0.00942574	0.00642686	0.0742757	0.176505	0.00228127	0.00868828	0.0267124	0.00883604	0.00128982	0.00857387	0.00841794
1.1.1.219	0	0	0.00877066	0	0	0.0662651	0.0967742	0.00953264	0.00400202	0.00927047	0	0.03125	0.129412	0.666667	0	0.371817	0	0.000618401	0.0876498	0.2014
1.1.1.22	0.000546854	0.000758654	1.61212	0.256269	2.18579	0.00573643	0.276886	1.19909	0.0104663	0.544562	1.24193	0.640376	0.671684	0.0222117	0.00870445	1.15634	4.67799	1.62429	0.0246143	1.59841
1.1.1.23	0.990422	0.00861789	0.745009	0.992019	0.991552	0.25448	0.310826	1.00818	0.779347	0.506024	0.99655	0.294594	0.0538297	1.00998	0	0.51869	0.99147	0.0903787	0.598916	0.991716
1.1.1.25	2.99078	0.0267438	1.04009	0.920899	0.00818269	0.510579	1.15537	0	0.990865	0.178657	2.20274	0.475091	0.42026	0.77402	0.362049	0.944064	1.00748	1.00939	0.106807	0.793348
1.1.1.251	1.03726	0	0	0.407668	0	0.0783133	0.0146567	0	0	0	0	0.199761	0.0470588	0	0	0.0632319	0	0	0	0
1.1.1.26	0	0	0.0052873	0	0	0.0783133	0.0708252	0	0.00858103	0	0.000977609	0.0625	0.0296933	0	0.00856468	0.0748502	0	0.333333	0	0.00731107
1.1.1.261	0.191625	0	0.0465116	0.00409155	0.00310827	0.0491147	0.410313	0	0	0	1.41795	0.500601	0.10528	0.210274	0.00814726	0.114311	2.76816e-05	0.00762293	0.262548	0.57535
1.1.1.262	0.0293145	0	1.05449	0.00630988	0.0036251	0.163813	0.731311	0	0.0493109	0	0.959423	0.0323915	0.143745	0.0106151	0.00995926	1.26409	1.00943	1.23925	0.133283	0
1.1.1.264	0.00548676	0.00873962	0	0.00899362	0	0.0818056	0.000923072	0	0.00370881	0.00877231	0.00396281	0.03125	0.0470588	0.53483	0	0.0925059	0.00751052	0	0.00978011	0
1.1.1.267	0.991527	1.0094	0.954512	0.990182	0.994043	0.536263	0.859077	1.00985	0.102175	0.385342	1.21474	0.514479	0.299264	0.000439408	0.333539	1.22784	1.00936	1.23869	1.08001	1.00998
1.1.1.27	2.00999	1.0663	0.221015	0.99171	0.000318184	1.90913	0.574414	2.0099	0.891016	1.64905	0.00238405	0.41737	1.38329	4.64687	0.529479	0.483449	0	0	0.12052	0.293901
1.1.1.271	0.00986081	0	1.17615	0.00975324	1.19919	0.370223	0.393348	0.00906615	1.24317	0.00267216	0.00967352	0.199499	0.410287	0.00936784	0.00982746	0.4965	1.23524	1.00986	0.61818	0.624573
1.1.1.272	0	0.00797996	0.00896258	0.00189333	0.0405042	0.0168767	0.241935	0	0	0.0802965	0.00166346	0.00494591	0.0117647	0.00241665	0	0.023084	0.00928261	0	0	0
1.1.1.274	0.00988999	0.00632526	1.05141	0.00967686	0.00977558	0.344122	0.5244	0.00641515	0.00723566	0.618377	0.00992201	0.482771	1.33439	1.56737	0.00530929	0.9466	1.04493	0.00405634	0.370501	0.00891421
1.1.1.28	0.0090558	0.99216	0.357143	1.09868	1.05526	0.840191	0.133608	0.0174851	0.774751	0.770144	0.0529214	0.559052	0.597519	0.570533	0.00720497	0.443408	0.990825	0	0.261899	0.00162823
1.1.1.282	0	0.00806568	0.00780352	0.00831967	0.000978416	0	0	0.00350199	0	0	0	0.00705788	0.0352941	0.00478013	0	0.0562061	0.0093193	0.00502595	0	0.00781169
1.1.1.284	1.9906	0.001645	0.00986263	0	0.0010648	0.0273777	0.11947	0.00107031	0.00963516	0.00916803	0.00193985	0.035818	0.0366773	0.0145177	0.00135698	0.0729711	0.00678004	1.12199	0	0.00195002
1.1.1.29	0.00643399	0	0.689056	0.0649105	0	1.12893	1.12934	0	0.184436	0.0343637	0.324396	0.159021	0.390677	0.567135	0	0.196637	0	0.0524335	0.756099	0.143213
1.1.1.290	0.00989248	0.000585328	0.964734	0.00988431	0.00941718	0.148531	0.142732	0.00965683	0	4.53234e-05	0.00980459	0.271961	0.248216	3.64852e-05	0.00995168	0.564608	1.00948	1.23928	0.009936	0.00978007
1.1.1.3	1.99002	1.06996	0.303634	1.99002	0.991088	0.483707	0.41456	1.00848	0.0916294	1.21968	0.797596	0.758685	0.33841	0.990815	0.9901	0.523503	1.46353e-05	0.000262455	0.7924	0.85544
1.1.1.30	0	0.00844456	0.0290842	0.138311	0.00673199	0.0124516	0.00812453	0.00992766	0.0028976	0.00744494	0.00718277	0.378453	0.300089	0.0882797	0.00386453	0.236837	0.00964848	0.256522	0.00442155	0.00245499
1.1.1.306	0	0	0.00229155	0.00332386	0	0.0180723	0.0969468	0	0	0	0.00888717	0.0625	0.0475512	0.126087	0	0.079235	0.00990314	0.00307804	0	0
1.1.1.31	0.00895455	0.259591	0.0338524	0.263403	0	0.645921	0.0145594	0.990027	0.891409	0.38497	0.00489144	0.0552065	0.0470119	0.315947	3.14701e-05	0.0508415	0	0.0408795	0.0658968	0.01126
1.1.1.312	0	0	0	0	0	0	0	0	0	0	0	0	0	0	0	0.0152225	0	0	0	0
1.1.1.35	0.00935395	0.000894665	0.0375149	0.000774753	0.00116917	0.294812	0.00207743	1.15633e-07	6.43367	0.00605154	0	0.080913	0.00137504	0.0582909	6.06501e-05	0.0720047	0.000518937	0.000597814	0.000448723	0
1.1.1.36	0.00815887	0.00415614	0	0.00866685	0.00974886	0.0609617	0.0483871	0	0.907507	0	0.00399693	0.03125	0.00508087	0	0	0.17463	0.00532409	0.00149787	0	0.00226802
1.1.1.37	0.000245585	0	1.61261	0.0130042	0.00998367	0.00133947	0.394061	4.66216e-05	0.0151277	0.00724437	0.412484	0.5007	0.470966	0.00535915	0.00973367	1.46048	3.49425	2.04463	0.00298993	0.643738
1.1.1.38	1.00856	1.0749	0.0673339	0.990311	0.990162	1.65626	0.519184	0.00601017	0.903674	0.603906	0.593091	0.548726	0.59989	2.83305	0.0603216	0.347468	0	0	1.29209	0.380367
1.1.1.4	0	0	0.0465116	0	0	0.00403893	0.0166118	0	0.00987242	0.14135	0	0.0586998	0.413298	1.83322	0	0.00633407	0	0.00608784	0	0
1.1.1.40	0	0.000369145	0.866803	0.0003548	0.00987309	0.0462287	0.203738	0.00567846	0.0131992	0	0.0085064	0.139051	0.0814781	0	0.00622047	0.90127	1.00999	1.00931	0.00740671	0.00785949
1.1.1.41	0	0.00790168	0	0	0	0.02293	0.227305	1.00018	0	0.107673	0.0222214	0	0.0705882	0	0	0.0033104	0.00817202	0.00837698	0.0605791	0
1.1.1.42	1.00929	0.00996013	0.748291	1.00768	1.00639	0.0280215	0.0513565	0.00968913	1.00907	0.00694492	0.389086	0.462921	0.0148872	1.00921	0.00709134	0.364946	0.990648	0.0253616	0.530472	1.0632
1.1.1.43	0	0	0	0	0	0	0	0	0	0	0	0.00698644	0.0117647	0	0	0.0134123	0	0	0	0
1.1.1.44	0	0.0571596	0.48304	0.000197603	0	0.0515816	0.038585	0	0.0489371	0.0161237	0	0.0866031	0.680678	1.77163	0	0.135429	0.26084	0	0	0
1.1.1.46	0.00674329	0	0	0	0	0	0	0	0	0	0	0	0	0	0	0.00624512	0	0	0	0
1.1.1.47	0	0	0.00939121	0.283923	0	0.0179137	0.0037524	0	0	0	0	0.0208486	0.0287704	0	0	0.106978	0	0	0.0779896	0
1.1.1.49	0	0	0.598829	0	0	0.028681	0.0191076	0	0.0208704	0.0578484	0	0.00206346	0.752198	0.79679	0	0.167185	0.991914	0.0323331	0	0
1.1.1.50	0.00745139	0	0	0	0	0.0685744	0	0	0	0	0	0.0625	0.0266453	0	0	0.0362998	0	0.0021339	0	0
1.1.1.53	6.11067e-05	0	0	0.000569091	0.00614874	0.0180723	0.016129	0	0	0.00386282	0.00995863	0.11315	0.368476	0.333333	0	0.168498	0.00714837	0.00968012	0	0
1.1.1.56	0.0071402	0	0	0	0.00232252	0.00738602	0	0.00815617	0.00587841	0	0.00866415	0.000806739	0.0352941	0.00359248	0	0.0394223	0.00663221	0	0	0
1.1.1.57	0.00972164	0	0.0618464	0.782133	0.591231	0.623709	0.193548	0	0	0	0.0903157	0.21875	0.0231771	0.553858	0.552579	0.0623464	0	0	0.988187	0.0626168
1.1.1.58	0.00149717	0	0.257114	0.122089	0.594262	0.0106416	0.657227	0.0055813	0	0	0.388324	0.337005	0.0561072	0.000667121	0.0748692	0.465657	0.0708317	0.00883909	0.155426	0.447541
1.1.1.6	1.99275	2.74337	0.0414988	0.0164383	0.0662414	1.6256	0.086747	3.41355	0.00311368	0.157954	0.0113326	0.128892	0.1238	0.343496	0.16488	0.0719436	0.00403025	0.00102454	0.0717851	0
1.1.1.60	1.00783	0.00658301	0.0315594	0.0331201	0	1.01401	0.172426	0	0.00904872	0.186503	0.243858	0.215827	0.116848	0.00479622	0	0.109052	0.002306	0.0119212	0.105803	0.0323419
1.1.1.61	1	0.00513327	0.00265055	0.0099346	0	0.219526	0.241935	0.00847602	0	0.00873002	0.000116891	0.0648188	0.00869061	0	0	0.0612802	0.00287185	0.000905292	0.00850054	0
1.1.1.65	0	0	0.0232558	0	0.00967244	0.0060241	0	0	0	0	0	0.03125	0	0.166667	0	0.0210773	0	0	0	0
1.1.1.67	0	0	0.162791	0	0.00248711	0.0240964	0.016129	0.00428957	0	0	0.00681315	0.370494	0.00656842	0	0	0.0772718	0	0	0.000799059	0.00808311
1.1.1.69	0	0	0.429639	0.258147	1.12549	0.0275848	1.06865	0.0101916	0.0432485	0.00259883	0.326863	0.54485	0.294562	0.0147732	0.857292	0.503328	0.273046	0.549253	0.297875	0.935709
1.1.1.77	0.990594	0	0.549512	0.682722	0.232833	0.0118318	0.116431	0.990216	0.00954435	0.715609	0.587236	0.15749	0.0135581	0	0.12848	0.0137797	0	0.000269891	0.00561581	0.0405819
1.1.1.79	0	0	0	0.00210704	0.00132872	0.0481928	0	0	0	0	0.000591257	0.25	0.00822808	0.00998896	0.00285267	0.259909	0	0	0	0.000410811
1.1.1.81	0	0	0	0.287286	0.955512	0.395916	0.015257	0	0	0	0.0570553	0.1875	0.0588235	0.0013539	0	0.172611	0.00873601	0.107545	0.3	0.00469666
1.1.1.82	0	0	0	0	0	0.0060241	0.016129	0	0	0	0	0	0	0	0	0.0124902	0	0	0	0
1.1.1.85	1.00836	0.00872034	0.843235	0.991344	0.990106	0.418811	0.0676643	0.00958171	0.846656	0.991148	0.591518	0.64692	0.0697997	1.22612	0.255253	0.514403	0.993949	0	0.563673	0.378009
1.1.1.86	1.0099	0.00886259	0.816374	0.991705	0.997539	1.16332	0.0953107	0.00972329	1.00844	1.086	0.601143	0.851173	0.0840696	1.00774	0.156059	0.662501	1.00789	0	0.581514	0.380701
1.1.1.88	0	0.00704512	0.023631	0	0	0.0301205	0	0.000982661	0.000204341	0.1	0	0.102636	0.533336	0.60443	0	0.0195449	0	0	0	0
1.1.1.9	0.00239221	0	0	0	0	0.0108551	0	0.00593993	0	0	0	0.03125	0.0485113	0.00137624	0.0018924	0.0421546	0	0	0	0
1.1.1.90	0	0	0.00905387	0	0.00124549	0.00586775	0.112903	0.00175348	0.00128635	0.00231866	0	0.0118463	0.0434179	0.0308683	0.00783294	0.0554254	0.00880805	0.00462093	0	0
1.1.1.91	0	0	0.0262842	0	0	0.0361446	0.123098	0	0	0.00417899	0.00541626	0.334236	0.125728	0.0744684	0	0.144028	0	0.259112	0	0.00492462
1.1.1.93	0	0.00404007	0.00682648	0	0	0.0517027	0.101102	0.00660517	0.00391749	0.00985804	0	0.013399	0.0126719	0	0	0.0581677	0.00709681	0.00487559	0	0
1.1.1.94	2.99075	1.00894	1.00884	0.418641	0.992964	0.677209	0.69932	1.00986	0.107695	0.483288	1.41619	0.819558	0.957897	0.991596	1.00002	1.30273	1.00854	1.22614	1.00569	1.00895
1.1.1.95	6.14983	0.00902718	1.16809	0.286746	0.991876	2.84215	0.816254	1.00901	1.87764	3.07652	0.776376	1.49987	0.00017501	2.09658	0.126759	1.5166	1.00604	0.776473	2.18637	0.771616
1.1.2.3	0.00178599	0.00131886	0.0232558	0.00849668	0.00167158	0.178724	0.0989663	0	0.849915	0.00822568	0.00124532	0.0375025	0.145887	0.147285	0.00619374	0.119088	0	0	0	0.000287217
1.1.2.4	0	0	0.167604	0.0087803	0	0.0722892	0.0483871	0.0325485	1.20401e-06	0	0	0.0242464	0.0992209	0.11732	0	0.0480288	0.273604	0	0	0
1.1.2.8	0	0	0.00797369	0	0.00600712	0.0129041	0.00476168	0	0.00873566	0	0	0.0877632	0.00272974	0.000402955	0	0.0762914	0.00194325	0.00721171	0.00291836	0
1.1.3.15	1.65736	0.00124865	0.0697674	0	0	0.0254552	0.196574	0.00423118	1.58859	0.00552432	0.0578139	0.00467176	0.0103019	1.24481	0.128444	0.468814	0.00943226	0	0.0319485	0
1.1.3.21	0	0	0.00383009	0	0	0.0129385	0	0	0	0.1	0	0.125	0.16932	0.333333	0	0.0819672	0	0	0	0
1.1.5.2	0	0	0.00744385	0	0	0.00350042	0.016129	0	0.00619024	0	0	0.0625672	0.0543068	0	0	0.173713	0	0.00518244	0	0.00290468
1.1.5.3	0.820248	0.704961	0.877975	0.0676113	0.243244	0.0699332	0.844143	1.0099	0.328657	0.244024	3.37082	0.330078	1.25182	0.990297	0.00135071	0.81462	1.21282	0.00998444	0.0857254	0.634488
1.1.5.4	0.00216238	0	0.0419846	0.00804572	0.00354741	0.212817	0.0317235	0.00984752	0.00627595	0	0.00249876	0.0285336	0.0364834	0.00951998	0.00155634	0.0555283	0	0.00294137	0	0.00666069
1.1.5.8	0.000868572	0	0.00923397	0	0	0.0120482	0	0	0	0	0	0.0625	0.0117647	0	0	0.0540632	0	0	0.00061458	0
1.1.99.-	0.000762339	0	0	0	0	0.0240964	0	0	0.000590065	0	0	0.125	0.00401396	0	0	0.109095	0	0	0	0
1.1.99.1	0.000500841	0.00504818	0.0142786	0	0	0.201229	0.0606722	0.00570393	0.00270505	0.001828	0	0.110193	0.0754787	0.0421236	0	0.0395977	0.00195875	9.15849e-05	0.00138539	0
1.1.99.10	0	0	0	0	0	0	0	0	0	0	0	0	0	0	0	0.00468384	0	0	0	0
1.1.99.21	0	0.000960461	0.00168158	0	0	0.0180723	0.00373803	0	0	0.0052293	0.00191923	0.09375	0.0588235	0	0	0.11007	0	0	0	0
1.1.99.28	0.00747437	0	0	0	0	0.0060241	0.0918031	0	0	0	0	0	0	0	0	0.0799098	0	0	0.000141282	0
1.1.99.3	0.00917876	0	0.0232558	0.00462325	0.00565556	0.00590955	0.00947361	0	0.00316467	0.00135404	0.00744985	0.00362363	0.0235294	0.000362587	0.00867895	0.12178	0.0764095	0.00184568	0.00639302	0.0089738
1.10.2.-	0.00483638	0	0.0858884	0.00332877	0	0	0.00864626	0	0	0	0	0	0	0	0.00536888	0.0827479	0	0	0	0.00308295
1.10.2.2	0.000338738	0.00979365	0.00679477	0.00787678	0.00198527	0.0339549	0.031954	0.00791764	0.00863876	0.00579515	0	0.0625	0.0941176	0.000461315	0	0.0351513	0.00598377	0.537385	0	0.00194441
1.10.3.-	0	0	1.72373	0.000326884	0.00998493	0.00533822	0.0654237	0.00972459	0.0206384	0	0.00992573	0.748523	1.37596	1.99	0.00954481	2.06959	2.23708	2.47363	0.00972477	0.00993657
1.10.3.12	0	0	0.0707146	0.00717983	0	0.00666116	0.0113804	0	0	0	0.00163286	0	0	0.00379622	0.0030179	0.173375	0	0	0	0.00682778
1.10.3.3	0	0	0	0	0	0	0	0	0	0	0	0.00581247	0.0235294	0	0	0.0253708	0.00657445	0.00429669	0.00682844	0.00961418
1.10.9.1	0	0	0	0	0	0.0240964	0.00959784	0	0	0	0	0	0	0	0	0.0665527	0	0	0	0
1.11.1.-	0	0	0	0	0	0.0301205	0	0	0	0.00096211	0	0.125	0.109321	0.166667	0	0.117994	0	0.0972486	0	0
1.11.1.1	0.00774702	0.00542023	0.0083122	0.00551829	0.00944324	0.00778787	0.00882019	0.00602627	0.00814059	0.00917291	0.000127254	0.0091157	0.488994	0.00936903	0.0075584	0.0612493	0.00909936	0.000881058	0.00935335	0.00883653
1.11.1.10	0	0	0.0697674	0.134644	0	0.0376598	0.0288797	0	0.272116	0.00338079	0	0.156149	0.0229777	1.35486	0.10309	0.00429752	0	0.164522	0	0
1.11.1.15	0.990252	0.990196	2.58555	0.355446	1.24966	0.375412	0.89724	0	0.197745	2.09041	1.43074	0.367526	1.49224	1.78036	2.20239	2.01253	4.07653	3.14623	0.00177957	1.09381
1.11.1.21	0	0	0.0238207	0	0	0.0176959	0.0262841	0	0.183976	0.0021385	0	0.078851	0.00558267	0.0718768	0	0.0454941	0	0	0	0
1.11.1.5	0	0.00948308	0.216617	0.000486462	0.00792578	0.0114251	0.0565221	0	0.00812257	0.00429634	0	0	0.0300271	0.00867958	0.0063031	0.119784	0.771242	0	0.00763093	0.00344381
1.11.1.6	0	0.0066333	0.530893	0	0	0.109593	0.0440178	0.00993387	0.00895059	0.0096717	0	0.00175144	0.235294	1.71981	0	0.37494	1.23484	0.00773032	0	0
1.11.1.9	0	0.00551696	0.117221	0	0.0293494	0.091963	0.205825	0	0	0.166127	0.0229606	0.106896	0.00371276	0.991042	0.804294	0.0589192	0	0.0116094	0.0474957	0.181294
1.12.2.1	0	0	0	0	0	0.0126525	0.252149	0	0.0285803	0.00556964	0	0.03125	0.0470588	0	0	0.0269321	0	0	0	0
1.12.5.1	0.00910918	0.00295617	0.00248904	0.00656926	0.0063071	0	0.00955996	0	0.00851948	0.0075362	0	0.003759	0.127468	0.0087653	0.00225139	0.15847	0	0.00244818	0	0
1.12.7.2	0.805445	0.00673884	0.00985881	0.0145815	0.990593	0.0370054	0.227191	0.00137701	0.12293	0.0188891	0.0863358	0.00737331	0.114046	0	0.0149751	0.0860651	0.00993103	0.0095136	0.00031268	0
1.12.98.1	0.000666066	0.00273069	0	0.00954762	0	0.0060241	0.0049921	0.00472994	0.000903715	0.00596721	0.00906415	0.00926911	0.00900695	0.00802366	0.00957213	0.129196	0	0.00826949	0.00294382	0
1.12.99.-	0	0	0	0.00722083	0	0.0180723	0	0.00240315	0.0049349	0	0	0	0.0352941	0	0	0.0327869	0	0	0	0
1.12.99.6	0	0.00712277	0.134264	0	0	0.0394631	0.457382	0	0	0.00736042	0	0.0876853	0.149495	0.21586	0	0.489908	0.314454	0	0	0
1.13.-.-	0	0	0.00763142	0	0	0.0060241	0	0	0.333333	0	0	0	0	0	0.00181412	0.0394223	0	0	0	0
1.13.11.1	0.00128162	0	0.00375616	0.00985197	0	0.0240964	0.0483871	0	0	1.98281e-05	0	0.03125	0.0503602	0.0109376	0.00047061	0.142857	0.00863104	0.0673552	0	0
1.13.11.11	0.000864189	0	0.0465116	0	0	0.0994195	0	0	0	0	0	0.0625	0.0352941	0.156368	0	0.130546	0	0	0	0
1.13.11.16	0	0.00541153	0.00463321	0	0.00338777	0	0	0	0	0	0.00388758	0.00946723	0	0	0	0.0647931	0	0	0	0.00768929
1.13.11.27	0	0	0.00530928	0	0	0.0103773	0.0322581	0	0.113609	0	0	0.3125	0.0588235	0.033994	0	0.0821247	0	0.0122992	0	0
1.13.11.3	0	0	0.0465116	0	0	0.0652882	0.000900844	0	0	0	0	0.153402	0.0941176	0.00858504	0	0.0643898	0	0.0226956	0	0
1.13.11.37	0	0.00473261	0	0	0	0.0120482	0.016129	0	0	0	0	0.03125	0	0.225742	0	0.018345	0	0	0	0
1.13.11.39	0.00266798	0	0.0548266	0.00700219	0.00622387	0.148855	0	0	0.0092636	0	0	0.00419193	0.0352941	0.00950942	0.00924726	0.0850898	0	0.27592	0	0.0034463
1.13.11.4	0.831179	0	0.0016275	0.0046754	0.00441324	0.0301205	0.0322581	0	0	0.3	0.00692864	0.0625	0.0352941	0	0	0.020116	0.00567503	0	0	0
1.13.11.41	0.000341194	0.00540469	0	0.00819043	0	0.0241203	0	0	0	0	0	0.0625	0.0117647	0	0	0.0218579	0	0	0	0
1.13.11.5	0	0.0030779	0.00397272	0	0	0.0421687	0.0156798	0	0.0384779	0	0	0.15625	0.0180546	0.145485	0	0.0172561	0	0	0	0
1.13.11.53	0	0	0.00669166	0.00441391	0.00580711	0.0393662	0.00538901	0.0025951	0.00584797	0	0.00522491	0.00685614	0.0235294	0.00945289	0.000407234	0.0397562	0.00422529	0	0.00302954	0.00860919
1.13.12.-	0	0	0.00271017	0	0	0.0361446	0	0	0.00248887	0.0740314	0	0.1875	0.0705882	0.166667	0	0.112022	0	0	0	0
1.13.12.16	0.00994586	0.0012114	0.0093725	0.00921657	0.00901094	0.262729	0.142952	0.00135099	0.00951893	0.00930646	0.00997788	0.447911	0.116193	0.0207755	0.00939635	0.151295	0.00799498	0.513853	0.385231	0.00938001
1.14.-.-	0	0	0.0165669	0	0	0.0106037	0.0312862	0	0	0.00226472	0	0.0494619	0.0108052	0.152963	0.000790467	0.0243152	0	0.00358171	0.00384321	0
1.14.11.-	0.00950174	0.000144895	0.00831283	0.00241448	0	0.233368	0.00537774	0	0.00990216	0	0.0042653	0.0775594	0.0116618	0.0209444	0.000317169	0.123358	0.00516753	0.00330721	0.000251795	0.00449478
1.14.11.17	0.00691346	0	0.00887185	0.000448585	0.00153059	0.23163	0.00261194	0.00844625	0.00519272	0.007512	0.00172672	0.0966633	0.0492314	0.0850152	0.00485767	0.0805541	0.00640547	0.00448861	0.00686443	0.00283324
1.14.12.10	0	0	0	0	0	0.0120482	0.179788	0	0	0	0	0	0.0235294	0	0.00785655	0.131148	0.0018016	0	0	0
1.14.12.17	0	0	0.0232558	0	0	0.00303834	0.114627	0	0.145989	0	0	0.0625	0.0705882	0.0612715	0	0.0913106	0	0	0	0
1.14.13.-	0.00927626	0	0.0355156	0.00741527	0.00188465	0.869494	0.0419272	0.00366659	0.00986863	0.00161431	0.00387772	0.0168052	0.104003	0.116864	0.00913051	0.0537159	0	0.0826183	0.00948189	0.00973655
1.14.13.1	0.00269281	0	0	0	0	0.202676	0.016129	0.000660876	0	0.00261927	0.00344662	0.0458524	0.117647	0.00648635	0	0.0429112	0	0.401364	0.00879679	0.00264378
1.14.13.127	0	0	0.0232558	0	0.00356169	0.0180723	0.00288475	0	0.00257024	0	0	0.0428981	0.0602237	0.166667	0	0.21975	0	0	0.00259475	0
1.14.13.151	0	0	0	0.00170203	0.00040755	0.0171996	0.00572504	0.00675735	0	0.00902694	0.00674918	0.03125	0.0352941	0.566297	0	0.0768931	0.00879746	0	0	0.000677886
1.14.13.2	0	0	0	0	0	0.0421687	0.016129	0	0	0	0	0.1875	0.0589622	0.333333	0	0.0474715	0	0	0	0
1.14.13.22	0.00966634	0	0	0.000252286	0.00552075	0.00856865	0	0	0	0	0.00912567	0.00783119	0.0916392	0.00761806	0.00813421	0.167838	0.00983044	0.00383269	0.00455381	0.00811787
1.14.13.39	0.0065122	0	0.0232558	0.00800346	0.00955193	0.0584765	0.016129	0	0.00876544	0	0	0	0.0117647	0.000948888	0.00270232	0.098751	0.00145687	0	0.00372646	0
1.14.13.40	0	0	0.00495556	0	0.00520955	0	0	0	0	0.00343978	0	0.00875727	0	0	0	0.0226386	0	0	0	0
1.14.13.81	0	0	0.162791	0	0	0.0146444	0.0322581	0	0.0158498	0	0	0.0625	0	0	0.31055	0.0229165	0.303605	0	0.1	0
[truncated: 1,405 more rows]
