# Supplementary material for: Modeling interaction networks between host, diet, and bacteria predicts obesogenesis in a mouse model
Source: Front Mol Biosci. 2022 Nov 15;9:1059094. doi: 10.3389/fmolb.2022.1059094 (PMC9705962; doi:10.3389/fmolb.2022.1059094)
Supplement: Supplementary file 3 [file Table1.xlsx]

## Sheet: Gradient
MG-Rast	Mouse	Timepoint	% HF Diet*	Sample	Anaerostipes	Atopobium	Bacteroides	Blautia	Butyrivibrio	Clostridiales	Clostridium	Collinsella	Desulfotomaculum	Erysipelotrichaceae	Eubacterium	Lachnospiraceae	Lactobacillus	Lactococcus	Oribacterium	OTHER	Parabacteroides	Porphyromonas	Ruminococcaceae	Ruminococcus
4.59859e+06	1	1	0	GRAD001	0.00391754	0	0.0624502	0.00069133	0.568043	0.0725897	0.416642	0.000230443	0	0	0.728201	6.28534	0.0433234	0.000230443	0.00184355	0.879833	0.0216617	90.4477	0.396593	0.0707461
4.59948e+06	2	1	0	GRAD002	0.00898122	0	0.0161662	0.000898122	2.02661	0.156049	1.72394	0.0145945	0	0.0168398	1.84452	6.29763	1.81443	0.000449061	0.0101039	1.39905	0.084648	83.2159	1.14825	0.220938
4.59769e+06	3	1	0	GRAD003	0.217193	0	0.00265679	0.0157747	0.49599	0.0408482	1.04943	0.00149445	0.00016605	0.00464939	0.104777	5.13757	0.0325457	0.00016605	0.00564568	0.211547	0.0365309	92.515	0.0516414	0.0763828
4.59773e+06	4	1	0	GRAD004	0.000558148	0	0.000558148	0.00167444	0.018977	0.00837222	0.0122793	0	0.0011163	0.00502333	0.00167444	0.0742337	0.0011163	0	0.000558148	0.0139537	0.00279074	99.8158	0.0334889	0.00781407
4.59946e+06	5	1	0	GRAD005	0.0440329	0	0.00118652	0.00145019	0.0226756	0.0147655	0.179823	0	0.000131835	0.0441648	0.0148974	0.96912	1.13708	0.00026367	0.000791011	0.0685543	0.0160839	97.4553	0.0093603	0.0203026
4.59863e+06	6	1	0	GRAD006	0.0180364	0	0.0175489	0.0155991	2.05908	0.579115	4.95051	0.000974942	0.00682459	0.000487471	0.676853	11.9837	0.216924	0.000243735	0.00243735	3.06059	0.0170615	72.716	3.48395	0.194013
4.59804e+06	7	1	0	GRAD007	0.0301006	0	0.00848475	0.00121211	2.43512	0.130301	1.30483	0.00121211	0.00545448	0.00444439	2.042	9.66938	3.36158	0.00101009	0.00989887	0.621003	0.101009	79.8766	0.237775	0.158584
4.59866e+06	8	1	0	GRAD008	0.0058654	0	0.0254167	0.00629987	1.92754	0.536792	6.69785	0.00543092	0.000434474	0.0986255	5.4344	11.7821	0.27285	0.000434474	0.0510507	0.955408	0.0171617	69.4695	0.252429	2.46042
4.59802e+06	9	1	0	GRAD009	0.0103221	0	0.00305302	0.00116306	0.474818	0.0678934	0.966936	0.00290764	0.0100314	0.00145382	0.524829	2.0102	0.0321294	0.000145382	0.00188997	2.06486	0.0123575	93.4062	0.205716	0.203099
4.59884e+06	10	1	0	GRAD010	0.365053	0	0.0166078	0.0130946	1.87573	0.055253	1.1897	0.00734578	0	0.172466	0.314591	2.76169	1.08462	0.000958145	0.00862331	2.13475	0.0386452	89.408	0.0907044	0.462145
4.59836e+06	11	1	0	GRAD011	0.00928615	0.00832551	0.0137691	0.00928615	2.76599	1.05094	6.8804	0	0.0195329	0.00160106	1.73811	29.3612	0.128405	0	0.00704467	0.954873	0.0188925	51.5545	5.08529	0.39258
4.59988e+06	12	1	0	GRAD012	0.138885	0	0.00694423	0.00292389	0.690037	0.184022	1.30716	0.0239393	0.895075	0.00694423	0.331313	5.78838	0.259312	0.000365486	0.038376	1.05114	0.0727317	88.9495	0.100326	0.15259
4.59907e+06	13	1	0	GRAD013	0.0116927	0	0.00840826	0.0187872	0.877612	0.0709447	1.29093	0.00105103	0	0.00788275	0.122971	2.39438	0.0739664	0.000525516	0.00643758	3.45593	0.0289034	91.4601	0.0756744	0.0938047
4.59909e+06	14	1	0	GRAD014	0.0043263	0	0.0023598	0.0058995	0.322375	0.0645012	1.225	0.0015732	0.0002622	0.0200583	0.521253	3.73268	0.346628	0.0002622	0.0034086	0.21212	0.0399855	93.0341	0.304414	0.158762
4.59984e+06	15	1	0	GRAD015	0.00492202	0	0.00984404	0.018412	4.11955	0.273993	0.769112	0.00218757	0.0224225	0.00473973	0.283472	4.44076	0.061981	0.000729189	0.00473973	0.342901	0.0681791	89.0707	0.170995	0.330322
4.59839e+06	16	1	0	GRAD016	0.000126017	0	0.00226831	0.000126017	0.0243213	0.00806511	0.0550695	0.000378052	0	0.00453662	0.0158782	0.112785	0.000126017	0.000126017	0.000252035	0.00932528	0.0209189	99.7165	0.014744	0.014492
4.59879e+06	17	1	0	GRAD017	0.175329	0.0164739	0.0141205	0.0164739	1.63209	0.0470682	0.667192	0	0.10002	0.0611887	0.0835461	3.17828	0.638951	0	0	3.16534	0.0635421	89.885	0.123554	0.131791
4.59842e+06	18	1	0	GRAD018	0.00201413	0	0.00447586	0.0205889	0.606031	0.224017	2.21891	0.00425206	0.000223793	0.151284	2.18757	2.94377	0.0635571	0	0.00962309	10.3074	0.0382686	80.7294	0.119953	0.368587
4.59876e+06	19	1	0	GRAD019	0.0257921	0	0.00414277	0.0430314	0.0610725	0.00788463	0.325408	0.00200457	0.000133638	0.00374186	0.0954174	0.867978	0.0136311	0	0.00187093	3.96851	0.0175066	94.4535	0.0316722	0.0767081
4.59979e+06	20	1	0	GRAD020	0.00766939	0	0.00166726	0.0051685	0.144051	0.0286768	1.28162	0.00266761	0.000166726	0.0313445	0.114374	0.441157	0.231082	0.000166726	0.0051685	5.45477	0.0146719	91.9732	0.0211742	0.241252
4.59911e+06	21	1	0	GRAD021	0.0257114	0	0.00402709	0.00681508	0.407976	0.0580831	0.281897	0.00247821	0.0326814	0.00108422	0.110435	1.80274	2.77358	0.00108422	0.00604064	1.75302	0.0108422	92.3687	0.0992833	0.253552
4.59888e+06	22	1	0	GRAD022	0.00906908	0	0.00390474	0.00113364	1.7104	0.220933	0.681315	0.0046605	0	0.00226727	0.252927	6.23877	1.20682	0.00151151	0.00642393	0.488345	0.0214131	88.4897	0.484692	0.175713
4.59827e+06	23	1	0	GRAD023	0.00386537	0	0.00817674	0.0121908	0.48659	0.0939581	2.09369	0.000446004	0.000148668	0.0355316	0.254371	2.29409	0.0352343	0.000148668	0.00282469	1.00024	0.0228949	93.0138	0.107338	0.534461
4.59833e+06	24	1	0	GRAD024	0.0437002	0	0.00448207	0.049863	3.5963	0.285732	4.96053	0.00392181	0	0.143426	1.85782	18.2958	1.7693	0.000560259	0.0313745	0.992778	0.0246514	66.3878	0.510956	1.04096
4.59886e+06	25	1	0	GRAD025	0.00727981	0	0.0145596	0.00920278	1.34127	0.108785	1.15461	0.0174441	0.00906542	0	0.599692	4.75633	0.281028	0.000137355	0.00453271	0.931678	0.0538431	90.1092	0.505191	0.0961484
4.59916e+06	26	1	0	GRAD026	0.0126718	0	0.00445226	0.00496598	1.57285	0.940454	1.79323	0.00273985	0.00136993	0.000684963	0.23734	28.7837	0.0513722	0.000171241	0.00479474	0.173467	0.024145	65.4436	0.80466	0.143329
4.59979e+06	27	1	0	GRAD027	0.00246219	0.00318636	0.0179595	0.00463471	2.10213	0.150049	0.833957	0.00246219	0.239701	0.000434504	0.692164	3.41882	0.960977	0.000724173	0.00391053	1.39649	0.0165111	89.3686	0.532846	0.252012
4.59976e+06	29	1	0	GRAD028	0.0642483	0	0.0126026	0.0457151	1.37986	0.123802	4.4487	0.00593061	0.000247109	0.0506573	1.9015	6.97366	0.777157	0.000988435	0.00667194	0.273055	0.318276	82.7068	0.264406	0.645695
4.59943e+06	30	1	0	GRAD029	0.0290532	0	0.00584607	0.0186011	0.884705	0.328974	0.605334	0.000885768	0.000177154	0.0290532	1.6369	1.62592	0.314448	0.000354307	0.00106292	0.25209	0.338895	93.0896	0.504179	0.333934
4.59775e+06	31	1	0	GRAD030	0.026096	0	0.0083741	0.0157745	0.279656	0.0810146	0.162613	0.000194747	0.0134375	0.00701087	0.0607609	2.6392	1.1157	0.000194747	0.00116848	0.266413	0.0889992	94.8902	0.154044	0.189099
4.59812e+06	32	1	0	GRAD031	0.0136518	0	0.0100457	0.000772744	1.94834	0.190868	0.870367	0.00463646	0.000515163	0.000515163	0.0605316	6.17319	0.943778	0	0.00206065	1.20213	0.0164852	88.4449	0.0762441	0.0409554
4.59852e+06	33	1	0	GRAD032	0.00163976	0	0.0247455	0.00804975	1.0256	0.12492	0.462563	0.00119256	0.529942	0.00327953	0.0529197	3.00479	0.206163	0.00014907	0.00924231	0.682291	0.0655906	93.4089	0.274437	0.113591
4.59857e+06	34	1	0	GRAD033	0.0121984	0	0.0322899	0.00215266	0.583515	0.176088	0.19173	0.00373128	0.000287021	0.0100458	0.651826	2.68652	0.0414746	0.00157862	0.00114809	0.771227	0.033438	94.6423	0.124424	0.034012
4.5981e+06	35	1	0	GRAD034	0.00515071	0	0.00840379	0.00406635	0.155064	0.0894597	0.781282	0.00243981	0	0.0723811	0.763661	2.31159	0.153708	0	0.00162654	3.92457	0.0414768	91.298	0.0943394	0.292777
4.59765e+06	1	2	0	GRAD035	0.00406319	0	0.0319035	0.00090293	1.13438	0.196989	0.517831	0.00150488	0.000150488	0.00150488	0.115876	5.90246	0.0130925	0.000300977	0.0179081	0.160872	0.0705791	91.2536	0.472383	0.103687
4.59797e+06	2	2	0	GRAD036	0.0196436	0	0.00740658	0.00225418	1.14303	0.174699	0.582705	0.0025762	0.000161013	0.0025762	0.0660152	5.51565	0.428616	0.000322025	0.00644051	0.326695	0.0466937	91.2886	0.315102	0.0708456
4.59868e+06	3	2	0	GRAD037	0.00142836	0	0.0914152	0.00999854	0.403433	0.030313	0.24917	0.000317414	0.000317414	0.172673	0.0974461	2.77356	0.208382	0.000317414	0.00190448	0.200606	0.0737987	95.5518	0.0411051	0.09205
4.59866e+06	4	2	0	GRAD038	0.00651261	0	0.0110041	0.0103303	2.33915	0.145748	0.70718	0.00224573	0.0568169	0.0024703	0.693256	5.98666	0.0628804	0.000673718	0.00449146	0.218285	0.0258259	88.9048	0.621168	0.200543
4.59801e+06	5	2	0	GRAD039	0.0163296	0	0.169012	0.00228615	0.138639	0.0342923	0.531204	0.000326593	0.000163296	0.0244945	0.171951	1.87873	0.0117573	0.000163296	0.00244945	0.405302	0.0377215	96.3601	0.110878	0.104183
4.59764e+06	6	2	1	GRAD040	0.0010503	0	0.0168048	0.0010503	0.852317	0.077197	1.09021	0	0.0414868	0.000525149	0.40489	3.63246	0.750438	0	0.00577664	0.433248	0.031509	91.8234	0.619676	0.217937
4.59955e+06	7	2	1	GRAD041	0.0079698	0	0.0200172	0.00945255	3.50059	0.0407757	0.489308	0.000741376	0.0183491	0.00315085	0.887057	3.57065	1.04738	0.00352154	0.00481895	5.5164	0.29377	84.0283	0.400899	0.156801
4.59772e+06	8	2	1	GRAD042	0.193687	0	0.0272799	0.0218239	0.889325	1.46766	3.47092	0.000909331	0.00181866	0.0254613	1.42037	18.6977	0.0209146	0.000909331	0.0200053	3.41545	0.0418292	65.0026	3.11264	2.16875
4.59946e+06	9	2	1	GRAD043	0.00757845	0	0.0260019	0.00391989	0.498087	0.363766	0.329271	0.000653315	0.0291378	0.00156796	0.225524	4.57882	0.175611	0.00130663	0.000391989	0.791033	0.034495	92.6192	0.259235	0.0543558
4.59827e+06	10	2	1	GRAD044	0.0171301	0	0.0237918	0.00594795	3.60422	0.369011	4.03009	0.00285502	0	0.0335464	3.43268	5.84707	0.0475836	0	0.0311672	3.95324	0.167256	77.7311	0.350691	0.352594
4.59893e+06	11	2	10	GRAD045	0.112453	0	0.027437	0.0227997	2.6324	0.501208	9.22732	0.0115931	0.108975	0.00154574	4.36132	43.1842	0.256207	0.0162303	0.0173896	1.3761	0.0193218	30.4044	6.73751	0.981548
4.59923e+06	12	2	10	GRAD046	0.0161644	0	0.00195932	0.00538814	0.292919	0.125887	0.589267	0.00293899	0.00195932	0.00146949	0.103354	2.2204	1.36761	0.0122458	0.0078373	6.6475	0.0220424	88.0506	0.225322	0.305165
4.59973e+06	13	2	10	GRAD047	0.055264	0.000270902	0.0108361	0.0647456	6.40575	0.338628	3.51252	0.00162541	0.000812706	0.011107	3.3619	13.4795	0.680235	0.00379263	0.0330501	2.05398	0.0214013	64.8087	2.64807	2.50774
4.59975e+06	14	2	10	GRAD048	0.00636617	0	0.00885727	0.00166074	0.761726	0.131752	1.573	0.00636617	0.00027679	0.0429024	0.635233	4.0129	0.373113	0.0166074	0.00719653	7.79551	0.119573	83.4322	0.672046	0.402729
4.59918e+06	15	2	10	GRAD049	0.00604301	0	0.00472931	0.00210192	0.701515	0.10641	0.612971	0.00210192	0.00472931	0.00105096	0.526793	4.14918	0.081712	0.0614811	0.00183918	2.20281	0.0583282	90.5072	0.839453	0.129531
4.59895e+06	16	2	25	GRAD050	0.00839834	0	0.00864177	0.00206916	0.506091	0.090556	0.710451	0.00121715	0.0064509	0.00121715	0.254263	4.41923	0.630484	0.00657261	0.00438174	0.215314	0.0276293	92.4644	0.446694	0.195961
4.59823e+06	17	2	25	GRAD051	0.133641	0	0.00421468	0.181934	0.408824	0.0191417	1.04577	0.00421468	0.0319613	0.0187905	0.218812	2.06151	0.985006	0.0129953	0.000702447	3.85907	0.0602348	90.8801	0.0312589	0.0417956
4.59885e+06	18	2	25	GRAD052	0.0573543	0	0.0266813	0.0466397	0.563248	0.0445388	2.99104	0.00399169	0.000630267	0.1187	0.386564	4.09085	0.0313032	0.0483204	0.00630267	6.85247	0.0834053	81.9952	0.700016	1.95278
4.59832e+06	19	2	25	GRAD053	0.00545511	0	0.0181837	0.0103041	0.410345	0.0827358	2.03112	0.00181837	0	0.000606123	0.80281	1.63047	0.296697	0.0290939	0.00242449	0.545208	0.0360643	93.8103	0.187898	0.098495
4.59851e+06	20	2	25	GRAD054	0.00556383	0.00432743	0.00927305	0.0222553	2.38132	0.266446	7.47532	0	0	0.00865485	2.80046	2.36277	2.9309	0.0494563	0.0945852	1.43794	0.0618204	76.525	2.56987	0.994071
4.59817e+06	21	2	50	GRAD055	0.0763691	0	0.010871	0.0067944	0.510395	0.0394075	4.23536	0.00706618	0.167414	0.00597907	0.109798	2.36934	0.0695747	0.177742	0.0633238	24.5895	0.0616932	66.4414	0.414458	0.643566
4.59785e+06	22	2	50	GRAD056	0.019125	0	0.00393751	0.00262501	1.37025	0.211501	1.50169	0.00375001	0.000375001	0.00262501	0.660189	4.96782	0.0283126	0.0928127	0.0015	3.1982	0.0129375	86.2924	1.20282	0.427126
4.59935e+06	23	2	50	GRAD057	0.00454829	0	0.0138843	0.0354288	1.27568	0.331786	4.30795	0.00670275	0	0.00430891	1.61704	7.87621	0.0189113	0.0438073	0.0514675	5.15561	0.0397377	76.1703	0.875666	2.17097
4.59936e+06	24	2	50	GRAD058	0.0345801	0	0.0751943	0.0269214	0.523343	0.430046	2.14188	0.00255289	0	0.0726414	0.824584	2.17042	0.00232081	0.071713	0.0234402	0.395234	0.0621977	92.174	0.466947	0.501991
4.5978e+06	25	2	50	GRAD059	0.00351022	0	0.129672	0.00578154	1.4935	1.14454	6.42494	0.00330374	0.0142474	0.000206484	1.15321	5.34008	0.0464588	0.13153	0.0305596	1.21701	0.0856907	80.9682	1.20586	0.601693
4.59818e+06	26	2	75	GRAD060	0.00359227	0.00359227	0.0171916	0.00410545	1.95214	1.70222	10.0483	0	0.0315606	0.00102636	3.47039	12.0692	0.0123163	0.396689	0.0407979	1.5262	0.00872408	66.8685	0.61864	1.22471
4.59846e+06	27	2	75	GRAD061	0.0880265	0	0.0157521	0.00648617	4.39855	0.309019	3.64384	0.00509627	2.62829	0.00138989	0.756565	2.24607	0.012509	0.565686	0.00972925	1.02852	0.3484	82.8863	0.658809	0.391023
4.59855e+06	29	2	75	GRAD062	0.00165308	0.00231431	0.017192	0.004298	0.316234	0.0895968	3.70075	0.00479393	0.00644701	0.584859	1.61407	2.61881	0.945561	0.587173	0.00528985	15.5489	0.0970357	73.0118	0.341526	0.501709
4.59986e+06	30	2	75	GRAD063	0.0216497	0	0.00655189	0.00697918	0.327594	0.272473	2.89166	0.000997026	0	0.00683675	0.67755	1.62829	0.00156676	0.140011	0.0092581	0.582975	0.060961	92.6593	0.426015	0.27931
4.59904e+06	31	2	100	GRAD064	0.176795	0	0.0155155	0.00857433	3.26682	0.0886014	21.7543	0.0240898	1.01504	0.0106158	3.4183	2.92589	0.089418	3.79925	0.0734943	3.0198	0.0273562	51.4068	6.19843	2.68091
4.59881e+06	32	2	100	GRAD065	0.0225839	0	0.0148958	0.0026428	3.94041	0.190521	13.157	0.0139347	5.04293	0.00120127	0.597512	1.61331	0.0641478	1.90209	0.0384407	9.07199	0.0252267	59.0715	3.64009	1.58952
4.59834e+06	33	2	100	GRAD066	0.236491	0	0.0123443	0.035517	3.04406	0.383973	2.16567	0.00671358	4.91564	0.000866268	0.560259	2.2824	0.00173254	1.08738	0.0149431	7.59154	0.0288034	72.3295	4.88423	0.417974
4.5988e+06	35	2	100	GRAD067	0.18403	0	0.0321207	0.0224604	0.618263	0.142732	12.1501	0.0253585	0.0953961	0.347532	1.73669	8.72041	0.0294641	0.652558	0.0468528	8.76147	0.0227019	64.2931	1.44761	0.671154
NOTE: 104 sample missing!!!!

## Sheet: Catalog
Catalog	In Training Set	Sample	Anaerostipes	Atopobium	Bacteroides	Blautia	Butyrivibrio	Clostridiales	Clostridium	Collinsella	Desulfotomaculum	Erysipelotrichaceae	Eubacterium	Lachnospiraceae	Lactobacillus	Lactococcus	Oribacterium	OTHER	Parabacteroides	Porphyromonas	Ruminococcaceae	Ruminococcus
1B-dyr7-07	1	CATALOG001	0.00351061	0.000787331	13.3389	0.325805	0.867744	0.0230179	2.78092	0.00391961	0.000165646	6.28188	0.156453	5.17135	2.36847	0.342861	0.032209	66.0834	0.277626	0.0436594	1.4818	0.415467
2B-dyr19-06	1	CATALOG002	0.00736089	0.00013924	50.7896	0.637874	1.72689	0.0464592	5.32009	0.00225903	0.00120385	2.10996	0.323498	10.1553	0.859775	0.131492	0.0623337	23.1521	1.52598	0.0711454	2.35957	0.716976
3B-dyr31-06	1	CATALOG003	0.00486212	0.000951734	37.4897	0.342462	0.732645	0.0190095	4.07753	0.00368969	0.000178278	8.55537	0.197814	5.03936	0.572783	0.255314	0.0281727	39.3198	1.33825	0.0681859	1.55292	0.400964
3B-dyr36-06	0	CATALOG004	0.0155456	0.0010093	41.0833	0.599957	1.11086	0.0213807	9.14981	0.00429244	0.000105571	1.30453	0.292901	9.38176	0.844996	0.286716	0.0356156	31.7619	0.627351	0.081088	2.77238	0.624512
1B-dyr11-07	1	CATALOG005	0.00363596	0.689591	8.98082	0.149585	0.399643	0.00801026	2.31958	0.440268	0.000367666	17.0162	0.205318	2.43389	1.27823	0.239567	0.0111702	63.9207	0.310081	0.0453414	1.22396	0.324009
1B-dyr12-07	0	CATALOG006	0.00163078	1.05233	7.57969	0.166544	0.593427	0.00972779	2.19384	0.655462	0	9.78632	0.273616	3.00369	1.65104	0.418799	0.0152782	70.9875	0.256945	0.0458656	1.04306	0.265235
1B-dyr9-07	1	CATALOG007	0.00237105	0.00190352	4.32315	0.125384	0.464777	0.00584445	2.21165	0.0137755	0.00040909	41.138	0.0654544	1.85361	2.16174	0.571923	0.0096011	45.2471	0.175794	0.0313079	1.0466	0.549639
2B-dyr23-07	1	CATALOG008	0.0320823	0.0122533	18.6907	1.00458	3.44039	0.0487314	10.5466	0.0143887	0.0048098	4.14292	0.584312	16.4658	2.01028	1.18311	0.0324891	37.0072	0.366905	0.00671135	3.56448	0.841218
2B-dyr24-06	0	CATALOG009	0.0162119	0.00653072	29.9712	0.58313	1.40359	0.0269944	9.6813	0.0212002	0.000179185	13.0983	0.350228	8.77738	3.2508	0.222495	0.0303892	28.3754	0.965023	0.122251	2.39786	0.699503
2B-dyr24-07	0	CATALOG010	0.055992	0.00310731	13.6516	1.13373	4.65791	0.0459523	15.5153	0.00370464	0.00104985	3.49886	0.740403	19.2838	2.63832	1.17474	0.0397012	30.8566	0.152911	0.00730068	5.26615	1.27287
1A-dyr1-07	1	CATALOG011	0.0291663	0.00417494	29.5035	1.61663	4.91467	0.081815	21.4967	0.00209997	0.00584159	9.90067	1.37062	21.072	1.3916	0.315586	0.100185	0	0.8096	0.274581	5.23321	1.87731
1A-dyr3-06	1	CATALOG012	0.0035044	0.000111209	89.2105	0.192059	0.37789	0.0185331	2.28572	0.0002289	0.00150507	2.25821	0.13836	3.34561	0.172304	0.00502364	0.00939908	0	0.928684	0.0321432	0.845132	0.175108
1A-dyr3-07	1	CATALOG013	0.0207709	0.00039234	43.2135	1.00334	4.32879	0.0473897	14.5731	0.00187346	0.00230788	14.4687	0.732093	15.4575	1.2705	0.136634	0.0902701	0	0.887218	0.216051	2.49648	1.05316
1A-dyr5-06	1	CATALOG014	0.020365	0.000298539	48.3669	1.16858	2.67952	0.0382523	16.2652	0.00150379	0.00231951	6.8475	0.664775	15.3802	3.09286	0.0466121	0.072671	0	1.08032	0.165925	3.13865	0.967591
1A-dyr5-07	1	CATALOG015	0.0121377	0.00043593	53.2723	0.640042	2.05433	0.0333616	8.60512	0.00128215	0.00215971	14.7768	0.416255	9.26098	5.93165	0.47249	0.06235	0	1.51869	0.339898	2.05131	0.548376
2A-dyr13-06	1	CATALOG016	0.010112	0.000141325	54.079	0.650244	0.558295	0.0109268	6.76537	0.00210769	0.00102745	28.7717	0.182049	3.9472	2.62521	0.0979336	0.0142543	0	0.896302	0.171515	0.842453	0.374153
2A-dyr13-07	0	CATALOG017	0.0463609	0.00142282	12.4362	1.60455	2.9185	0.0730453	19.3828	0.015947	0.00236818	3.65903	0.755934	18.047	32.5621	1.0666	0.0167109	0	0.546317	0.0095491	5.01025	1.84537
2A-dyr14-06	1	CATALOG018	0.0410029	0.000164876	20.0213	2.2066	3.39149	0.0498965	24.1084	0.00209955	0.00416822	26.6313	0.954346	13.3541	4.41323	0.101983	0.0648389	0	0.76316	0.105041	2.26849	1.51832
2A-dyr14-07	1	CATALOG019	0.0238595	0.000623969	3.61996	1.02624	1.0681	0.0908163	10.1392	0.00701561	0.0016553	4.60911	0.391259	10.4873	51.1666	0.518219	0.00769454	13.235	0.263037	0.00141282	2.49422	0.848697
2A-dyr16-06	0	CATALOG020	0.0199077	0.000323733	51.956	1.00971	1.38347	0.0382821	15.9031	0.00357687	0.00349315	11.3781	0.525491	11.5235	1.47279	0.27834	0.0557243	0	0.727629	0.192735	2.69647	0.831469
2A-dyr16-07	0	CATALOG021	0.0616735	0.0064631	13.9046	2.01264	4.98343	0.103385	23.2697	0.019548	0.00959366	2.76942	1.33854	24.4977	6.19389	2.16836	0.0582112	8.21659	0.632701	0.00704737	7.51602	2.23052
3A-dyr30-06	1	CATALOG022	0.0224179	4.06757e-05	42.2542	1.32772	2.31782	0.0340844	17.5681	0.000711825	0.00149298	18.1768	0.569854	12.7243	0.876274	0.0948567	0.0526044	0	0.670267	0.0857643	2.20129	1.0214
1A-dyr2-07	0	CATALOG023	0.0199165	0.00043902	46.5406	0.974317	3.38094	0.0444709	13.8189	0.00278938	0.0036353	11.1299	0.597786	14.157	3.96303	0.300499	0.0949081	0	0.761038	0.0967183	3.08677	1.02626
1A-dyr4-07	1	CATALOG024	0.0490632	0.00086281	18.2128	2.08392	7.71543	0.0625577	26.8245	0.00197423	0.00586418	6.67168	1.58497	28.2283	0.744101	0.200689	0.144652	0	0.488993	0.12834	4.73363	2.11768
1	1	CATALOG025	0.0199651	0.00275911	57.4471	0.601262	1.6896	0.0229302	6.62515	0.00228453	0.000308313	2.30915	0.388757	11.8648	1.58504	0.00631682	0.0225507	13.6166	0.526067	0.0283766	2.60795	0.633086
2	1	CATALOG026	0.0573068	0.00514064	32.4208	1.27425	2.80735	0.0510077	12.685	0.0220873	0.000358974	1.4174	0.83697	20.3568	22.8708	0.00609907	0.0547091	0	0.330801	0.019822	3.73227	1.05111
4	1	CATALOG027	0.0143246	0.00165819	71.173	0.620904	2.13079	0.0425778	6.08644	0.00119372	0.00383727	2.56005	0.370817	12.353	0.449313	0.00182314	0.0361589	0	0.83603	0.162825	2.47383	0.681444
5	0	CATALOG028	0.0496097	0.00501494	42.0468	1.30886	3.96175	0.052061	13.9086	0.0139463	0.00047427	2.08478	0.986905	22.9533	6.7151	0.00383046	0.066222	0	0.427329	0.017815	4.19373	1.20385
7	1	CATALOG029	0.0178779	0.00269508	71.6681	0.595284	2.08085	0.0329915	6.23066	0.000957505	0.000716455	0.546556	0.386285	12.9025	0.790716	0.00224645	0.0274864	0	1.01907	0.0969253	2.92187	0.676187
8	1	CATALOG030	0.0747404	0.00536249	17.4681	2.13042	5.75205	0.0680915	22.9561	0.0133424	0.0012321	2.08747	1.55019	31.0416	7.99614	0.0407933	0.0848634	0	0.107544	0.00500499	6.42231	2.19474
10	1	CATALOG031	0.0279161	0.0019901	60.8707	0.893166	3.48955	0.0405428	8.35398	0.00102828	0.000484818	1.3385	0.567439	18.2854	0.934019	0.0120032	0.0449391	0	0.876199	0.126461	3.17866	0.95701
11	0	CATALOG032	0.0288174	0.00282685	12.0428	0.862263	2.09447	0.0357266	8.78209	0.00699851	0.000442553	1.40843	0.681006	16.7848	52.9694	0.0205495	0.0230196	0	0.152083	0.0125218	3.23687	0.854892
13	1	CATALOG033	0.0208412	0.00255019	66.5682	0.72773	2.2777	0.0311717	8.04139	0.00113879	0.000214568	1.95334	0.462845	14.0981	0.563851	0.00307782	0.0363183	0	0.842036	0.10217	3.39087	0.876535
14	1	CATALOG034	0.039985	0.0073255	32.6742	1.29225	3.81935	0.0701882	14.7005	0.00834294	0.00383063	1.74502	0.971377	22.9251	7.69863	0.00491928	0.0509835	7.20823	0.418549	0.0238588	5.04887	1.28853
16	0	CATALOG035	0.013577	0.00135011	69.1226	0.507523	1.79122	0.0247419	5.62626	0.00106568	0.000565076	1.79754	0.300084	10.6251	1.92822	0.0113015	0.0249923	4.12841	0.933582	0.121649	2.435	0.605181
17	1	CATALOG036	0.0552412	0.0136248	20.2607	2.09232	4.60414	0.136338	25.1546	0.0225282	0.00348714	1.50074	1.48742	27.0714	6.42273	0.0244842	0.10906	0	0.135288	0.0122758	8.7872	2.10644
19	0	CATALOG037	0.0183182	0.00315152	68.2367	0.617136	2.31244	0.023445	7.10645	0.00173728	0.000520001	3.06999	0.359193	13.2317	0.628284	0.00248576	0.0295061	0	0.810485	0.107492	2.67593	0.765022
20	1	CATALOG038	0.0571759	0.0125575	31.6955	1.57822	4.5731	0.0797913	18.7484	0.0113351	0.000727888	1.2046	1.15024	25.6521	6.06624	0.0107794	0.0734156	0	0.312405	0.0220033	7.05164	1.69976
22	1	CATALOG039	0.0162366	0.00301838	68.8441	0.639798	2.42809	0.0288277	7.52266	0.00214492	0.000521261	1.08142	0.414476	14.0377	0.575319	0.00412078	0.0303951	0	0.751361	0.0804009	2.86978	0.669659
23	1	CATALOG040	0.0642974	0.00813645	34.7682	1.46734	3.92083	0.0696458	15.3261	0.0180639	0.00040887	0.596613	1.07028	22.6722	12.8489	0.0159659	0.0889207	0	0.463839	0.0278379	5.13258	1.43985
25	1	CATALOG041	0.0202544	0.00275578	59.2657	0.861774	2.86102	0.0405392	9.20293	0.00264963	0.00151589	3.02355	0.530967	16.4215	2.78553	0.0260292	0.0357955	0	0.834449	0.0928653	3.04283	0.947365
26	1	CATALOG042	0.0769615	0.00872189	26.3108	1.88616	5.10385	0.0725475	22.9819	0.0183045	0.00234688	0.768343	1.22441	27.8811	4.99621	0.0205423	0.0944001	0	0.196069	0.0128533	6.36504	1.97948
28	1	CATALOG043	0.0163347	0.00228356	67.3645	0.532418	1.84603	0.0256609	5.89686	0.00168696	0.0011891	3.50974	0.39024	11.1706	3.65571	0.00683012	0.0288428	1.36823	0.857331	0.0813706	2.59755	0.64653
29	0	CATALOG044	0.0394184	0.00551169	43.4225	1.26412	4.799	0.0533347	14.7494	0.0109742	0.000551169	0.731757	1.02246	23.7493	3.26788	0.00128934	0.0640443	0	0.506494	0.0199307	5.04743	1.24458
31	0	CATALOG045	0.00498331	0.222155	53.1956	0.302558	0.904508	0.0185531	3.58173	0.132541	0.000558974	7.52048	0.248536	5.58611	0.445331	0.00410266	0.0201442	23.8849	1.48805	0.238044	1.73485	0.466249
32	0	CATALOG046	0.0421528	0.29462	19.5823	1.05703	3.84916	0.0503477	12.6328	0.186355	0.000908235	7.46606	0.772322	18.0624	16.8096	0.00239347	0.0677762	13.2557	0.355214	0.0138906	4.49846	1.00042
34	1	CATALOG047	0.00457568	0.00101548	62.9561	0.260965	0.851112	0.0186085	3.15095	0.00208314	0.000324311	2.61966	0.180879	5.5999	0.501677	0.00271731	0.0204701	19.4304	2.08195	0.214128	1.69809	0.404429
35	0	CATALOG048	0.063733	0.0167445	13.0035	1.78924	5.16704	0.0938883	18.7249	0.0145379	0.000739874	3.90921	1.19754	26.3937	20.5676	0.00201843	0.102273	0	0.568889	0.0212876	6.83222	1.53095
37	1	CATALOG049	0.00693004	0.331397	55.3863	0.332956	1.14823	0.0207739	4.19788	0.205867	0.00128504	8.49333	0.279373	6.52815	0.121041	0.000738899	0.0205607	18.9816	1.19379	0.0487352	2.19088	0.510216
38	0	CATALOG050	0.0176045	0.0215736	16.3711	1.03388	2.77017	0.0646703	12.1201	0.0186785	0.00106934	3.14965	0.751357	18.1423	18.9424	0.00413728	0.0434741	19.9888	0.551292	0.0240018	5.04228	0.941324
40	1	CATALOG051	0.00407507	0.288446	44.2182	0.210251	0.633671	0.0168413	2.81552	0.177206	0.000264481	7.75689	0.196023	4.13092	0.442875	0.00067058	0.0165066	36.1038	0.866146	0.090307	1.69041	0.340932
41	1	CATALOG052	0.0325052	0.0123854	23.6401	1.30375	4.01479	0.0742897	14.8874	0.0118628	0.000726402	0.598546	0.985799	22.9932	5.17367	0.00332891	0.0554579	18.0703	0.764978	0.0370517	6.02591	1.31397
43	0	CATALOG053	0.00940927	0.109094	60.1907	0.511017	1.62452	0.0297472	5.66864	0.06901	0.00162049	3.9496	0.339374	9.5796	0.152482	0.00103241	0.0341086	13.04	1.29848	0.122702	2.58017	0.688696
46	1	CATALOG054	0.00463994	0.0663755	66.9967	0.413521	1.52697	0.0312955	4.47845	0.0418496	7.43291e-05	1.70807	0.265792	8.41773	0.40815	0.00142802	0.0353176	9.49001	2.87201	0.306689	2.33438	0.600507
47	1	CATALOG055	0.0363553	0.0179764	14.9117	1.54868	5.15704	0.0984731	18.887	0.0206595	0.00138177	5.05792	1.27041	24.5935	14.6238	0.00311904	0.0923209	3.74342	0.559932	0.0218668	7.64173	1.71275
49	1	CATALOG056	0.00821269	0.00211453	63.002	0.47903	1.54597	0.0302927	5.03486	0.00361075	0.000698551	0.40221	0.278983	9.06086	0.386514	0.00112806	0.031246	14.0155	2.44469	0.286729	2.42636	0.559009
50	0	CATALOG057	0.0249299	0.494864	19.4765	1.07955	3.76094	0.0601492	12.0926	0.300305	0.000628484	6.44397	0.808354	17.4255	15.8265	0.00444652	0.0583285	15.9405	0.375924	0.0158168	4.81732	0.992764
52	1	CATALOG058	0.036032	0.0127066	25.2741	1.41395	5.23811	0.075173	16.8982	0.0165843	0.00174194	1.56894	1.07615	24.995	2.23314	0.00769557	0.088032	11.6997	1.08126	0.0249957	6.81984	1.4386
1900-02-23	1	CATALOG059	0.0463043	0.0145019	29.5836	1.75197	5.67508	0.0636905	20.5672	0.00890467	0.000782339	1.18833	1.35724	26.4072	2.95588	0.00599157	0.0863474	0	1.37802	0.0302759	7.06248	1.81622
2016-01-01	1	CATALOG060	0.0602709	0.020851	4.51464	2.47198	9.94711	0.14216	30.7661	0.0147306	0.00117222	1.03977	1.8606	30.4474	1.38978	0.7551	0.202311	0	0.49034	0.0642129	12.5465	3.26503
2016-01-02	1	CATALOG061	0.052851	0.013189	4.32644	2.37782	9.24347	0.129662	28.8426	0.0217287	0.00177435	1.22993	2.10905	30.5523	2.18156	4.27907	0.169291	0	0.602306	0.0757183	10.773	3.01827
2016-01-03	0	CATALOG062	0.0579773	0.0191485	5.57323	2.39959	9.14979	0.160608	30.0037	0.0162762	0.00188293	1.03813	2.25026	29.5109	2.07628	1.80349	0.194892	0	0.750869	0.0952105	11.6774	3.22042
2016-01-04	1	CATALOG063	0.0699253	0.0129789	3.45171	2.29577	10.075	0.121711	30.0271	0.0204242	0.000763645	0.903925	1.8458	31.1392	2.37771	2.76839	0.210443	0	0.45077	0.0522176	10.9695	3.20663
2016-01-07	0	CATALOG064	0.0588858	0.0182241	5.19106	2.41967	8.66003	0.196713	29.2959	0.00902775	0.000622567	1.00179	1.96213	29.9014	2.36801	2.26483	0.172709	0	0.665641	0.0768992	12.5175	3.21891
2016-01-05	0	CATALOG065	0.0628564	0.0224645	4.54821	2.56049	7.61802	0.184497	31.8493	0.00816691	0.00130582	1.05787	2.01069	29.8913	0.298074	1.67892	0.136385	0	0.499501	0.0565487	14.0802	3.43522
2016-01-06	0	CATALOG066	0.0529202	0.00897676	2.90951	2.56356	7.84416	0.124265	25.3593	0.0112851	0.000914775	1.39966	1.90722	29.6932	6.46433	9.70266	0.155918	0	0.446183	0.0491585	8.72568	2.58111
2016-01-08	1	CATALOG067	0.057061	0.0230604	3.89482	2.49305	8.60059	0.192375	31.0894	0.00976044	0.000986769	1.0385	2.36069	28.8876	2.74967	1.83584	0.157805	0	0.465359	0.0543796	12.8387	3.25038
2016-02-01	1	CATALOG068	0.0259548	0.00292859	6.21946	1.31732	4.47699	0.0709146	15.7319	0.0113119	0.000839716	3.80596	1.87842	20.7134	7.52632	0.000909113	0.108521	28.567	0.0555878	0.0267182	6.54456	2.91499
2016-02-02	1	CATALOG069	0.0404332	0.00337435	4.41434	2.61075	8.36319	0.135961	31.2855	0.00624698	0.0010428	1.48267	2.35098	33.2427	0.308466	0.00137729	0.236636	0	0.0483034	0.0225285	11.1335	4.31206
2016-02-03	1	CATALOG070	0.0167367	0.00282262	13.0021	1.20407	5.19146	0.0613416	15.0899	0.0103134	0.000134798	7.92916	1.95017	19.8718	2.18795	0.000151082	0.100917	24.6996	0.198813	0.0967091	5.72456	2.66131
2016-02-04	0	CATALOG071	0.0205878	0.00209033	9.21126	1.20713	4.92743	0.0620452	15.1051	0.00851908	0.000617633	6.1257	3.41348	19.7929	0.82798	0.000130941	0.10502	30.6705	0.10929	0.0523766	5.98458	2.37326
2016-02-05	1	CATALOG072	0.0235134	0.00205742	5.74318	1.30604	4.80567	0.0720386	15.0416	0.0114895	0.000434197	1.96069	3.51677	21.1354	1.49917	6.15223e-05	0.0927217	37.1309	0.0277218	0.0193719	5.63202	1.97914
2016-02-06	0	CATALOG073	0.0152586	0.00282284	9.20205	0.875687	3.29571	0.0474337	11.4129	0.0172295	0.00152586	2.48918	1.96244	15.4898	0.600648	5.36593e-05	0.0715938	48.2789	0.0877031	0.0471744	4.5051	1.59677
2016-02-07	0	CATALOG074	0.0246683	0.00260779	8.09281	1.06265	3.83574	0.0638038	13.4805	0.0138847	0.00069353	5.61184	1.19805	17.1225	1.72597	7.6824e-06	0.0881432	40.0542	0.078672	0.045601	5.56877	1.9289
2016-02-08	1	CATALOG075	0.0255888	0.00181254	7.16996	1.65462	6.88374	0.0730178	19.6647	0.0155009	0.000415819	4.986	1.89488	26.6342	1.05223	3.01817e-05	0.123435	21.2485	0.0570008	0.036989	6.05384	2.42355
2016-03-01	0	CATALOG076	0.0334178	0.00514447	9.91604	1.41007	4.54948	0.103333	16.3435	0.0142855	0.000341831	0.709022	2.384	21.6485	3.19179	5.56113e-05	0.106055	31.3562	0.167565	0.0688764	6.13323	1.85913
2016-03-02	0	CATALOG077	0.0168951	0.00284778	14.5589	1.11276	2.90677	0.0706643	10.6855	0.0258652	5.87845e-05	0.805975	5.29646	15.0732	4.89158	3.72737e-05	0.0669708	38.4577	0.369895	0.105947	4.23128	1.32067
2016-03-03	1	CATALOG078	0.0327217	0.00405749	11.0594	1.76845	6.72465	0.0814079	21.4947	0.0255733	0.000412797	0.745708	4.78831	27.511	1.90282	0	0.131076	12.5885	0.25735	0.0761158	8.21109	2.59659
2016-03-04	1	CATALOG079	0.0196462	0.00322197	13.95	1.37119	3.93708	0.0795235	12.94	0.0214798	0.000227895	0.997511	5.3554	18.0522	2.34604	0.000107399	0.0852207	33.6499	0.304791	0.100875	5.00068	1.78488
2016-03-05	1	CATALOG080	0.0457489	0.00842909	7.42629	2.60227	8.12018	0.123591	28.5766	0.0207855	0.000452267	0.802475	3.22161	34.2588	1.26036	0	0.200036	0	0.146383	0.0594318	9.67877	3.44779
2016-03-06	0	CATALOG081	0.0160982	0.00242596	12.3881	1.0484	2.87888	0.0540556	10.859	0.0212646	0.000175957	1.00462	2.47398	15.3155	3.35446	6.77622e-05	0.0599752	44.7016	0.302974	0.071506	4.23717	1.2098
2016-03-07	1	CATALOG082	0.0149273	0.00341836	11.5154	1.0688	3.57027	0.0575768	11.9302	0.0187338	0.000288098	1.12535	0.85121	16.4496	3.28096	5.64254e-05	0.0732186	43.2813	0.266084	0.0683672	5.04889	1.37536
2016-03-08	1	CATALOG083	0.0164691	0.00405914	14.9159	1.43414	4.62795	0.0782633	15.3493	0.0274162	0.00085833	0.814142	3.61606	20.7436	3.69496	0.000209254	0.0867049	26.7832	0.380609	0.11418	5.44374	1.8683
2016-04-01	1	CATALOG084	0.0541539	0.00358681	18.2425	1.55355	4.56303	0.0483802	20.3684	0.0420806	0.000277802	1.07542	13.5524	21.3769	10.3562	0.000155897	0.115692	0	0.301112	0.183332	5.95862	2.20411
2016-04-02	1	CATALOG085	0.0780536	0.00536618	9.8345	2.39109	7.84224	0.0977804	27.4	0.0260548	0.00222852	0.919154	7.93684	29.3459	1.3242	0.000333723	0.171567	0	0.168323	0.0814906	8.3161	4.05884
2016-04-03	1	CATALOG086	0.0250002	0.00169245	6.43154	1.76024	11.3186	0.0321228	29.6852	0.0257734	0.000656363	0.659256	2.87353	33.7037	2.33235	9.62208e-05	0.136398	0	0.132779	0.0286085	6.83663	4.01588
2016-04-04	0	CATALOG087	0.0480834	0.00413926	18.5325	1.65888	4.76479	0.0660878	20.7191	0.0382172	0.000701973	2.09236	14.8804	23.2369	4.4786	0.000759809	0.107734	0	0.394969	0.120256	6.32628	2.52933
2016-04-05	0	CATALOG088	0.0388516	0.00610526	21.0382	2.01712	6.35749	0.0813807	22.1799	0.0429413	0.00181113	1.0138	10.1165	25.8634	0.067187	0.000343238	0.147921	0	0.33621	0.247406	7.00494	3.43844
2016-04-06	1	CATALOG089	0.0354218	0.00333382	10.1005	1.5673	6.61877	0.0654072	19.2967	0.0358187	0.000648904	1.62764	15.6268	26.2887	7.92856	0.000365132	0.133939	0	0.229132	0.123624	6.63651	3.68078
2016-04-07	1	CATALOG090	0.0445934	0.0115217	9.40955	2.24621	8.31174	0.071901	25.6466	0.077345	0.00371256	1.31896	7.14425	30.366	4.48974	0.000195229	0.152539	0	0.155514	0.102949	7.1862	3.26043
2016-04-08	1	CATALOG091	0.048437	0.00413542	8.59474	2.21959	8.39924	0.0665167	24.774	0.0445529	0.00262748	1.61618	8.10491	29.6074	5.67107	0.00100415	0.16504	0	0.177636	0.122346	6.72355	3.65698
2016-05-01	1	CATALOG092	0.048929	0.00778416	12.4118	2.42819	6.96461	0.107345	26.0698	0.00153067	0	1.17246	2.44285	28.1405	6.95271	0.00027081	0.157822	0	0.364108	0.135371	8.95294	3.64106
2016-05-02	1	CATALOG093	0.0367943	0.00654652	10.9004	1.55807	5.5082	0.0921419	21.1495	0.00946139	0.000729196	0.678597	7.70039	25.1936	5.2831	2.99133e-05	0.120092	11.7278	0.255198	0.106575	7.24894	2.42385
2016-05-03	1	CATALOG094	0.0335463	0.00398583	8.19927	1.34282	4.44731	0.0633232	14.8767	0.0104965	0.000302838	0.598612	3.13068	21.3841	5.6559	9.64544e-05	0.0860898	32.337	0.14678	0.0519151	5.93724	1.69384
2016-05-04	0	CATALOG095	0.0362869	0.0049386	8.63139	1.34626	5.05864	0.0795227	18.3012	0.0103328	0.000679362	0.755874	5.61178	22.6903	8.37666	0.000164349	0.0952612	19.9454	0.163329	0.0643563	6.69155	2.13614
2016-05-05	1	CATALOG096	0.0511661	0.00663994	4.98152	2.06348	8.73682	0.115953	24.9155	0.00320796	0.0011649	0.659555	2.41888	31.7963	0.274573	9.14e-06	0.162033	10.6426	0.06398	0.0267031	9.99507	3.08474
2016-05-06	1	CATALOG097	0.048283	0.00655034	5.04779	2.15734	6.04652	0.104997	25.5413	0.00163141	0.000285084	0.770558	1.98837	29.2569	0.150852	5.20732e-05	0.134429	17.4776	0.0557809	0.0273549	8.40494	2.77848
2016-05-07	1	CATALOG098	0.0500755	0.00881187	3.58451	2.43005	9.62746	0.123718	27.3187	0.00298153	0.000689201	0.736845	1.94678	35.514	0.389251	6.70622e-05	0.145487	5.42178	0.0274265	0.0118553	9.4111	3.24844
2016-05-08	0	CATALOG099	0.0489964	0.00731845	2.31072	2.92305	9.81476	0.111225	31.8975	0.00151508	0.000653876	0.928001	2.51589	36.0089	0.499341	2.95042e-05	0.195006	0	0.0233907	0.00882467	9.34339	3.36153
2016-06-01	0	CATALOG100	0.0604392	0.00307625	13.1462	2.41572	8.38023	0.0893008	25.6293	0.000287117	0.00110262	1.05123	6.8162	29.4617	2.42749	0.000243687	0.133186	0	0.26532	0.151199	7.29428	2.67352
2016-06-02	1	CATALOG101	0.024601	0.000629242	17.6136	1.77074	8.34472	0.0852158	20.8586	0.000234884	0.00221286	2.02911	8.33183	27.2531	3.43612	4.48752e-05	0.1167	0	0.285929	0.205339	6.47313	3.16826
2016-06-03	1	CATALOG102	0.0713702	0.00306454	5.53649	2.84253	10.9367	0.086024	31.2767	0.000715738	0.0020057	1.37081	3.07205	34.1621	0.153263	0	0.187459	0	0.0979431	0.0638361	7.2604	2.87646
2016-06-04	1	CATALOG103	0.0463704	0.00328979	9.01073	2.29238	11.1992	0.0695539	28.848	0.00146213	0.00136814	0.820017	3.26464	33.6105	0.427579	0.000125325	0.229104	0	0.155132	0.0939941	7.16387	2.76264
2016-06-05	1	CATALOG104	0.063753	0.00244335	5.01124	2.51477	10.1552	0.100734	32.1448	0.00105742	0.000915744	1.01819	2.32347	33.5035	1.13633	4.80457e-05	0.249259	0	0.169502	0.0471218	7.93923	3.61857
2016-06-06	1	CATALOG105	0.0421514	0.00314069	6.63372	2.00103	9.82288	0.0766769	29.9689	0.00073455	0.000348162	0.893387	3.70372	31.2555	4.98552	0	0.145427	0	0.204476	0.0695291	7.56426	2.62859
2016-06-07	1	CATALOG106	0.0586266	0.00261271	7.77695	2.28904	9.87239	0.113625	27.6701	0.00098773	0.00204981	1.2289	2.17183	32.0292	6.5956	0.000231532	0.172108	0	0.238486	0.0800805	6.992	2.70525
2016-06-08	0	CATALOG107	0.0467123	0.00210713	13.7438	1.91289	6.9201	0.100142	26.3905	0.00103326	0.00102437	1.53196	2.9773	26.1891	9.27247	9.6852e-05	0.133077	0	0.458739	0.168908	7.44194	2.70808
2016-07-01	1	CATALOG108	0.0339744	0.0100408	15.4316	1.97899	6.76087	0.0883938	24.151	0.0234916	0.00097629	1.70923	2.08603	28.755	4.22215	5.3677e-05	0.135856	1.31505	0.393465	0.298688	9.04749	3.55764
2016-07-02	0	CATALOG109	0.0387609	0.0122465	10.9215	2.01976	6.60461	0.108606	25.2974	0.0237797	0.000449436	1.12322	8.48755	26.7936	4.6669	9.33352e-05	0.134813	0	0.27517	0.237479	9.38713	3.86699
2016-07-03	0	CATALOG110	0.0264075	0.0039335	14.5564	1.27898	4.84369	0.0802805	15.7393	0.0121541	0.000862938	1.88356	3.33204	22.6063	2.9892	9.36967e-05	0.0907135	22.1244	0.279842	0.274164	6.82478	3.05301
2016-07-04	1	CATALOG111	0.0423314	0.017091	5.65924	2.30765	7.71881	0.110333	27.042	0.0181097	0.00105263	1.50245	6.90765	28.7877	5.75542	0.000202602	0.129998	0	0.1489	0.154121	9.23126	4.46568
2016-07-05	1	CATALOG112	0.0705514	0.0210473	1.97632	2.55675	8.61933	0.188591	34.3212	0.00456383	0.00216916	0.881315	3.91282	30.6616	1.40624	3.42556e-05	0.179452	0	0.059813	0.0546586	10.6105	4.473
2016-07-06	1	CATALOG113	0.0431454	0.0136249	8.34689	2.35415	8.9235	0.0980858	27.1853	0.00696004	0.00154415	1.41222	2.12173	29.8347	4.3887	3.67871e-05	0.175033	0	0.269193	0.127546	9.6912	5.00645
2016-07-07	1	CATALOG114	0.0317404	0.00670572	11.1854	2.03373	9.26732	0.0803153	23.9134	0.00545399	0.000875097	1.27596	3.775	30.0173	4.37127	4.48166e-05	0.166762	0	0.363662	0.147519	8.35856	4.99892
2016-07-08	1	CATALOG115	0.0502767	0.0197399	3.47526	2.51547	9.63118	0.159779	33.1402	0.00324999	0.00336996	0.90942	3.39081	31.1342	1.58615	0.000159228	0.178895	0	0.0713254	0.0612918	9.65677	4.0125
2016-08-01	1	CATALOG116	0.0515934	0.0106596	2.94201	2.33626	8.51375	0.122975	35.0446	0.00169326	0.00117051	0.864192	3.27054	30.9195	1.18901	4.71614e-05	0.218807	0	0.0970502	0.0335244	10.1673	4.21541
2016-08-02	1	CATALOG117	0.0631516	0.00175548	5.68965	2.10099	8.24511	0.120148	31.8599	0.00204046	0.00215445	0.95748	2.1907	29.6075	2.48773	3.11198e-05	0.20871	0	0.166609	0.0755768	10.6274	5.59347
2016-08-03	1	CATALOG118	0.0340022	0.00608922	6.60101	2.13073	10.7799	0.100763	23.8459	0.00285463	0.000594308	1.15237	7.92014	33.1113	4.26202	4.1017e-05	0.205347	0	0.211246	0.0826186	6.67261	2.88043
2016-08-04	1	CATALOG119	0.0379669	0.000646587	11.4485	1.7269	8.69496	0.107907	22.9532	0.00441796	0.00113786	1.08225	4.10096	28.2357	7.77349	0.000240457	0.177632	0	0.371682	0.130034	8.46145	4.69095
2016-08-05	0	CATALOG120	0.0429557	0.00155605	6.36413	1.87638	9.07418	0.113899	28.8844	0.0166563	0.00172042	1.05008	2.28618	30.461	3.60594	4.02162e-05	0.221026	0	0.230779	0.0605983	10.0073	5.70113
2016-08-06	1	CATALOG121	0.0492985	0.00123942	18.1037	1.44261	5.82416	0.0967071	23.6146	0.0246492	0.00126031	1.4066	2.04953	23.3904	6.52659	0.000498555	0.134109	0	0.622827	0.187517	10.186	6.33769
2016-08-07	1	CATALOG122	0.0378138	0.00333358	16.6348	1.44939	7.30818	0.0826636	22.2046	0.0240068	0.00236336	1.33519	1.84563	26.2155	11.4566	9.91367e-05	0.122148	0	0.56797	0.166045	7.28011	3.26359
42590	0	CATALOG123	0.0423728	0.00189212	12.7451	1.68677	7.26376	0.117969	24.8854	0.0185214	0.00827469	1.24229	2.20606	26.6531	7.8778	0.000186547	0.156533	0	0.45246	0.140883	9.54899	4.95162
MH-0-3	1	CATALOG124	0.00553581	0.00499471	9.94	0.114118	0.320517	0.0249182	2.13737	0.0471617	7.65856e-05	2.55464	0.0972912	2.06573	0.0543104	2.49736e-05	0.0211443	80.2022	0.336357	0.0736329	1.71844	0.281504
MH-0-4	0	CATALOG125	0.00540529	0.00620433	11.5537	0.148298	0.534751	0.042775	2.89151	0.0481696	5.5463e-05	0.85778	0.156793	2.99255	0.098702	0	0.0201171	77.1893	0.358753	0.107813	2.61164	0.375627
MH-0-5	1	CATALOG126	0.0162617	0.0180685	17.1954	0.234566	0.767996	0.0778813	4.75627	0.081658	0.000427415	1.4585	0.230099	4.53519	0.239274	0.000115888	0.0320872	64.5087	0.690882	0.155074	4.25288	0.748679
MC-0-1	1	CATALOG127	0.0302981	0.0137846	9.77113	0.473544	1.66186	0.172986	10.9172	0.0170733	0.000199422	0.542201	0.490898	9.12897	0.0518497	0	0.0905452	55.0345	0.254883	0.105511	9.96134	1.28114
MC-0-3	0	CATALOG128	0.0126686	0.00967231	12.7239	0.257827	1.08946	0.0835316	5.62473	0.0236551	0.000316453	0.336283	0.291612	5.88896	0.949298	9.25178e-05	0.0401611	66.3003	0.680867	0.0906454	4.70714	0.888833
MH-6-1	0	CATALOG129	0.0112317	0.0416999	9.62023	0.268752	0.611761	0.114607	6.65075	0.0722737	0	0.879528	0.34045	4.93816	0.254972	0.000376044	0.049953	66.8804	0.352119	0.0889288	7.96613	0.857695
MH-6-2	1	CATALOG130	0.0474766	0.0419067	30.602	1.13387	3.45338	0.178657	19.0874	0.0274957	0.00450895	1.43488	1.14189	16.604	0.587937	0.0714359	0.119279	9.27294	1.213	0.0919834	12.4915	2.39452
MH-6-3	1	CATALOG131	0.0243478	0.101258	6.57205	0.57446	1.10143	0.248185	15.5414	0.107851	0.000717524	1.04214	0.859535	9.5655	0.0518314	0.00353228	0.133332	45.6188	0.217974	0.0413175	16.3463	1.84802
MH-6-4	0	CATALOG132	0.0532259	0.100051	12.3261	1.17876	2.68915	0.222479	24.7269	0.0817478	0.00225705	2.06399	1.46677	15.7414	0.393805	0.00107912	0.114001	16.8966	0.466234	0.0533382	18.9362	2.48585
MH-6-5	1	CATALOG133	0.0850497	0.0749822	14.1223	1.83712	6.54128	0.194529	28.9961	0.0550568	0.00356558	2.53717	1.59088	24.0479	0.434349	0.00643903	0.136322	0	0.574598	0.0572591	15.3577	3.34724
MC-6-1	0	CATALOG134	0.00929654	0.00437091	11.3928	0.137187	0.766675	0.0597865	3.37998	0.0105806	0.000128405	0.176551	0.200406	3.81048	0.0405247	0	0.0196717	73.2838	0.326183	0.143227	5.85375	0.384551
MC-6-2	1	CATALOG135	0.0285454	0.00395181	18.3598	1.41727	11.6377	0.109084	17.6605	0.00222753	0.00173253	0.878191	2.16711	33.358	0.30948	0.00035063	0.106965	2.99382	0.753231	0.0789537	7.84864	2.28441
MC-6-3	1	CATALOG136	0.00729996	0.00373282	9.99068	0.121034	0.431076	0.0522387	3.28743	0.0185346	1.73439e-05	0.422505	0.211937	2.80786	0.0518007	0	0.019829	73.5254	0.277091	0.11223	8.24215	0.417138
MC-6-4	0	CATALOG137	0.0425997	0.00553565	10.2149	0.19257	0.81217	0.0663877	3.99327	0.0212999	5.09118e-05	0.448352	0.262909	4.03654	0.0378664	0	0.0246478	71.145	0.300756	0.143002	7.76593	0.486156
MC-6-5	1	CATALOG138	0.0120903	0.00663652	11.9907	0.216295	1.12475	0.10487	5.99877	0.0235892	0.00010579	0.264701	0.364432	5.68595	0.0772826	0	0.0362709	63.82	0.347796	0.172797	9.02832	0.724672
G1-1A	0	CATALOG139	0.0183452	0.00124823	50.941	0.908137	3.40814	0.0514669	11.4103	0.00471869	0.00239244	0.509138	1.8192	15.7098	8.54158	0	0.0361231	0	1.43825	0.280795	3.60865	1.31078
G1-2A	0	CATALOG140	0.0172133	0.00150488	56.7948	0.833847	3.26533	0.0424841	10.7705	0.00226762	0.00185533	0.458055	2.05542	14.8665	4.02712	2.90668e-05	0.0369004	0.488475	1.70152	0.329386	3.22643	1.08027
G1-3A	0	CATALOG141	0.0182364	0.00167775	50.9608	0.878743	3.32567	0.0587112	11.5186	0.00328256	0.00311843	0.500182	1.30697	15.1862	9.43968	4.13967e-05	0.033555	0	1.29854	0.266756	3.70788	1.4914
G1-4A	1	CATALOG142	0.0115397	0.00115397	65.7068	0.617389	2.52112	0.0230482	8.56907	0.00228321	0.000376688	0.278343	1.53932	12.2231	3.17158	0	0.0267886	0.0547884	1.27507	0.258288	2.8202	0.89975
G1-5A	0	CATALOG143	0.0483888	0.00305614	34.1129	1.66885	5.70121	0.0721987	20.9391	0.0029288	0.00448233	0.533043	2.50477	23.4724	2.17922	0	0.0762337	0	0.811481	0.158158	5.6725	2.03917
G1-6A	1	CATALOG144	0.0172365	0.00322843	51.3144	0.900336	3.24377	0.0462758	12.6584	0.00484265	0.00040857	0.517714	2.44858	16.3673	5.5579	3.21019e-05	0.0386682	0	1.05367	0.264233	4.22289	1.34004
G1-7A	1	CATALOG145	0.0333591	0.00427533	37.1773	1.47393	5.53551	0.0633792	18.5271	0.00415072	0.00228146	0.603286	2.20897	22.6548	3.50602	0.000106404	0.0638424	0	1.09378	0.208038	5.12255	1.71736
G1-8A	1	CATALOG146	0.0372632	0.00289001	42.0764	1.32521	4.82457	0.0658978	16.788	0.00550479	0.00459438	0.51029	1.93876	20.0301	4.71182	0	0.0521896	0	1.15718	0.282684	4.66135	1.52535
Group2-1A	0	CATALOG147	0.0257263	0.00497681	57.1536	1.07214	2.7763	0.0517107	11.4638	0.0073274	0.00112553	0.664772	1.45571	15.2459	1.99815	4.93853e-05	0.0394317	0	2.05216	0.276438	4.26885	1.44179
Group2-2A	1	CATALOG148	0.0209334	0.00222248	62.528	0.757299	2.50077	0.0409301	9.87039	0.00677618	0.00167875	0.544608	0.913886	13.0279	3.91104	0.000808792	0.0319439	0	1.79689	0.269589	2.88068	0.89362
Group2-3A	0	CATALOG149	0.0264127	0.00533771	39.8264	1.62057	5.29057	0.0676142	17.4834	0.00506186	0.00106203	0.575587	2.03846	23.5531	1.63851	0.000169648	0.0694516	0	1.11248	0.15192	4.89168	1.64212
Group2-4A	1	CATALOG150	0.0368993	0.00454627	29.8695	1.81425	6.21966	0.0699492	23.0321	0.004595	0.00115571	0.600864	2.71772	25.8318	0.733872	0.000111394	0.0793543	0	0.743412	0.0947706	6.04105	2.1045
Group2-5A	1	CATALOG151	0.0249856	0.00206733	53.6467	1.07812	3.45659	0.0547065	11.7144	0.00623371	0.000672201	0.640889	1.44605	17.1724	3.72718	0.00016044	0.0520639	0	1.53997	0.174837	4.04814	1.21384
Group2-6A	1	CATALOG152	0.046269	0.00388541	22.4958	1.84478	8.80281	0.0756241	23.5536	0.00617661	0.00281025	0.625977	2.45769	29.4082	1.82797	1.72026e-05	0.0956759	0	0.506179	0.0839819	6.00034	2.16215
Group2-7A	0	CATALOG153	0.0264934	0.00241959	40.9404	1.50795	6.06117	0.0786507	15.767	0.00450173	0.0013857	0.980481	2.49172	22.8721	0.342826	1.59391e-05	0.0491097	0	1.77787	0.148415	5.22064	1.72685
Group2-8A	0	CATALOG154	0.0512719	0.00218889	21.5986	2.3581	6.88123	0.0882058	25.5962	0.00454844	0.00128365	0.62242	2.83636	28.3879	2.16682	3.15348e-05	0.112323	0	0.569323	0.0902111	6.29104	2.34185
S-Fe1	1	CATALOG155	0.022908	0.0803557	51.9068	0.717343	1.50641	0.0541913	9.32768	0.11106	0.000617984	1.54671	0.608046	11.4605	1.89884	0	0.0382689	10.0081	6.0348	0.364101	3.49192	0.821285
S-Fe2	0	CATALOG156	0.0363666	0.0422262	29.4664	1.74146	5.63991	0.070713	22.1455	0.0690128	0.00136723	0.815136	1.85131	27.313	0.527616	0	0.0964812	0	1.69412	0.201229	6.31479	1.97335
S-Fe3	0	CATALOG157	0.0582751	0.035783	31.1826	1.71637	4.14835	0.10214	21.6861	0.0696064	0.0013376	1.28557	1.49609	24.5281	1.60031	0	0.0981766	0	4.24786	0.225204	5.60898	1.90916
S-Fe4	1	CATALOG158	0.0192545	0.08273	52.2066	0.560555	0.939578	0.0371525	6.68565	0.117835	0.000140954	1.40175	0.498337	8.26672	5.55048	2.00837e-05	0.0281908	16.0831	4.01922	0.428599	2.43418	0.639908
S-Fe5	1	CATALOG159	0.0209954	0.195183	54.7291	0.766091	2.2319	0.0359896	9.79691	0.197957	0.000703346	0.75044	0.813643	13.3124	0.752137	0	0.0408456	9.06082	3.01058	0.422261	2.96256	0.899503
S-Fe6	1	CATALOG160	0.0206294	0.00400842	38.5005	1.3537	4.09397	0.0790401	16.9669	0.00624022	0.000341377	0.595758	1.58638	21.9496	1.02045	0	0.0681285	2.79278	1.45325	0.117891	7.55682	1.8336
S-Fe7	0	CATALOG161	0.0261532	0.00491055	27.9624	1.43785	3.57019	0.110283	19.4256	0.00921216	0.000665149	0.663089	1.72442	22.4635	0.142188	0	0.0842264	9.54998	1.34821	0.085342	9.28841	2.10335
S-Fe8	1	CATALOG162	0.0243277	0.06024	31.574	1.36813	2.78092	0.135125	19.8954	0.0723211	0.000976418	1.1615	1.92678	19.8862	5.32796	0	0.0659496	4.29062	1.37532	0.168479	7.53155	2.35415
S-Fe9	0	CATALOG163	0.0330937	0.109456	24.1284	1.73248	3.27128	0.1295	25.0148	0.126505	0.00188864	1.55677	2.20988	23.0212	7.02681	0	0.0746098	0	1.06071	0.146895	7.66709	2.68863
S-Fe10	1	CATALOG164	0.00856914	0.0950078	44.4297	0.414657	0.736352	0.0339706	5.20563	0.0957637	0.000177192	1.48004	0.461852	6.76859	14.6852	1.10382e-05	0.0202609	20.7038	1.44974	0.330403	2.3938	0.68655
S-Fe11	1	CATALOG165	0.010231	0.00340456	50.447	0.41114	0.760044	0.0376216	5.95346	0.0273983	0.000288434	2.47909	0.312309	6.97303	13.0476	2.16181e-05	0.0178609	15.4864	1.31761	0.216609	2.05011	0.448811
S-Fe12	1	CATALOG166	0.0265249	0.0072311	30.1293	1.14347	2.58262	0.077133	13.103	0.0674957	0.000318299	1.9291	1.0652	17.8329	10.9	0	0.0643127	13.5941	0.733893	0.252528	5.04749	1.44349
S-Fe13	1	CATALOG167	0.00464246	0.0020496	55.9836	0.176277	0.357627	0.0213152	2.8408	0.0208047	5.43884e-05	2.67229	0.166153	3.24108	11.7002	2.11751e-05	0.00802553	19.7521	1.28548	0.278503	1.23231	0.256712
S-Fe14	0	CATALOG168	0.00602958	0.00440959	48.9208	0.201375	0.504493	0.0274893	3.35527	0.044432	0.000107551	3.67183	0.180425	3.7971	15.6785	0	0.00954516	20.5166	1.05092	0.317566	1.40956	0.303604
S-Fe15	1	CATALOG169	0.00448282	0.00314409	51.9373	0.123254	0.231283	0.0181642	2.16387	0.0299875	0	3.6089	0.09288	2.09871	11.0882	0	0.00459757	25.8994	1.21369	0.410087	0.898827	0.173243
S-Fe16	0	CATALOG170	0.0134548	0.000893642	49.3784	0.371841	0.942875	0.0236988	4.53549	0.00455858	0.000218892	0.350326	0.434906	7.12899	7.31928	0	0.0184753	25.9042	1.13	0.185934	1.85461	0.401858
S-Fe17	1	CATALOG171	0.0132433	0.00303853	57.65	0.364679	0.825559	0.026207	3.71078	0.00829252	7.30236e-05	0.332626	0.322365	6.45743	4.64724	0	0.0130576	21.8755	1.2349	0.231143	1.87943	0.404433
S-Fe18	1	CATALOG172	0.0111591	0.0020757	61.1923	0.253717	0.278776	0.0189267	2.3629	0.00682265	0.000190225	0.599173	0.171482	3.73994	3.69906	5.89754e-05	0.00763211	24.3189	1.68182	0.286923	1.1565	0.211625
S-Fe19	1	CATALOG173	0.0112181	0.015141	45.3516	0.325511	0.655957	0.0271014	3.78922	0.0420506	0.000118375	0.37846	0.340475	5.85814	17.8841	0	0.0130075	21.737	1.02501	0.295376	1.84319	0.407348
S-Fe20	0	CATALOG174	0.0548884	0.00692168	21.3791	1.94131	6.59042	0.072999	25.7701	0.0479815	0.000713476	0.900812	2.07823	30.173	2.05277	5.9738e-06	0.0907188	0	0.509079	0.0919481	6.07896	2.16004
D-Fe1	1	CATALOG175	0.00777781	0.230187	34.0491	0.414855	1.29612	0.0266684	4.46887	0.143215	0.00109962	10.7015	0.25162	6.69139	0.306188	0.000452588	0.0304408	37.4477	0.965516	0.277588	2.11369	0.576089
D-Fe2	1	CATALOG176	0.00800123	0.264372	28.6629	0.367195	0.969247	0.0233643	5.25759	0.166985	0.000924732	13.4082	0.295685	6.01663	0.123122	0.000259056	0.0344315	39.8656	0.758787	0.167658	2.92171	0.687341
D-Fe3	1	CATALOG177	0.00274294	0.122761	48.0735	0.131181	0.372699	0.00942723	1.7143	0.0798399	0.000239711	7.87078	0.092736	2.479	0.117773	0.000351987	0.0115592	36.3075	0.99172	0.19658	1.18012	0.245116
D-Fe4	1	CATALOG178	0.00259659	0.0293105	63.0691	0.111194	0.30638	0.00885796	1.5581	0.0200678	0.000135224	4.92978	0.0829316	2.2221	0.0529424	0.000253186	0.0098541	24.9972	1.12328	0.150331	1.09176	0.233826
D-Fe5	1	CATALOG179	0.00677751	0.0124946	63.0032	0.249367	0.67689	0.0182744	3.40443	0.00723857	0.00147538	1.85736	0.158692	4.83389	0.263976	9.95879e-05	0.0218079	20.554	1.67919	0.271681	2.54774	0.431414
D-Fe6	1	CATALOG180	0.00968211	0.0934252	62.6287	0.422289	1.31626	0.0208847	5.13865	0.0619655	0.000939524	13.939	0.270761	6.96307	0.30805	0.000731537	0.0273251	4.2333	1.2675	0.210328	2.42265	0.664467
D-Fe7	0	CATALOG181	0.0157031	0.0824965	61.3662	0.748534	2.52056	0.0353228	7.86238	0.0514989	0.00276969	8.47182	0.462723	12.2808	0.187275	0.000239257	0.048655	0	1.33291	0.126371	3.50056	0.903171
D-Fe8	1	CATALOG182	0.00433171	0.0517614	69.3207	0.24317	0.785751	0.0136863	2.74906	0.0327851	0.00146089	6.90547	0.177792	4.73845	0.415362	0.000167323	0.0180063	11.3739	1.14938	0.026415	1.59864	0.393734
D-Fe9	1	CATALOG183	0.00432989	0.18265	45.4308	0.195056	0.560354	0.011118	2.85373	0.115528	0.000778757	9.46184	0.165176	3.47985	0.14322	0.000299043	0.0182541	33.5319	1.25358	0.368529	1.80586	0.417217
D-Fe10	0	CATALOG184	0.00517568	0.209447	52.8148	0.208493	0.651444	0.0139244	2.72243	0.128506	0.000923198	7.47339	0.155578	3.87387	0.0922379	0.000177139	0.0134441	28.2555	1.18076	0.253492	1.63634	0.309997

## Sheet: Obesity
Name	Genotype	Diet	Anaerostipes	Atopobium	Bacteroides	Blautia	Butyrivibrio	Clostridiales	Clostridium	Collinsella	Desulfotomaculum	Erysipelotrichaceae	Eubacterium	Lachnospiraceae	Lactobacillus	Lactococcus	Oribacterium	OTHER	Parabacteroides	Porphyromonas	Ruminococcaceae	Ruminococcus
Sv129-Chow_1	Sv129	Chow	0.0295494	0	48.2216	0.0644216	0.0372206	0.108588	2.32166	0.00121121	0.378084	0.676741	0.233694	0.112697	0.32662	0.202892	0.00019492	45.8481	0.441384	0.000296511	0.338518	0.656478
Sv129-Chow_4	Sv129	Chow	0.0342431	0	57.4001	0.0824766	0.0241357	0.144193	2.46831	0.0012781	0.445211	0.387461	0.267779	0.0653952	0.410361	0.197733	0.000138962	35.9658	1.04677	0	0.327333	0.731326
Sv129-Chow_7	Sv129	Chow	0.0235226	0	75.0374	0.0737796	0.0198123	0.100868	1.95239	0.000657397	0.378544	0.233851	0.23698	0.0743552	0.127839	0.15643	9.06388e-05	19.7607	0.960758	0	0.274459	0.587529
Sv129-Chow_10	Sv129	Chow	0.0391972	0	69.4418	0.180051	0.0400485	0.130621	3.40289	0.00112261	0.422921	0.483468	0.401592	0.118091	0.275534	0.196584	0.000122363	22.237	1.24264	0	0.323119	1.06312
Sv129-Chow_13	Sv129	Chow	0.0688274	0	53.3594	0.126959	0.0499045	0.140826	4.07207	0.00207744	0.375799	0.776161	0.471427	0.159411	0.181479	0.196205	4.39473e-05	37.0259	1.22203	0.000224688	0.661249	1.10995
Sv129-Chow_16	Sv129	Chow	0.0351733	0	54.1534	0.0873972	0.0283264	0.116584	2.43681	0.000941665	0.311711	0.538907	0.248115	0.0915576	0.925316	0.177737	0.000154018	38.5403	1.26375	8.97811e-05	0.361757	0.682002
Sv129-Chow_19	Sv129	Chow	0.0479193	0	61.5646	0.101819	0.0245011	0.142711	2.46211	0.0012043	0.317806	0.569716	0.259417	0.0806729	0.24021	0.230285	0.000105436	31.8949	0.921206	0	0.357851	0.78298
Sv129-Chow_22	Sv129	Chow	0.0494575	0	69.846	0.117059	0.0298226	0.103948	2.68316	0.00102857	0.377633	0.624552	0.320359	0.0811518	0.0968046	0.132656	0.000105237	23.5211	0.792544	9.70941e-05	0.465331	0.757138
Sv129-Chow_25	Sv129	Chow	0.0735754	0	59.999	0.193244	0.0560559	0.159669	4.74885	0.00252798	0.54789	0.915095	0.556802	0.16608	1.96775	0.253898	0.000135125	26.9343	1.42042	0.000195075	0.552585	1.45193
Sv129-Chow_28	Sv129	Chow	0.0443202	0	55.3212	0.0740755	0.0439218	0.1393	2.483	0.00183908	0.333281	0.784014	0.302997	0.100765	2.06023	0.204331	0.000338501	36.0485	0.952394	0	0.386623	0.718931
Sv129-HF_2	Sv129	HF	0.132594	0	34.2937	0.314415	0.112297	0.167841	7.67871	0.0164118	0.542345	1.26236	0.860526	0.335727	34.1074	0.463963	0.00194332	15.1394	0.757968	0.00220898	1.72473	2.08546
Sv129-HF_5	Sv129	HF	0.17312	0	44.6414	0.290384	0.197417	0.166688	9.19324	0.0091111	0.575946	2.25574	0.94333	0.397333	12.6522	0.318897	0.00225739	23.4767	0.93024	0.00145239	1.52531	2.2492
Sv129-HF_8	Sv129	HF	0.21761	0	20.2577	0.362326	0.241298	0.190855	12.3224	0.0128194	0.71779	2.0652	1.56386	0.49195	3.16287	0.421369	0.00178315	52.5731	0.15691	0.000202876	2.01551	3.22441
Sv129-HF_11	Sv129	HF	0.038778	0	8.40422	0.113939	0.0595151	0.153119	3.93533	0.00543154	0.511026	0.620751	0.481455	0.1471	68.7729	0.42198	0.000589409	14.4703	0.220572	0.000277811	0.578398	1.06429
Sv129-HF_14	Sv129	HF	0.139482	0	23.4206	0.145421	0.0870477	0.1495	4.62352	0.00738634	0.733915	0.544545	0.569974	0.178914	6.76061	0.287577	0.000479039	59.9553	0.372734	0.000133745	0.784823	1.23794
Sv129-HF_17	Sv129	HF	0.102843	0	24.8658	0.258878	0.123303	0.239186	9.76094	0.0145077	0.949444	1.27567	1.14966	0.35762	3.3798	0.276924	0.00196878	50.429	0.194966	0.00056601	3.88371	2.7352
Sv129-HF_20	Sv129	HF	0.132388	0	46.0544	0.191756	0.137152	0.179596	7.87773	0.00696126	0.622194	0.993456	0.932065	0.295192	4.66458	0.276159	0.000385936	32.87	0.333824	0	2.09632	2.33584
Sv129-HF_23	Sv129	HF	0.16614	0	39.4598	0.309679	0.149684	0.161353	8.64296	0.0164991	0.557104	0.825614	0.908702	0.317207	23.2106	0.28614	0.00233167	18.4351	1.05788	0.00154931	2.84636	2.64531
Sv129-HF_26	Sv129	HF	0.132386	0	37.4265	0.228787	0.150149	0.176269	8.69081	0.00747199	0.605163	0.954862	0.821715	0.447235	1.23965	0.329112	0.00284779	43.589	0.284925	0.000266964	2.27916	2.63367
Sv129-HF_29	Sv129	HF	0.179304	0	49.0766	0.225148	0.204166	0.15978	9.20535	0.0118106	0.592758	1.02982	1.17054	0.423176	4.84164	0.245566	0.00288693	26.3058	1.30375	0.000509518	2.614	2.4074
Sv129-HF-I_3	Sv129	HF-I	0.151788	0	18.7301	0.352013	0.25381	0.178446	13.5879	0.0115928	0.69212	1.51078	1.80291	0.538334	27.9048	0.410611	0.00129596	26.4399	0.492125	0.00101959	3.14539	3.79501
Sv129-HF-I_6	Sv129	HF-I	0.117125	0	77.1722	0.204379	0.136918	0.148973	5.81029	0.0062065	0.503474	0.574618	0.573468	0.214407	2.16713	0.267728	0.00107627	8.59454	0.90839	0.00181324	1.10051	1.4968
Sv129-HF-I_9	Sv129	HF-I	0.0973567	0	54.5155	0.197807	0.105553	0.148494	6.56562	0.00417475	0.540221	0.898767	0.704407	0.27832	1.67941	0.342247	0.000793896	30.2108	0.552998	0.00243817	1.30189	1.85321
Sv129-HF-I_12	Sv129	HF-I	0.189236	0	47.6258	0.382919	0.27027	0.182779	15.2279	0.0142552	0.677042	1.98549	1.54629	0.601296	0.348698	0.307303	0.00375354	22.0728	0.68331	0.00113211	3.45051	4.4293
Sv129-HF-I_15	Sv129	HF-I	0.172556	0	41.3269	0.173731	0.111403	0.14445	6.41551	0.00744916	0.544902	0.572607	0.75166	0.279347	16.6704	0.382407	0.00155472	28.6725	0.676741	0.000378513	1.26042	1.83512
Sv129-HF-I_18	Sv129	HF-I	0.129966	0	24.5879	0.406477	0.217718	0.194124	14.7888	0.0190405	0.68268	1.89203	1.73824	0.638975	14.2691	0.332724	0.00592972	30.6606	0.603877	0.00232472	4.50931	4.32019
Sv129-HF-I_21	Sv129	HF-I	0.0822343	0	43.6512	0.153255	0.0842559	0.147585	5.3068	0.00529307	0.566846	0.704619	0.658662	0.215189	1.72583	0.233827	7.10722e-05	43.541	0.238854	0	1.18077	1.50372
Sv129-HF-I_24	Sv129	HF-I	0.0782071	0	33.9334	0.102963	0.0967637	0.176286	5.03434	0.00515656	0.516183	0.784342	0.615062	0.199877	3.75612	0.246955	0.00233409	50.5306	0.717536	0.00064505	1.83817	1.365
Sv129-HF-I_27	Sv129	HF-I	0.0441116	0	47.9896	0.0654403	0.0426203	0.116402	2.72875	0.00339705	0.418197	0.595801	0.333985	0.124236	0.314528	0.189773	0.000675659	45.2009	0.497883	0	0.692545	0.641116
Sv129-HF-I_30	Sv129	HF-I	0.087354	0	72.7352	0.0862985	0.0660888	0.108175	3.36029	0.00463832	0.401521	0.293232	0.439443	0.179588	0.496994	0.175788	0.000795548	18.925	0.882599	0.00136943	0.848171	0.90751
BL6-Chow_31	BL6	Chow	0.0260333	0	40.0309	0.0229134	0.0102752	0.177526	1.0179	0.0289388	0.229486	0.551464	0.145554	0.0336965	0.187974	0.200357	0	55.7402	1.17304	0.000757078	0.152655	0.270373
BL6-Chow_34	BL6	Chow	0.0249496	0	60.4851	0.017184	0.00554387	0.123125	0.834002	0.000364913	0.199905	0.219865	0.0598232	0.0170234	0.0481101	0.136331	0	35.783	1.66132	0.000377697	0.164784	0.219243
BL6-Chow_37	BL6	Chow	0.0173244	0	52.4689	0.0226584	0.00479463	0.229463	0.892148	0.0393608	0.251925	0.689761	0.163631	0.0204597	0.0150834	0.27756	0.000137555	43.617	0.772108	0.000273139	0.262504	0.254886
BL6-Chow_40	BL6	Chow	0.0223885	0	37.0097	0.0112603	0.00557167	0.192911	0.604453	0.0343825	0.209655	0.518873	0.110006	0.0129462	0.107536	0.172098	8.53536e-05	60.1423	0.51908	0.000286883	0.17261	0.153843
BL6-Chow_43	BL6	Chow	0.0235566	0	60.2924	0.0246568	0.015009	0.141397	1.37432	0.0148881	0.267615	0.374808	0.146469	0.0470592	0.0190766	0.158633	7.66793e-05	35.4843	0.995566	0.000420546	0.242125	0.377577
BL6-Chow_46	BL6	Chow	0.0235627	0	70.0589	0.0282406	0.0085284	0.0845132	1.11091	0.00940165	0.214698	0.203683	0.0952908	0.01771	0.0445716	0.108331	2.4486e-05	24.9574	2.38262	0.0001646	0.313847	0.337523
BL6-Chow_49	BL6	Chow	0.0281462	0	63.3773	0.0312173	0.0109089	0.0646817	1.37169	0.000826589	0.237925	0.13146	0.111033	0.0397132	0.0536713	0.092667	0.000195312	31.5213	2.23137	0.000124821	0.3355	0.360224
BL6-HF_32	BL6	HF	0.0721976	0	9.61587	0.0936081	0.0703634	0.237464	3.38985	0.0436545	0.476507	1.28247	0.344815	0.134844	20.2391	0.277139	0.000811757	61.5977	0.29459	0.000205481	1.0651	0.763727
BL6-HF_35	BL6	HF	0.109511	0	16.1559	0.137037	0.0999582	0.216172	4.70388	0.00942752	0.585314	0.967793	0.605723	0.182288	24.3319	0.281799	0.000450191	47.7721	0.419991	0.000291893	2.19448	1.2259
BL6-HF_38	BL6	HF	0.0395085	0	18.0108	0.0575137	0.0421582	0.18211	2.92813	0.00568193	0.524767	0.72597	0.382807	0.0707727	11.7154	0.346593	0.00035749	63.0493	0.365506	0.000231396	0.821777	0.730645
BL6-HF_41	BL6	HF	0.0676497	0	26.1309	0.0777654	0.0771116	0.145603	3.91112	0.00597678	0.504677	0.374249	0.421294	0.155318	1.37584	0.236908	0.000575184	63.8019	0.477845	0.000176259	1.18343	1.05171
BL6-HF_47	BL6	HF	0.0738472	0	17.3991	0.103432	0.0914587	0.236781	4.55544	0.0129667	0.599305	1.41992	0.567642	0.116521	14.3645	0.329773	0.000738613	56.5321	0.410995	0.00030627	1.93078	1.2545
BL6-HF_50	BL6	HF	0.0640272	0	7.88261	0.0985625	0.0660895	0.226352	3.22953	0.0707806	0.477649	1.21181	0.478114	0.096364	17.9621	0.297998	0.00047487	65.5802	0.347391	0.000674051	1.17384	0.735412
BL6-HF_52	BL6	HF	0.0825283	0	29.2195	0.124317	0.0980821	0.160134	4.05364	0.00881005	0.586196	0.833341	0.366276	0.119836	0.613113	0.2335	0.000850027	60.1839	0.677776	0.000495999	1.6255	1.01224
BL6-HF_54	BL6	HF	0.168692	0	61.9083	0.245863	0.187085	0.168536	9.0713	0.0213985	0.64505	1.50565	1.17104	0.318112	0.555074	0.264779	0.00136543	16.186	1.63146	0.00225829	3.59444	2.35359
BL6-HF-I_33	BL6	HF-I	0.0558966	0	3.2035	0.054226	0.0471288	0.234824	2.38854	0.0379329	0.570776	0.788397	0.3888	0.0604886	18.1339	0.267808	0.00137591	71.6341	0.524257	0	1.05745	0.550632
BL6-HF-I_36	BL6	HF-I	0.0620101	0	13.8565	0.0626173	0.0567437	0.203671	3.11039	0.0416647	0.593907	0.923585	0.359205	0.0775446	0.428037	0.251099	0.000702579	77.349	0.482068	0.000168177	1.34098	0.800108
BL6-HF-I_39	BL6	HF-I	0.0449086	0	16.9004	0.0639272	0.0460531	0.182305	2.25454	0.00747521	0.429802	0.333671	0.238031	0.0732068	20.5279	0.269402	0.000128166	56.9239	0.220697	0.000125535	0.901682	0.581836
BL6-HF-I_42	BL6	HF-I	0.0288494	0	17.4471	0.0480894	0.0235299	0.233025	1.97777	0.0323666	0.415312	0.915236	0.236933	0.0417899	16.9262	0.301303	0.000427223	59.8437	0.379279	0.00030648	0.732091	0.416642
BL6-HF-I_45	BL6	HF-I	0.167894	0	13.2941	0.206112	0.178943	0.171639	9.22272	0.00984043	0.599066	0.710624	0.890788	0.429835	12.221	0.512787	0.00252818	54.5344	1.11189	0	3.17923	2.55662
BL6-HF-I_48	BL6	HF-I	0.0831101	0	17.9576	0.129111	0.0735255	0.199721	4.38536	0.014972	0.644346	0.845104	0.48041	0.0906259	0.835689	0.251796	0.00191551	70.2619	0.348311	0.000570271	2.3082	1.08777
BL6-HF-I_51	BL6	HF-I	0.115584	0	28.6637	0.128931	0.136571	0.181407	5.49826	0.0125973	0.668463	1.10427	0.511725	0.179793	7.81427	0.311762	0.00163461	50.3449	0.665636	0.000168905	2.40523	1.25505
BL6-HF-I_53	BL6	HF-I	0.0373842	0	20.7803	0.0740287	0.0367372	0.22561	2.59505	0.0487681	0.454708	1.23986	0.324253	0.0742523	9.87749	0.299935	0.000225984	61.8591	0.388001	0.000177319	1.07317	0.610962
BL6-HF-I_55	BL6	HF-I	0.0487587	0	24.8188	0.0595212	0.0506774	0.14542	2.53463	0.00492152	0.498055	0.509586	0.252256	0.102131	10.5002	0.236291	0.000474637	58.0896	0.294448	0.000281293	1.23066	0.623354

## Sheet: Transplant
SAMPLE		Anaerostipes	Atopobium	Bacteroides	Blautia	Butyrivibrio	Clostridiales	Clostridium	Collinsella	Desulfotomaculum	Erysipelotrichaceae	Eubacterium	Lachnospiraceae	Lactobacillus	Lactococcus	Oribacterium	OTHER	Parabacteroides	Porphyromonas	Ruminococcaceae	Ruminococcus
Transplant_Obese	TRANS001	0.0867993	0	45.3002	8.91682	0	4.20615	8.19168	0.045208	0	0.141049	3.24955	0.426763	0	0	0	8.34358	5.16637	0	10.1917	5.73418
Transplant_Lean	TRANS002	0.0291859	0	44.9063	4.71889	0	7.05069	5.52842	0.121352	0	0.24424	0.402458	0.0215054	0	0	0	2.85561	4.54992	0	17.2765	12.2949
